# Supplementary material for: MicroRNAs from Snellenius manilae bracovirus regulate innate and cellular immune responses of its host Spodoptera litura
Source: Commun Biol. 2021 Jan 8;4:52. doi: 10.1038/s42003-020-01563-3 (PMC7794284; doi:10.1038/s42003-020-01563-3)
Supplement: Supplementary file 4 — Supplementary Data 1 [file 42003_2020_1563_MOESM4_ESM.xlsx]

## Sheet: 工作表1
Supplementary Data 1. The miRNAs in SmBV and S. litura
S1: Total mapped miRNAs and their own reads in HSL-CN and PSL-36 (855 miRNAs)
S2: The shared or respective miRNAs in HSL-CN and PSL-36
S3: Target prediction of miRNAs
S4: Pathway annotation of HSL-CN and PSL-36
S5: The Gene Ontology of HSL-CN and PSL-36
S6: The 113 miRNAs candidates which are highly related to different immune pathway genes respectively

## Sheet: S1
Total mapped miRNAs and their own reads in HSL-CN and PSL-36 (855 miRNAs)
miR_name	HSL-CN-Readnum	PSL-36-Readnum	HSL-CN-ReadsMean	PSL-36-ReadsMean	Log2Ratio(PSL-36/HSL-CN)	Normalized p-value	q-value(Storey et al. 2003)
bantam	30882	29324	30882	29324	0.111498	1.78261e-21	1.30126e-21
let-7	2739	390	2739	390	-2.62592	0	0
let-7-3p	264	86	264	86	-1.43195	6.45187e-18	4.35909e-18
let-7-5p	2905	512	2905	512	-2.31814	0	0
let-7a	3980	0	3980	0	-12.7724	0	0
let-7i-2-3p	0	191	0	191	8.76361	3.45535e-41	3.15713e-41
let-7j-5p	16	0	16	0	-4.81382	7.12301e-05	2.7471e-05
miR-10	44267	30778	44267	30778	-0.33815	1.66359e-224	2.88512e-224
miR-100	4274	1548	4274	1548	-1.279	2.20153e-222	3.74646e-222
miR-100-5p	4337	1579	4337	1579	-1.2715	1.35346e-223	2.33242e-223
miR-100a-5p	4217	264	4217	264	-3.81142	0	0
miR-101	7	14321	7	14321	11.1847	0	0
miR-1012-5p	0	12	0	12	4.77114	0.000248575	8.97639e-05
miR-101a-3p	64	0	64	0	-6.81382	1.84502e-15	1.16828e-15
miR-101b-3p	0	9	0	9	4.35611	0.00185264	0.000596967
miR-103-5p	0	31	0	31	6.14038	2.26189e-09	1.15765e-09
miR-105b-3p	0	24052	0	24052	15.7401	0	0
miR-10-5p	44093	30359	44093	30359	-0.352243	2.70572e-241	4.81512e-241
miR-107b	0	9	0	9	4.35611	0.00185264	0.000596967
miR-10a	44261	30642	44261	30642	-0.344343	3.38348e-232	5.94357e-232
miR-10a-5p	44416	30777	44416	30777	-0.343044	2.25131e-231	3.92941e-231
miR-10b	1129	1515	1129	1515	0.610455	2.4034e-27	1.85382e-27
miR-10b-3p	0	11	0	11	4.64561	0.000481995	0.000169558
miR-10b-5p	1111	1507	1111	1507	0.626003	2.20072e-28	1.71203e-28
miR-10c	78	33	78	33	-1.05483	0.000227489	8.39306e-05
miR-10c-5p	1070	1440	1070	1440	0.61464	2.25524e-26	1.71524e-26
miR-10d-5p	215	295	215	295	0.642561	5.63732e-07	2.58406e-07
miR-11-3p	11250	1753	11250	1753	-2.49584	0	0
miR-1191b-5p	0	20	0	20	5.50811	1.5414e-06	6.83539e-07
miR-1193	11	0	11	0	-4.27325	0.00132373	0.000439543
miR-1193-5p	0	5426	0	5426	13.5919	0	0
miR-1229-5p	39873	5037	39873	5037	-2.79859	0	0
miR-124b	13	80	13	80	2.80767	5.16182e-15	3.23094e-15
miR-1251-3p	0	12	0	12	4.77114	0.000248575	8.97639e-05
miR-1254	53	180	53	180	1.95012	3.19545e-21	2.32016e-21
miR-125a-3p	53205	0	53205	0	-16.5131	0	0
miR-125c-3p	11	0	11	0	-4.27325	0.00132373	0.000439543
miR-1260b	12	0	12	0	-4.39878	0.000730714	0.000253129
miR-1261	80	112839	80	112839	10.6482	0	0
miR-1268a	30	0	30	0	-5.72071	3.31816e-08	1.61623e-08
miR-1271	38	1	38	1	-5.06175	7.0007e-10	3.64465e-10
miR-1271a	0	26	0	26	5.88662	4.15313e-08	2.01213e-08
miR-1273e	0	27972	0	27972	15.9579	0	0
miR-1273f	0	17	0	17	5.27365	9.96079e-06	4.14065e-06
miR-1288-5p	0	14	0	14	4.99354	6.74363e-05	2.61934e-05
miR-1297	53	0	53	0	-6.54174	3.28239e-13	1.94289e-13
miR-1298-3p	0	173	0	173	8.62081	4.54454e-38	4.00449e-38
miR-1304-3p	4	60	4	60	4.09307	2.69376e-15	1.69782e-15
miR-130b	1	30	1	30	5.09307	4.96904e-09	2.5195e-09
miR-130c	0	3111	0	3111	12.7893	0	0
miR-1322	8	45	8	45	2.67804	1.04406e-08	5.2161e-09
miR-132b	0	9	0	9	4.35611	0.00185264	0.000596967
miR-133-3p	390	222	390	222	-0.626732	1.3286e-07	6.34654e-08
miR-133a-3p	386	223	386	223	-0.605375	3.6243e-07	1.68977e-07
miR-133b	386	222	386	222	-0.611859	2.80022e-07	1.30779e-07
miR-133c-3p	0	38	0	38	6.43411	4.37413e-11	2.41091e-11
miR-1357	554	768	554	768	0.657403	1.74658e-16	1.14593e-16
miR-135a-5p	30	92	30	92	1.80285	1.442e-10	7.74413e-11
miR-135b	2	65	2	65	5.20855	6.18381e-18	4.18838e-18
miR-1363-5p	0	35	0	35	6.31547	2.33318e-10	1.23836e-10
miR-1369	0	61	0	61	7.11692	2.28753e-16	1.49365e-16
miR-1370	0	24	0	24	5.77114	1.36342e-07	6.46748e-08
miR-1371	3	34	3	34	3.68868	8.84354e-09	4.42633e-09
miR-137-3p	0	15	0	15	5.09307	3.54484e-05	1.40698e-05
miR-137-5p	8	25	8	25	1.83004	0.000733858	0.000253572
miR-1382	0	40	0	40	6.50811	1.4516e-11	8.14932e-12
miR-1388-3p	0	43	0	43	6.61245	2.82651e-12	1.62022e-12
miR-1388-5p	4	30	4	30	3.09307	5.09167e-07	2.33788e-07
miR-139-3p	13	0	13	0	-4.51426	0.000405425	0.000145825
miR-1394	0	10	0	10	4.50811	0.00094134	0.000316821
miR-1395-5p	4552	0	4552	0	-12.9661	0	0
miR-14	492	961	492	961	1.15206	1.03942e-49	1.01804e-49
miR-1400-5p	61	14	61	14	-1.9372	2.77534e-07	1.30288e-07
miR-1407	0	15	0	15	5.09307	3.54484e-05	1.40698e-05
miR-141	1	119	1	119	7.081	1.76646e-30	1.41463e-30
miR-1417-5p	41	13	41	13	-1.47093	0.000525004	0.000184212
miR-1421an-5p	0	8561	0	8561	14.2497	0	0
miR-1421l-5p	0	312	0	312	9.47158	1.29791e-60	1.36446e-60
miR-1434-3p	0	17	0	17	5.27365	9.96079e-06	4.14065e-06
miR-14-3p	497	941	497	941	1.10713	8.39344e-46	7.96295e-46
miR-1456-3p	0	10829	0	10829	14.5888	0	0
miR-1468-5p	273	0	273	0	-8.90657	1.89975e-50	1.87414e-50
miR-149-3p	22	0	22	0	-5.27325	2.45513e-06	1.07646e-06
miR-1497d	93	0	93	0	-7.35298	4.47561e-21	3.24101e-21
miR-150-3p	87175	7029	87175	7029	-3.44634	0	0
miR-151	5	10949	5	10949	11.2828	0	0
miR-151a-3p	6	19	6	19	1.84915	0.00303115	0.00096529
miR-153	0	1464	0	1464	11.7019	5.7908e-196	9.00983e-196
miR-15-3p	319	0	319	0	-9.13123	4.49943e-57	4.58841e-57
miR-155-5p	0	26	0	26	5.88662	4.15313e-08	2.01213e-08
miR-1568	58	0	58	0	-6.6718	3.04605e-14	1.87218e-14
miR-1579	39092	292	39092	292	-6.87858	0	0
miR-1582	0	11	0	11	4.64561	0.000481995	0.000169558
miR-1584-5p	9071	0	9071	0	-13.9609	0	0
miR-1587	152	0	152	0	-8.06175	1.63754e-31	1.33095e-31
miR-1595-3p	0	25	0	25	5.83004	7.51084e-08	3.61317e-08
miR-15b-3p	3	15	3	15	2.50811	0.00143647	0.000476396
miR-1611	23	0	23	0	-5.33738	1.41828e-06	6.34104e-07
miR-1614-5p	0	21	0	21	5.5785	8.35283e-07	3.77166e-07
miR-1621-5p	0	587	0	587	10.3834	1.05808e-98	1.3036e-98
miR-1636	1399	0	1399	0	-11.264	1.08522e-177	1.64158e-177
miR-1641	0	50	0	50	6.83004	6.71857e-14	4.07424e-14
miR-1643a-3p	252	0	252	0	-8.7911	2.47013e-47	2.38499e-47
miR-1648-5p	30	0	30	0	-5.72071	3.31816e-08	1.61623e-08
miR-1649-5p	0	527	0	527	10.2278	6.7739e-91	7.98441e-91
miR-1667-3p	0	42	0	42	6.5785	4.86503e-12	2.77124e-12
miR-1692	16904	23285	16904	23285	0.648219	0	0
miR-16b-3p	0	20	0	20	5.50811	1.5414e-06	6.83539e-07
miR-1703-3p	0	36	0	36	6.35611	1.33176e-10	7.16625e-11
miR-1719	119	0	119	0	-7.70864	8.24873e-26	6.25617e-26
miR-1732	0	22261	0	22261	15.6284	0	0
miR-1742	0	19	0	19	5.43411	2.85734e-06	1.22906e-06
miR-1748	0	17	0	17	5.27365	9.96079e-06	4.14065e-06
miR-1749-5p	0	10	0	10	4.50811	0.00094134	0.000316821
miR-1750	0	20	0	20	5.50811	1.5414e-06	6.83539e-07
miR-1757	0	22	0	22	5.64561	4.5461e-07	2.09444e-07
miR-1764-5p	0	3083	0	3083	12.7763	0	0
miR-1777	11	0	11	0	-4.27325	0.00132373	0.000439543
miR-1788-3p	0	19	0	19	5.43411	2.85734e-06	1.22906e-06
miR-1793	53	84	53	84	0.850579	0.000652173	0.000227951
miR-181b-1-3p	0	46	0	46	6.70974	5.61907e-13	3.26915e-13
miR-181b-3p	4195	29012	4195	29012	2.97609	0	0
miR-1827	232	3	232	3	-6.08684	4.17296e-53	4.16196e-53
miR-183-5p	24	2	24	2	-3.39878	1.13713e-05	4.7126e-06
miR-1837	6280	0	6280	0	-13.4304	0	0
miR-184	39772	23032	39772	23032	-0.601931	0	0
miR-184-3p	39753	23100	39753	23100	-0.596989	0	0
miR-184b	798	583	798	583	-0.26671	0.000631267	0.000220927
miR-187-3p	0	120	0	120	8.09307	2.16037e-28	1.68546e-28
miR-187-5p	0	11	0	11	4.64561	0.000481995	0.000169558
miR-188-5p	0	9	0	9	4.35611	0.00185264	0.000596967
miR-1890	0	184	0	184	8.70974	5.52979e-40	4.96915e-40
miR-1896	36	0	36	0	-5.98374	1.47396e-09	7.6154e-10
miR-190-3p	5	19	5	19	2.11218	0.00121483	0.000407356
miR-1907	206	361	206	361	0.995537	7.24609e-16	4.68638e-16
miR-190b	340	0	340	0	-9.22321	5.10966e-60	5.351e-60
miR-190b-5p	17	0	17	0	-4.90128	4.02443e-05	1.59501e-05
miR-191-3p	0	30	0	30	6.09307	4.02147e-09	2.04285e-09
miR-193a-5p	18	0	18	0	-4.98374	2.28302e-05	9.29181e-06
miR-1957a	1912	976	1912	976	-0.783947	7.08181e-46	6.74209e-46
miR-1957b	2159	3108	2159	3108	0.711806	1.02348e-70	1.11917e-70
miR-1958	0	12	0	12	4.77114	0.000248575	8.97639e-05
miR-196a-3p	0	53	0	53	6.9141	1.39525e-14	8.658e-15
miR-1973	280	823	280	823	1.74165	3.19885e-78	3.59911e-78
miR-199-3p	0	7438	0	7438	14.0469	0	0
miR-199a-5p	0	19	0	19	5.43411	2.85734e-06	1.22906e-06
miR-199b	1	26490	1	26490	14.8793	0	0
miR-19a-5p	0	218	0	218	8.95437	9.75306e-46	9.22072e-46
miR-2001	0	15	0	15	5.09307	3.54484e-05	1.40698e-05
miR-200a-3-5p	4935	29947	4935	29947	2.78747	0	0
miR-200a-5p	0	11	0	11	4.64561	0.000481995	0.000169558
miR-202-3p	5	26	5	26	2.56469	2.14752e-05	8.77968e-06
miR-2028-5p	0	50	0	50	6.83004	6.71857e-14	4.07424e-14
miR-2033-5p	39915	91861	39915	91861	1.3887	0	0
miR-2039-3p	6	20	6	20	1.92315	0.00179024	0.000592279
miR-2059-5p	0	984	0	984	11.1287	7.79803e-146	1.07235e-145
miR-2070-3p	13339	1	13339	1	-13.5172	0	0
miR-2116-5p	0	1011	0	1011	11.1677	8.07963e-149	1.13398e-148
miR-212	0	13	0	13	4.88662	0.000129062	4.84035e-05
miR-212-3p	1	14	1	14	3.99354	0.000150579	5.63957e-05
miR-2127	16007	0	16007	0	-14.7802	0	0
miR-2136	2399	0	2399	0	-12.042	6.74275e-265	1.23216e-264
miR-2137	305	0	305	0	-9.06648	4.39634e-55	4.41711e-55
miR-21-3p	28	78	28	78	1.66423	2.37756e-08	1.16223e-08
miR-2162-3p	22	0	22	0	-5.27325	2.45513e-06	1.07646e-06
miR-2169-5p	0	347	0	347	9.62497	7.58574e-66	8.13168e-66
miR-216a-3p	0	387	0	387	9.78237	1.15831e-71	1.27687e-71
miR-217	0	49	0	49	6.80089	1.13902e-13	6.84617e-14
miR-2172-5p	0	2827	0	2827	12.6512	0	0
miR-2192	0	124	0	124	8.14038	3.75028e-29	2.9684e-29
miR-219-2-3p	0	1498	0	1498	11.735	2.58549e-199	4.06924e-199
miR-219-3p	1	1375	1	1375	10.6114	1.37495e-220	2.32529e-220
miR-2197	2	111	2	111	5.9806	9.70051e-30	7.70046e-30
miR-219b	0	12	0	12	4.77114	0.000248575	8.97639e-05
miR-219b-3p	0	10	0	10	4.50811	0.00094134	0.000316821
miR-21a-3p	0	27	0	27	5.94107	2.30483e-08	1.1287e-08
miR-22	18	74	18	74	2.22571	4.19046e-11	2.31906e-11
miR-2206-3p	14	354	14	354	4.84643	1.46185e-88	1.71566e-88
miR-222a-5p	1	959	1	959	10.0916	4.01759e-167	5.94516e-167
miR-2234b	473	10	473	10	-5.37759	3.93887e-106	4.91962e-106
miR-2238i-5p	74	0	74	0	-7.02327	1.91732e-17	1.27953e-17
miR-2270	0	11	0	11	4.64561	0.000481995	0.000169558
miR-2284i	126	0	126	0	-7.7911	4.79499e-27	3.67769e-27
miR-2285a	0	121	0	121	8.10505	1.39279e-28	1.09288e-28
miR-2285t	10036	35442	10036	35442	2.00646	0	0
miR-2289	0	1613	0	1613	11.8417	1.75168e-210	2.85597e-210
miR-2298	0	35	0	35	6.31547	2.33318e-10	1.23836e-10
miR-2303	0	150	0	150	8.415	5.72524e-34	4.82622e-34
miR-235-3p	0	34	0	34	6.27365	4.09903e-10	2.1422e-10
miR-236	67	188	67	188	1.67468	3.18218e-18	2.17305e-18
miR-2368-3p	0	16	0	16	5.18618	1.874e-05	7.67298e-06
miR-2371	0	2296	0	2296	12.3511	1.4725e-272	2.74611e-272
miR-2372	0	54270	0	54270	16.914	0	0
miR-237-3p	215	0	215	0	-8.56201	1.08862e-41	1.00138e-41
miR-2377	0	145	0	145	8.36609	4.6563e-33	3.8653e-33
miR-2381	23	0	23	0	-5.33738	1.41828e-06	6.34104e-07
miR-2383	65	102	65	102	0.83624	0.000213631	7.94637e-05
miR-2388-3p	0	45	0	45	6.67804	9.60641e-13	5.56518e-13
miR-2405	0	58	0	58	7.04416	1.05476e-15	6.75739e-16
miR-240-5p	0	123	0	123	8.1287	5.80304e-29	4.57987e-29
miR-2406	10	0	10	0	-4.13575	0.00241094	0.000769579
miR-2450a	0	18	0	18	5.35611	5.32179e-06	2.25353e-06
miR-2451	0	14	0	14	4.99354	6.74363e-05	2.61934e-05
miR-24-5p	0	37	0	37	6.39564	7.62226e-11	4.1591e-11
miR-2460	0	22	0	22	5.64561	4.5461e-07	2.09444e-07
miR-2461-3p	0	28	0	28	5.99354	1.28359e-08	6.34292e-09
miR-2461-5p	3549	1	3549	1	-11.607	0	0
miR-2469	0	29	0	29	6.04416	7.17281e-09	3.59671e-09
miR-24b	0	60	0	60	7.09307	3.80101e-16	2.47002e-16
miR-25	2	3136	2	3136	10.8009	0	0
miR-250-3p	18	0	18	0	-4.98374	2.28302e-05	9.29181e-06
miR-252-5p	70	13	70	13	-2.24266	1.50821e-09	7.77757e-10
miR-2526-3p	0	3106	0	3106	12.787	0	0
miR-252a-5p	0	15	0	15	5.09307	3.54484e-05	1.40698e-05
miR-254-3p	86	7315	86	7315	6.59656	0	0
miR-2561-3p	0	17	0	17	5.27365	9.96079e-06	4.14065e-06
miR-2563-5p	0	928	0	928	11.0442	1.43937e-139	1.93061e-139
miR-2575-5p	0	187	0	187	8.73308	1.67994e-40	1.51965e-40
miR-2583-5p	32	0	32	0	-5.81382	1.1636e-08	5.80266e-09
miR-26-3-3p	0	322	0	322	9.5171	4.01131e-62	4.23334e-62
miR-263a-5p	26434	13038	26434	13038	-0.83349	0	0
miR-263b	91	4	91	4	-4.32161	2.01467e-20	1.43978e-20
miR-263b-5p	103	24	103	24	-1.91536	3.44038e-11	1.91173e-11
miR-269	0	27	0	27	5.94107	2.30483e-08	1.1287e-08
miR-2696	0	29	0	29	6.04416	7.17281e-09	3.59671e-09
miR-26c	35	0	35	0	-5.9431	2.46192e-09	1.25766e-09
miR-2722	1	11	1	11	3.64561	0.00112408	0.000377857
miR-274	228	301	228	301	0.586912	3.14805e-06	1.35197e-06
miR-274-3p	30	55	30	55	1.06065	0.00091084	0.000313532
miR-2744	0	19	0	19	5.43411	2.85734e-06	1.22906e-06
miR-274-5p	211	290	211	290	0.644992	6.44653e-07	2.95002e-07
miR-275	1369	238	1369	238	-2.33791	2.27747e-165	3.35194e-165
miR-275-3p	1358	238	1358	238	-2.32627	4.27173e-163	6.21982e-163
miR-2755-3p	4902	2432	4902	2432	-0.825045	3.8622e-125	5.05577e-125
miR-275-5p	49	185	49	185	2.10285	7.69889e-24	5.72748e-24
miR-276-3p	2455	1315	2455	1315	-0.714478	5.84079e-50	5.74127e-50
miR-2766-5p	0	1555	0	1555	11.7889	7.0141e-205	1.11684e-204
miR-2767	8756	1278	8756	1278	-2.5902	0	0
miR-276a-3p	2456	1325	2456	1325	-0.704136	9.20334e-49	8.94959e-49
miR-277-5p	0	482	0	482	10.0991	6.98813e-85	8.09672e-85
miR-278-3p	184	89	184	89	-0.861646	1.73191e-06	7.66772e-07
miR-278-5p	4724	1271	4724	1271	-1.70786	0	0
miR-279	421	189	421	189	-0.969252	1.38002e-15	8.79984e-16
miR-2797a	0	18	0	18	5.35611	5.32179e-06	2.25353e-06
miR-2797d	250	0	250	0	-8.7796	4.92601e-47	4.72272e-47
miR-2799	10	0	10	0	-4.13575	0.00241094	0.000769579
miR-279b	933	0	933	0	-10.6796	5.56405e-131	7.31874e-131
miR-279b-3p	937	550	937	550	-0.582435	1.90168e-14	1.17436e-14
miR-279c-3p	1244	786	1244	786	-0.476203	2.01541e-13	1.20341e-13
miR-279c-5p	10	0	10	0	-4.13575	0.00241094	0.000769579
miR-279d	1212	749	1212	749	-0.50817	1.39594e-14	8.658e-15
miR-27a-5p	0	4359	0	4359	13.276	0	0
miR-27c-5p	0	980	0	980	11.1228	2.16835e-145	2.96683e-145
miR-27d	0	11	0	11	4.64561	0.000481995	0.000169558
miR-27d-3p	54	0	54	0	-6.56871	2.03396e-13	1.21183e-13
miR-28	1	2177	1	2177	11.2743	0	0
miR-2808a-3p	0	15303	0	15303	15.0877	0	0
miR-2808a-5p	0	57	0	57	7.01907	1.76156e-15	1.11804e-15
miR-2809	82	37	82	37	-0.961916	0.00046053	0.000165427
miR-281-1-5p	57	19	57	19	-1.39878	8.24919e-05	3.17693e-05
miR-281-2-5p	894218	240728	894218	240728	-1.70704	0	0
miR-281-5p	888277	239089	888277	239089	-1.70728	0	0
miR-283	117	153	117	153	0.573205	0.00114153	0.000383252
miR-286-5p	149	0	149	0	-8.03299	5.25325e-31	4.21934e-31
miR-2893	0	942	0	942	11.0658	3.81719e-141	5.14527e-141
miR-291a-5p	0	60	0	60	7.09307	3.80101e-16	2.47002e-16
miR-293-5p	0	203	0	203	8.85152	3.15132e-43	2.94859e-43
miR-2955-3p	1663	5749	1663	5749	1.97571	0	0
miR-296	1	38	1	38	5.43411	3.59986e-11	1.99627e-11
miR-2961	546	0	546	0	-9.90657	6.94531e-87	8.08149e-87
miR-2977	0	355	0	355	9.65786	5.05089e-67	5.43581e-67
miR-2989	0	227	0	227	9.01273	3.1906e-47	3.06974e-47
miR-2997-3p	0	9901	0	9901	14.4595	0	0
miR-29d	163	0	163	0	-8.16255	2.38045e-33	1.9943e-33
miR-2a	55	558	55	558	3.52894	3.12383e-116	4.01207e-116
miR-2a-5p	0	40	0	40	6.50811	1.4516e-11	8.14932e-12
miR-2b-5p	2117	2753	2117	2753	0.565166	2.74523e-42	2.5338e-42
miR-2c-5p	1584	0	1584	0	-11.4432	6.19179e-195	9.57899e-195
miR-2d	15	0	15	0	-4.72071	0.000126608	4.82139e-05
miR-3003b-3p	62	0	62	0	-6.76801	4.67156e-15	2.93081e-15
miR-3015c	19	0	19	0	-5.06175	1.30021e-05	5.35583e-06
miR-3017b	80	0	80	0	-7.13575	1.31149e-18	9.06329e-19
miR-301b-3p	0	12057	0	12057	14.7438	0	0
miR-301c-5p	0	80	0	80	7.50811	1.96538e-20	1.40824e-20
miR-3057-5p	0	36	0	36	6.35611	1.33176e-10	7.16625e-11
miR-306	1	36	1	36	5.35611	1.21812e-10	6.60698e-11
miR-3064-3p	212	0	212	0	-8.54174	3.19287e-41	2.92712e-41
miR-3077-5p	152	0	152	0	-8.06175	1.63754e-31	1.33095e-31
miR-3081-3p	0	15	0	15	5.09307	3.54484e-05	1.40698e-05
miR-3089-3p	0	106	0	106	7.9141	1.1029e-25	8.3416e-26
miR-3095-5p	0	9	0	9	4.35611	0.00185264	0.000596967
miR-30a	17	2	17	2	-2.90128	0.000587468	0.000205863
miR-30a-5p	167	219	167	219	0.577265	8.97183e-05	3.44549e-05
miR-30d-2-3p	0	17	0	17	5.27365	9.96079e-06	4.14065e-06
miR-30e	41	0	41	0	-6.17137	1.172e-10	6.36952e-11
miR-31	16286	24071	16286	24071	0.749846	0	0
miR-3130-3p	1709	0	1709	0	-11.5528	2.96735e-206	4.75265e-206
miR-315	0	15	0	15	5.09307	3.54484e-05	1.40698e-05
miR-3150a-5p	0	14	0	14	4.99354	6.74363e-05	2.61934e-05
miR-315-5p	0	80	0	80	7.50811	1.96538e-20	1.40824e-20
miR-315a	0	84	0	84	7.5785	2.91279e-21	2.12058e-21
miR-31-5p	74138	26422	74138	26422	-1.30229	0	0
miR-3161	0	41	0	41	6.54373	8.39351e-12	4.75132e-12
miR-3168	0	23	0	23	5.70974	2.48462e-07	1.16842e-07
miR-3176	495	834	495	834	0.938801	1.68482e-31	1.36531e-31
miR-3182	0	9	0	9	4.35611	0.00185264	0.000596967
miR-31a	68375	23849	68375	23849	-1.33336	0	0
miR-31a-5p	643	0	643	0	-10.1425	1.44155e-98	1.76804e-98
miR-3200	0	690	0	690	10.6166	1.29728e-111	1.65057e-111
miR-322-3p	0	120	0	120	8.09307	2.16037e-28	1.68546e-28
miR-32-3p	0	10	0	10	4.50811	0.00094134	0.000316821
miR-326	0	56	0	56	6.99354	2.94719e-15	1.85326e-15
miR-3262	0	114234	0	114234	17.9878	0	0
miR-326-5p	0	31	0	31	6.14038	2.26189e-09	1.15765e-09
miR-327	0	11966	0	11966	14.7328	0	0
miR-331-5p	19	2	19	2	-3.06175	0.000191685	7.1594e-05
miR-3333	0	28	0	28	5.99354	1.28359e-08	6.34292e-09
miR-3340	0	1148	0	1148	11.3511	1.25877e-163	1.84268e-163
miR-3351	0	13	0	13	4.88662	0.000129062	4.84035e-05
miR-3366	10	0	10	0	-4.13575	0.00241094	0.000769579
miR-3392	19	0	19	0	-5.06175	1.30021e-05	5.35583e-06
miR-33b	0	11	0	11	4.64561	0.000481995	0.000169558
miR-34	37	13	37	13	-1.32283	0.00236962	0.000762648
miR-341-5p	48	3290	48	3290	6.28509	0	0
miR-344f-5p	0	220	0	220	8.96754	4.5478e-46	4.34482e-46
miR-344i	0	199	0	199	8.82281	1.49682e-42	1.38624e-42
miR-3475-3p	39	0	39	0	-6.09922	3.206e-10	1.69173e-10
miR-3483-5p	0	13	0	13	4.88662	0.000129062	4.84035e-05
miR-3492	0	2921	0	2921	12.6984	0	0
miR-34a-3p	0	1010	0	1010	11.1663	1.04117e-148	1.45379e-148
miR-34b-5p	0	1655	0	1655	11.8788	1.67405e-214	2.79639e-214
miR-3503	3116	4911	3116	4911	0.842504	1.7173e-147	2.38565e-147
miR-3526	174	0	174	0	-8.25676	3.68879e-35	3.18852e-35
miR-3552	0	51	0	51	6.85861	3.97091e-14	2.42966e-14
miR-3577-3p	0	10	0	10	4.50811	0.00094134	0.000316821
miR-3592	0	905	0	905	11.008	5.79182e-137	7.73038e-137
miR-35d	2057	0	2057	0	-11.8201	1.45339e-236	2.56966e-236
miR-35e	0	31	0	31	6.14038	2.26189e-09	1.15765e-09
miR-35h	2596	5125	2596	5125	1.16744	2.07419e-262	3.76507e-262
miR-3-5p	0	11	0	11	4.64561	0.000481995	0.000169558
miR-363	1	18	1	18	4.35611	1.07112e-05	4.44581e-06
miR-3652	0	18	0	18	5.35611	5.32179e-06	2.25353e-06
miR-3653-3p	0	23	0	23	5.70974	2.48462e-07	1.16842e-07
miR-365-3p	0	70	0	70	7.31547	2.54348e-18	1.74443e-18
miR-3654	244	72	244	72	-1.57463	5.86267e-19	4.07216e-19
miR-3675-3p	0	4927	0	4927	13.4527	0	0
miR-3677-3p	78	0	78	0	-7.09922	3.19237e-18	2.17305e-18
miR-371b	0	10	0	10	4.50811	0.00094134	0.000316821
miR-3724	20	0	20	0	-5.13575	7.43268e-06	3.1231e-06
miR-3735	43	7179	43	7179	7.56948	0	0
miR-3739	0	14	0	14	4.99354	6.74363e-05	2.61934e-05
miR-375	0	253	0	253	9.16918	1.95892e-51	1.93954e-51
miR-375-3p	29	6	29	6	-2.08684	0.000200269	7.46978e-05
miR-3754	11253	0	11253	0	-14.2718	0	0
miR-3776	0	2264	0	2264	12.3308	8.68399e-270	1.60849e-269
miR-3787	4543	0	4543	0	-12.9632	0	0
miR-378b	0	12	0	12	4.77114	0.000248575	8.97639e-05
miR-378d	135	61	135	61	-0.959896	7.24087e-06	3.05193e-06
miR-378e	27	88	27	88	1.89073	9.37435e-11	5.1049e-11
miR-3818-3p	0	1141	0	1141	11.3423	6.97723e-163	1.01051e-162
miR-3823-3p	0	14	0	14	4.99354	6.74363e-05	2.61934e-05
miR-383-3p	0	20	0	20	5.50811	1.5414e-06	6.83539e-07
miR-3851c-5p	0	17	0	17	5.27365	9.96079e-06	4.14065e-06
miR-3851f-5p	1190	0	1190	0	-11.0306	2.14032e-157	3.08342e-157
miR-3853-5p	0	22	0	22	5.64561	4.5461e-07	2.09444e-07
miR-3871-5p	0	8083	0	8083	14.1669	0	0
miR-3887-5p	0	91	0	91	7.69398	1.07902e-22	7.96191e-23
miR-3888-3p	16	0	16	0	-4.81382	7.12301e-05	2.7471e-05
miR-3888-5p	426	3	426	3	-6.96356	9.40899e-93	1.12858e-92
miR-3894-3p	0	46	0	46	6.70974	5.61907e-13	3.26915e-13
miR-3897-3p	14	0	14	0	-4.62117	0.000226038	8.35084e-05
miR-3899-3p	22	0	22	0	-5.27325	2.45513e-06	1.07646e-06
miR-3899-5p	0	581	0	581	10.3686	6.23763e-98	7.58207e-98
miR-3927-3p	0	19	0	19	5.43411	2.85734e-06	1.22906e-06
miR-3960	11	0	11	0	-4.27325	0.00132373	0.000439543
miR-3961	89	0	89	0	-7.28955	2.52383e-20	1.79892e-20
miR-3963	34	5	34	5	-2.57935	4.88473e-06	2.08794e-06
miR-4000c-3p	0	13	0	13	4.88662	0.000129062	4.84035e-05
miR-4006c-5p	0	7587	0	7587	14.0755	0	0
miR-4009a-5p	0	726	0	726	10.69	5.35765e-116	6.84874e-116
miR-4011b-3p	0	19	0	19	5.43411	2.85734e-06	1.22906e-06
miR-4012-3p	993214	43067	993214	43067	-4.34127	0	0
miR-4012-5p	0	14	0	14	4.99354	6.74363e-05	2.61934e-05
miR-4034-5p	8178	61199	8178	61199	3.08987	0	0
miR-4044-5p	0	73	0	73	7.37601	5.83005e-19	4.05987e-19
miR-4047-5p	0	61	0	61	7.11692	2.28753e-16	1.49365e-16
miR-4049-3p	0	768	0	768	10.7711	4.8991e-121	6.35204e-121
miR-4054-5p	0	14	0	14	4.99354	6.74363e-05	2.61934e-05
miR-4058-5p	11377	3	11377	3	-11.7027	0	0
miR-4072-3p	0	50	0	50	6.83004	6.71857e-14	4.07424e-14
miR-4076-5p	259	0	259	0	-8.83063	2.22832e-48	2.15917e-48
miR-4101-3p	0	886	0	886	10.9773	8.48576e-135	1.12708e-134
miR-4104-5p	26	0	26	0	-5.51426	2.78709e-07	1.3039e-07
miR-4108-5p	0	149	0	149	8.40535	8.69507e-34	7.30708e-34
miR-4111-3p	26	57	26	57	1.31863	5.96462e-05	2.35711e-05
miR-4118-3p	0	35	0	35	6.31547	2.33318e-10	1.23836e-10
miR-412-5p	2	236	2	236	7.06883	8.79612e-59	9.14126e-59
miR-4128-3p	0	9	0	9	4.35611	0.00185264	0.000596967
miR-4133-3p	0	9	0	9	4.35611	0.00185264	0.000596967
miR-4135-3p	360	5	360	5	-5.98374	1.62631e-81	1.85277e-81
miR-4138-5p	0	12	0	12	4.77114	0.000248575	8.97639e-05
miR-4140-3p	0	39	0	39	6.47158	2.51664e-11	1.40416e-11
miR-4144-3p	2558	10	2558	10	-7.81269	0	0
miR-4144-5p	0	6176	0	6176	13.7786	0	0
miR-4153-3p	0	19	0	19	5.43411	2.85734e-06	1.22906e-06
miR-4154-3p	1570	4373	1570	4373	1.66404	0	0
miR-4171-5p	1889	134	1889	134	-3.63114	0	0
miR-4175-3p	302	24677	302	24677	6.53866	0	0
miR-4185-5p	0	10	0	10	4.50811	0.00094134	0.000316821
miR-4204-5p	0	19	0	19	5.43411	2.85734e-06	1.22906e-06
miR-4206-3p	3149	6413	3149	6413	1.21229	0	0
miR-4220-3p	0	9	0	9	4.35611	0.00185264	0.000596967
miR-425-5p	0	83	0	83	7.56122	4.68598e-21	3.38435e-21
miR-42-5p	21	0	21	0	-5.20614	4.26433e-06	1.82562e-06
miR-4265	0	32	0	32	6.18618	1.27617e-09	6.60599e-10
miR-428	1762	0	1762	0	-11.5968	5.57918e-211	9.20668e-211
miR-4280	0	9	0	9	4.35611	0.00185264	0.000596967
miR-4282	236	0	236	0	-8.69646	6.41769e-45	6.0464e-45
miR-429	0	13	0	13	4.88662	0.000129062	4.84035e-05
miR-4314	13	0	13	0	-4.51426	0.000405425	0.000145825
miR-4324	0	10	0	10	4.50811	0.00094134	0.000316821
miR-4326	0	69	0	69	7.29471	4.16787e-18	2.83e-18
miR-4419b	0	11	0	11	4.64561	0.000481995	0.000169558
miR-4426	8	25	8	25	1.83004	0.000733858	0.000253572
miR-4427	0	646	0	646	10.5216	3.61936e-106	4.54138e-106
miR-4432	0	21	0	21	5.5785	8.35283e-07	3.77166e-07
miR-4433b-5p	170	0	170	0	-8.22321	1.66684e-34	1.41828e-34
miR-4441	0	19	0	19	5.43411	2.85734e-06	1.22906e-06
miR-4444	0	12	0	12	4.77114	0.000248575	8.97639e-05
miR-4448	2698	1844	2698	1844	-0.362869	4.09422e-17	2.72561e-17
miR-4451	0	307	0	307	9.44828	7.46208e-60	7.78459e-60
miR-4453	0	12	0	12	4.77114	0.000248575	8.97639e-05
miR-4458	115	0	115	0	-7.65931	4.25984e-25	3.20406e-25
miR-4463	862	0	862	0	-10.5654	2.44249e-123	3.18202e-123
miR-4468	3	39	3	39	3.88662	3.57255e-10	1.87786e-10
miR-4478	14	0	14	0	-4.62117	0.000226038	8.35084e-05
miR-4494	5	31	5	31	2.81845	1.06472e-06	4.79176e-07
miR-4499	84	216	84	216	1.54875	1.15201e-18	7.9814e-19
miR-4505	0	12	0	12	4.77114	0.000248575	8.97639e-05
miR-4516	3	18002	3	18002	12.7371	0	0
miR-452-5p	0	37	0	37	6.39564	7.62226e-11	4.1591e-11
miR-4533	74	0	74	0	-7.02327	1.91732e-17	1.27953e-17
miR-4544-5p	0	62	0	62	7.14038	1.37896e-16	9.06914e-17
miR-4546	0	4689	0	4689	13.3812	0	0
miR-455-3p	28	0	28	0	-5.62117	9.56296e-08	4.57611e-08
miR-4562	33	6	33	6	-2.27325	2.86613e-05	1.16476e-05
miR-4577	1346	6403	1346	6403	2.43625	0	0
miR-4586	12	0	12	0	-4.39878	0.000730714	0.000253129
miR-4608	825	0	825	0	-10.5021	2.74951e-119	3.54805e-119
miR-4618	170	0	170	0	-8.22321	1.66684e-34	1.41828e-34
miR-4661-5p	0	10	0	10	4.50811	0.00094134	0.000316821
miR-4667	0	10	0	10	4.50811	0.00094134	0.000316821
miR-4671-5p	0	9	0	9	4.35611	0.00185264	0.000596967
miR-4703-3p	0	10	0	10	4.50811	0.00094134	0.000316821
miR-4717-3p	0	19	0	19	5.43411	2.85734e-06	1.22906e-06
miR-4725-5p	0	15	0	15	5.09307	3.54484e-05	1.40698e-05
miR-4736	10	0	10	0	-4.13575	0.00241094	0.000769579
miR-4737	0	43	0	43	6.61245	2.82651e-12	1.62022e-12
miR-4738-3p	0	35	0	35	6.31547	2.33318e-10	1.23836e-10
miR-4768-3p	0	15	0	15	5.09307	3.54484e-05	1.40698e-05
miR-4769-5p	47	0	47	0	-6.36841	6.00412e-12	3.41295e-12
miR-4785	6744	520	6744	520	-3.51084	0	0
miR-4791	8	76	8	76	3.43411	5.9263e-17	3.92607e-17
miR-4792	4	94	4	94	4.74077	1.27795e-24	9.5857e-25
miR-4793-3p	0	36	0	36	6.35611	1.33176e-10	7.16625e-11
miR-4800-5p	28	0	28	0	-5.62117	9.56296e-08	4.57611e-08
miR-4802-3p	0	19	0	19	5.43411	2.85734e-06	1.22906e-06
miR-4806-3p	4115	6957	4115	6957	0.943755	1.019e-251	1.82535e-251
miR-4826-3p	6	156	6	156	4.88662	3.87307e-40	3.49193e-40
miR-486	27	6	27	6	-1.98374	0.000515872	0.000181241
miR-4863-5p	0	13	0	13	4.88662	0.000129062	4.84035e-05
miR-486-5p	35	7	35	7	-2.13575	3.38692e-05	1.37231e-05
miR-486b-3p	0	340	0	340	9.59557	8.22858e-65	8.71782e-65
miR-4870	7	26	7	26	2.07927	0.000178918	6.69173e-05
miR-4915-5p	0	48	0	48	6.77114	1.93494e-13	1.1579e-13
miR-4938	37	62	37	62	0.930925	0.00157217	0.000520768
miR-49-3p	0	14	0	14	4.99354	6.74363e-05	2.61934e-05
miR-4943-5p	2877	1727	2877	1727	-0.550115	3.29255e-37	2.87339e-37
miR-4962-3p	21	0	21	0	-5.20614	4.26433e-06	1.82562e-06
miR-4965-5p	0	29	0	29	6.04416	7.17281e-09	3.59671e-09
miR-496-5p	311	0	311	0	-9.09459	6.13129e-56	6.18307e-56
miR-4969-3p	0	2640	0	2640	12.5525	1.21684e-301	2.31693e-301
miR-4981-3p	0	7147	0	7147	13.9893	0	0
miR-4985-5p	112	0	112	0	-7.62117	1.47096e-24	1.10031e-24
miR-50	1	50	1	50	5.83004	2.81941e-14	1.73681e-14
miR-5004-3p	2843	7997	2843	7997	1.67823	0	0
miR-503-3p	59	0	59	0	-6.69646	1.90206e-14	1.17436e-14
miR-5045	0	24	0	24	5.77114	1.36342e-07	6.46748e-08
miR-508	0	10	0	10	4.50811	0.00094134	0.000316821
miR-5088-5p	117178	0	117178	0	-17.6522	0	0
miR-509-3p	408	0	408	0	-9.48624	2.94143e-69	3.20357e-69
miR-5099	0	9	0	9	4.35611	0.00185264	0.000596967
miR-509a	7768	24341	7768	24341	1.83396	0	0
miR-5106	158	71	158	71	-0.967851	1.02316e-06	4.61234e-07
miR-5108	0	64	0	64	7.18618	5.03516e-17	3.34384e-17
miR-5112	0	557	0	557	10.3077	7.92618e-95	9.59174e-95
miR-511-3p	136	0	136	0	-7.90128	8.7293e-29	6.86941e-29
miR-5119	2319	723	2319	723	-1.49525	1.29351e-153	1.83437e-153
miR-5121	22	0	22	0	-5.27325	2.45513e-06	1.07646e-06
miR-514	0	15	0	15	5.09307	3.54484e-05	1.40698e-05
miR-516b-5p	586	0	586	0	-10.0086	9.16243e-92	1.08941e-91
miR-5191	15	0	15	0	-4.72071	0.000126608	4.82139e-05
miR-5192	97	11	97	11	-2.9543	1.18744e-16	7.84747e-17
miR-5310	301	19222	301	19222	6.18303	0	0
miR-5330	0	49	0	49	6.80089	1.13902e-13	6.84617e-14
miR-5363	0	451	0	451	10.0032	1.188e-80	1.34779e-80
miR-5365a-3p	11	0	11	0	-4.27325	0.00132373	0.000439543
miR-540-3p	0	370	0	370	9.71756	3.27764e-69	3.55552e-69
miR-5408c-5p	0	9	0	9	4.35611	0.00185264	0.000596967
miR-5421	0	30	0	30	6.09307	4.02147e-09	2.04285e-09
miR-5434	0	13	0	13	4.88662	0.000129062	4.84035e-05
miR-5452-5p	0	9	0	9	4.35611	0.00185264	0.000596967
miR-5456	2487	1	2487	1	-11.094	0	0
miR-5457	0	294	0	294	9.38585	7.29178e-58	7.52049e-58
miR-5460	0	62	0	62	7.14038	1.37896e-16	9.06914e-17
miR-5468	0	27	0	27	5.94107	2.30483e-08	1.1287e-08
miR-548f-5p	20	2	20	2	-3.13575	0.000109205	4.18203e-05
miR-548j-5p	0	161	0	161	8.5171	6.02048e-36	5.22057e-36
miR-549a	0	37	0	37	6.39564	7.62226e-11	4.1591e-11
miR-551b-5p	14	41	14	41	1.73638	3.04603e-05	1.23603e-05
miR-552	0	11	0	11	4.64561	0.000481995	0.000169558
miR-55-3p	0	39	0	39	6.47158	2.51664e-11	1.40416e-11
miR-5549-5p	0	395	0	395	9.81189	8.31521e-73	9.20353e-73
miR-555	0	23	0	23	5.70974	2.48462e-07	1.16842e-07
miR-5587-3p	12	0	12	0	-4.39878	0.000730714	0.000253129
miR-5590-3p	0	13	0	13	4.88662	0.000129062	4.84035e-05
miR-5615-5p	0	73	0	73	7.37601	5.83005e-19	4.05987e-19
miR-5623-5p	1350	0	1350	0	-11.2126	5.13797e-173	7.68664e-173
miR-564	0	23983	0	23983	15.7359	0	0
miR-5694	0	3648	0	3648	13.0191	0	0
miR-5699-5p	0	49	0	49	6.80089	1.13902e-13	6.84617e-14
miR-5703	28	2177	28	2177	6.46695	0	0
miR-5708	0	11	0	11	4.64561	0.000481995	0.000169558
miR-5736b-3p	1847	0	1847	0	-11.6648	1.79274e-218	3.01313e-218
miR-575	6	155	6	155	4.87734	7.18736e-40	6.43742e-40
miR-581	0	11	0	11	4.64561	0.000481995	0.000169558
miR-584-3p	0	113	0	113	8.00636	4.77759e-27	3.6747e-27
miR-5863	151	344	151	344	1.37404	2.49033e-24	1.85772e-24
miR-5873	53	0	53	0	-6.54174	3.28239e-13	1.94289e-13
miR-5878	0	15	0	15	5.09307	3.54484e-05	1.40698e-05
miR-59	0	10	0	10	4.50811	0.00094134	0.000316821
miR-5916	6	30	6	30	2.50811	6.56222e-06	2.77018e-06
miR-5940	7850	0	7850	0	-13.7523	0	0
miR-5941	0	78	0	78	7.47158	5.14342e-20	3.64701e-20
miR-5950	10	0	10	0	-4.13575	0.00241094	0.000769579
miR-598-3p	166	6	166	6	-4.60389	6.73845e-37	5.86181e-37
miR-599-5p	0	18	0	18	5.35611	5.32179e-06	2.25353e-06
miR-6004-5p	64	2	64	2	-4.81382	1.95315e-15	1.23388e-15
miR-6006-5p	0	10	0	10	4.50811	0.00094134	0.000316821
miR-6009-3p	18	0	18	0	-4.98374	2.28302e-05	9.29181e-06
miR-6011-5p	31	4	31	4	-2.76801	5.84381e-06	2.47073e-06
miR-6014-3p	151	0	151	0	-8.05222	2.41373e-31	1.95018e-31
miR-6018-3p	0	13245	0	13245	14.8793	0	0
miR-604	0	29318	0	29318	16.0257	0	0
miR-6040	172	69	172	69	-1.13156	6.84059e-09	3.462e-09
miR-6056	91	171	91	171	1.09624	1.88588e-09	9.70677e-10
miR-607	0	25	0	25	5.83004	7.51084e-08	3.61317e-08
miR-6085	0	79967	0	79967	17.4733	0	0
miR-6086	0	10	0	10	4.50811	0.00094134	0.000316821
miR-6088	152	0	152	0	-8.06175	1.63754e-31	1.33095e-31
miR-6094	672425	442489	672425	442489	-0.417549	0	0
miR-6131	5843	1461	5843	1461	-1.81357	0	0
miR-6216	29	0	29	0	-5.6718	5.62541e-08	2.71576e-08
miR-6241	0	175	0	175	8.63739	2.02881e-38	1.79352e-38
miR-625	0	15	0	15	5.09307	3.54484e-05	1.40698e-05
miR-6311-3p	0	145	0	145	8.36609	4.6563e-33	3.8653e-33
miR-6330	20	0	20	0	-5.13575	7.43268e-06	3.1231e-06
miR-6400	0	67	0	67	7.25227	1.12407e-17	7.53844e-18
miR-6419	0	12	0	12	4.77114	0.000248575	8.97639e-05
miR-642a-3p	0	15	0	15	5.09307	3.54484e-05	1.40698e-05
miR-645	0	1230	0	1230	11.4506	3.03979e-172	4.52281e-172
miR-646	0	94055	0	94055	17.7074	0	0
miR-6492	0	40	0	40	6.50811	1.4516e-11	8.14932e-12
miR-6497	6942	4256	6942	4256	-0.519671	6.53357e-79	7.38158e-79
miR-6497-3p	28811	47038	28811	47038	0.893389	0	0
miR-6497-5p	103834	86951	103834	86951	-0.069822	1.63591e-26	1.24769e-26
miR-6498-5p	1482	1037	1482	1037	-0.328947	1.32167e-08	6.51927e-09
miR-650	0	294	0	294	9.38585	7.29178e-58	7.52049e-58
miR-6504-5p	0	58	0	58	7.04416	1.05476e-15	6.75739e-16
miR-6510-3p	0	67	0	67	7.25227	1.12407e-17	7.53844e-18
miR-6520	1654	655	1654	655	-1.15021	4.41178e-74	4.90302e-74
miR-6528	188	0	188	0	-8.36841	1.99874e-37	1.7499e-37
miR-6533	0	45	0	45	6.67804	9.60641e-13	5.56518e-13
miR-6534	0	4519	0	4519	13.328	0	0
miR-6542-3p	0	51	0	51	6.85861	3.97091e-14	2.42966e-14
miR-6545-3p	0	14	0	14	4.99354	6.74363e-05	2.61934e-05
miR-6549-3p	148	34	148	34	-1.93581	1.2493e-15	7.98498e-16
miR-6559-5p	82	117	82	117	0.698995	0.000688238	0.000240248
miR-656-5p	0	47	0	47	6.74077	3.29387e-13	1.94545e-13
miR-6574-5p	0	9	0	9	4.35611	0.00185264	0.000596967
miR-6575-3p	0	68	0	68	7.27365	6.83963e-18	4.60964e-18
miR-6582-5p	100	0	100	0	-7.45767	2.24814e-22	1.64829e-22
miR-661	0	19747	0	19747	15.4555	0	0
miR-6657-3p	5092	103	5092	103	-5.44133	0	0
miR-6687-3p	0	53	0	53	6.9141	1.39525e-14	8.658e-15
miR-6713-3p	0	12	0	12	4.77114	0.000248575	8.97639e-05
miR-671-3p	24	0	24	0	-5.39878	8.21991e-07	3.74894e-07
miR-6715a-3p	170	0	170	0	-8.22321	1.66684e-34	1.41828e-34
miR-673-3p	0	636	0	636	10.4991	6.46226e-105	8.03446e-105
miR-673-5p	0	37	0	37	6.39564	7.62226e-11	4.1591e-11
miR-6759-3p	149	0	149	0	-8.03299	5.25325e-31	4.21934e-31
miR-6763-5p	52157	4069	52157	4069	-3.49393	0	0
miR-6771-5p	0	152	0	152	8.43411	2.487e-34	2.10632e-34
miR-6777-5p	85	0	85	0	-7.22321	1.44579e-19	1.01459e-19
miR-6780a-5p	0	21	0	21	5.5785	8.35283e-07	3.77166e-07
miR-6800-5p	20508	0	20508	0	-15.1377	0	0
miR-6802-5p	106	0	106	0	-7.54174	1.79166e-23	1.32564e-23
miR-6807-3p	0	208	0	208	8.88662	4.54126e-44	4.26378e-44
miR-6817-3p	0	9	0	9	4.35611	0.00185264	0.000596967
miR-6828-5p	0	11	0	11	4.64561	0.000481995	0.000169558
miR-683	0	24	0	24	5.77114	1.36342e-07	6.46748e-08
miR-6831-3p	320	0	320	0	-9.13575	3.24981e-57	3.32653e-57
miR-6859-5p	732	0	732	0	-10.3295	7.10062e-109	8.99236e-109
miR-6893-5p	0	21	0	21	5.5785	8.35283e-07	3.77166e-07
miR-6895-5p	0	1077	0	1077	11.259	5.08333e-156	7.28468e-156
miR-6899-5p	0	3318	0	3318	12.8823	0	0
miR-6916-5p	0	19	0	19	5.43411	2.85734e-06	1.22906e-06
miR-6921-5p	29	0	29	0	-5.6718	5.62541e-08	2.71576e-08
miR-6923-3p	12	0	12	0	-4.39878	0.000730714	0.000253129
miR-6925-5p	0	37	0	37	6.39564	7.62226e-11	4.1591e-11
miR-6929-5p	0	533	0	533	10.2442	1.09579e-91	1.29723e-91
miR-694	1619	3323	1619	3323	1.22357	6.94628e-184	1.06855e-183
miR-6960-5p	43393	872	43393	872	-5.45081	0	0
miR-6961-3p	0	29	0	29	6.04416	7.17281e-09	3.59671e-09
miR-6961-5p	1	28	1	28	4.99354	1.74186e-08	8.57641e-09
miR-6965-3p	11	0	11	0	-4.27325	0.00132373	0.000439543
miR-6979-3p	41	77	41	77	1.09542	5.60913e-05	2.21985e-05
miR-6979-5p	0	17	0	17	5.27365	9.96079e-06	4.14065e-06
miR-6982-5p	48	1	48	1	-5.39878	3.12072e-12	1.78511e-12
miR-6990-5p	299	4083	299	4083	3.95759	0	0
miR-6999-5p	22	0	22	0	-5.27325	2.45513e-06	1.07646e-06
miR-701-3p	0	2358	0	2358	12.3895	6.80878e-278	1.27855e-277
miR-7025-5p	0	286	0	286	9.34605	1.25471e-56	1.27001e-56
miR-7031-3p	0	188	0	188	8.74077	1.13049e-40	1.02603e-40
miR-7036b-3p	87	19	87	19	-2.00883	3.28747e-10	1.73136e-10
miR-7044-5p	28	7	28	7	-1.81382	0.00086903	0.000299518
miR-7050-5p	0	21	0	21	5.5785	8.35283e-07	3.77166e-07
miR-7053-5p	10	0	10	0	-4.13575	0.00241094	0.000769579
miR-7082-5p	16	0	16	0	-4.81382	7.12301e-05	2.7471e-05
miR-7086-5p	0	18	0	18	5.35611	5.32179e-06	2.25353e-06
miR-7093-5p	38	6	38	6	-2.47678	2.33431e-06	1.0318e-06
miR-7138-3p	15669	0	15669	0	-14.7494	0	0
miR-71-3p	2329	1672	2329	1672	-0.291953	1.96041e-10	1.05075e-10
miR-714	3544	0	3544	0	-12.605	0	0
miR-7152-3p	0	22	0	22	5.64561	4.5461e-07	2.09444e-07
miR-7156-5p	87	0	87	0	-7.25676	6.0285e-20	4.26348e-20
miR-7159-3p	52	0	52	0	-6.51426	5.30564e-13	3.12013e-13
miR-7169-5p	0	10	0	10	4.50811	0.00094134	0.000316821
miR-7170-5p	66	0	66	0	-6.85821	7.32643e-16	4.71594e-16
miR-7174-5p	353	27430	353	27430	6.46612	0	0
miR-7185-5p	2263	0	2263	0	-11.9578	8.73877e-254	1.57576e-253
miR-7186-5p	0	24	0	24	5.77114	1.36342e-07	6.46748e-08
miR-7191-3p	0	34	0	34	6.27365	4.09903e-10	2.1422e-10
miR-7191-5p	0	39	0	39	6.47158	2.51664e-11	1.40416e-11
miR-7197-3p	26	6	26	6	-1.92929	0.000821767	0.000283588
miR-72	2	15	2	15	3.09307	0.000382791	0.000138048
miR-7224-3p	1082	0	1082	0	-10.8933	1.6317e-146	2.25522e-146
miR-7225-5p	0	10	0	10	4.50811	0.00094134	0.000316821
miR-7228-5p	18	15215	18	15215	9.90946	0	0
miR-7232-3p	0	275	0	275	9.28947	6.48712e-55	6.49381e-55
miR-7238-5p	394	9215	394	9215	4.7339	0	0
miR-7243-5p	6111	4322	6111	4322	-0.313527	2.64596e-28	2.05254e-28
miR-7252-5p	39	0	39	0	-6.09922	3.206e-10	1.69173e-10
miR-7266-5p	0	50	0	50	6.83004	6.71857e-14	4.07424e-14
miR-727-3p	7	21	7	21	1.77114	0.00247943	0.000790513
miR-7280-5p	44	0	44	0	-6.27325	2.62998e-11	1.4644e-11
miR-7287-3p	0	1593	0	1593	11.8237	1.474e-208	2.38894e-208
miR-7288-5p	225	508	225	508	1.36109	1.17025e-34	1.00516e-34
miR-7289-5p	0	131	0	131	8.21961	1.80473e-30	1.44103e-30
miR-7314-3p	0	20	0	20	5.50811	1.5414e-06	6.83539e-07
miR-7317-5p	0	46	0	46	6.70974	5.61907e-13	3.26915e-13
miR-7343-5p	0	6585	0	6585	13.8712	0	0
miR-7348-3p	0	16	0	16	5.18618	1.874e-05	7.67298e-06
miR-7372-5p	0	179	0	179	8.67	4.06987e-39	3.60959e-39
miR-7377-3p	0	32	0	32	6.18618	1.27617e-09	6.60599e-10
miR-7377-5p	11	0	11	0	-4.27325	0.00132373	0.000439543
miR-7397-5p	0	30	0	30	6.09307	4.02147e-09	2.04285e-09
miR-7398a-1-5p	0	60245	0	60245	17.0647	0	0
miR-7-3p	0	28	0	28	5.99354	1.28359e-08	6.34292e-09
miR-7401-3p	0	22	0	22	5.64561	4.5461e-07	2.09444e-07
miR-7407-3p	0	96	0	96	7.77114	1.05952e-23	7.86064e-24
miR-7415-3p	0	11	0	11	4.64561	0.000481995	0.000169558
miR-7422a-3p	0	30661	0	30661	16.0903	0	0
miR-7429-3p	0	116	0	116	8.04416	1.26097e-27	9.75388e-28
miR-7438-3p	425	0	425	0	-9.54514	1.66709e-71	1.83031e-71
miR-7446-3p	0	34	0	34	6.27365	4.09903e-10	2.1422e-10
miR-7447-3p	9666	27098	9666	27098	1.67338	0	0
miR-7454-5p	0	78	0	78	7.47158	5.14342e-20	3.64701e-20
miR-745-5p	154	48	154	48	-1.49564	1.01538e-11	5.73586e-12
miR-7456-3p	16	0	16	0	-4.81382	7.12301e-05	2.7471e-05
miR-7457-3p	23	0	23	0	-5.33738	1.41828e-06	6.34104e-07
miR-7471-5p	0	15	0	15	5.09307	3.54484e-05	1.40698e-05
miR-7480-5p	0	13	0	13	4.88662	0.000129062	4.84035e-05
miR-748-3p	0	76	0	76	7.43411	1.35298e-19	9.51913e-20
miR-750	1028	1093	1028	1093	0.274636	1.14669e-05	4.74499e-06
miR-750-3p	1133	1169	1133	1169	0.231309	0.000117891	4.50833e-05
miR-752-5p	0	18	0	18	5.35611	5.32179e-06	2.25353e-06
miR-753c	0	561020	0	561020	20.2839	0	0
miR-7554	0	12	0	12	4.77114	0.000248575	8.97639e-05
miR-7573	39	0	39	0	-6.09922	3.206e-10	1.69173e-10
miR-7579	0	964	0	964	11.0991	1.31196e-143	1.7861e-143
miR-758	0	137	0	137	8.28421	1.37946e-31	1.13133e-31
miR-761	2211	4091	2211	4091	1.07394	1.04117e-183	1.59265e-183
miR-7648-3p	406182	12270	406182	12270	-4.86274	0	0
miR-76-5p	34	287	34	287	3.26363	4.98593e-57	5.06556e-57
miR-7679-5p	0	21	0	21	5.5785	8.35283e-07	3.77166e-07
miR-7704	11	0	11	0	-4.27325	0.00132373	0.000439543
miR-7789	6423	170398	6423	170398	4.9157	0	0
miR-7794	0	23	0	23	5.70974	2.48462e-07	1.16842e-07
miR-78	0	15	0	15	5.09307	3.54484e-05	1.40698e-05
miR-7847-3p	260	643	260	643	1.49249	1.30718e-49	1.2757e-49
miR-7865	16038	0	16038	0	-14.783	0	0
miR-7865-3p	0	41	0	41	6.54373	8.39351e-12	4.75132e-12
miR-7880i-3p	1762	0	1762	0	-11.5968	5.57918e-211	9.20668e-211
miR-7900-3p	0	35	0	35	6.31547	2.33318e-10	1.23836e-10
miR-7904-3p	0	22	0	22	5.64561	4.5461e-07	2.09444e-07
miR-7932-3p	0	189	0	189	8.74842	7.61126e-41	6.93109e-41
miR-7947-5p	0	14	0	14	4.99354	6.74363e-05	2.61934e-05
miR-7948c-5p	32358	0	32358	0	-15.7957	0	0
miR-79-5p	3	419	3	419	7.31203	3.03748e-101	3.7593e-101
miR-7975	0	57	0	57	7.01907	1.76156e-15	1.11804e-15
miR-7976	0	42	0	42	6.5785	4.86503e-12	2.77124e-12
miR-7977	48	596	48	596	3.82039	2.92538e-131	3.86661e-131
miR-8056	3	122	3	122	5.53196	1.66104e-32	1.37468e-32
miR-8072	28	0	28	0	-5.62117	9.56296e-08	4.57611e-08
miR-8079	0	22	0	22	5.64561	4.5461e-07	2.09444e-07
miR-8083	1888	9016	1888	9016	2.44181	0	0
miR-8090	0	2739	0	2739	12.6056	0	0
miR-8109	858	3863	858	3863	2.35685	0	0
miR-8117	0	263	0	263	9.2251	5.02549e-53	4.99395e-53
miR-8162-3p	0	70	0	70	7.31547	2.54348e-18	1.74443e-18
miR-8185	640	0	640	0	-10.1357	3.25646e-98	3.97609e-98
miR-8192-3p	0	773361	0	773361	20.747	0	0
miR-81a	9	160	9	160	4.33819	2.81808e-39	2.51577e-39
miR-8234-3p	70	111	70	111	0.851315	8.79689e-05	3.38308e-05
miR-8234-5p	0	479	0	479	10.0901	1.78036e-84	2.04539e-84
miR-8245a-3p	162	46	162	46	-1.63011	1.07745e-13	6.51932e-14
miR-8268-5p	0	341	0	341	9.59981	5.84906e-65	6.22103e-65
miR-8298-3p	78	0	78	0	-7.09922	3.19237e-18	2.17305e-18
miR-8301-3p	0	6241	0	6241	13.7937	0	0
miR-8309-3p	0	16	0	16	5.18618	1.874e-05	7.67298e-06
miR-8319-3p	33	0	33	0	-5.85821	6.91682e-09	3.49409e-09
miR-8324-5p	0	16	0	16	5.18618	1.874e-05	7.67298e-06
miR-8327-5p	0	36	0	36	6.35611	1.33176e-10	7.16625e-11
miR-8332-3p	0	9	0	9	4.35611	0.00185264	0.000596967
miR-8334-3p	26	0	26	0	-5.51426	2.78709e-07	1.3039e-07
miR-8342-5p	0	13	0	13	4.88662	0.000129062	4.84035e-05
miR-8364o-3p	2	909	2	909	9.01432	2.13676e-183	3.25026e-183
miR-8364t-3p	12	0	12	0	-4.39878	0.000730714	0.000253129
miR-8364v-5p	25	0	25	0	-5.45767	4.77908e-07	2.19806e-07
miR-8370-5p	1600	0	1600	0	-11.4577	2.1319e-196	3.33605e-196
miR-8393-5p	0	1573	0	1573	11.8055	1.26104e-206	2.03169e-206
miR-8-3p	8008	6347	8008	6347	-0.149185	6.23114e-10	3.25022e-10
miR-8406-5p	0	292	0	292	9.37601	1.48235e-57	1.52308e-57
miR-8410-3p	0	28	0	28	5.99354	1.28359e-08	6.34292e-09
miR-8411-5p	0	62572	0	62572	17.1194	0	0
miR-8425-3p	80	122	80	122	0.794992	0.00010577	4.05621e-05
miR-8426-3p	0	11	0	11	4.64561	0.000481995	0.000169558
miR-8438-3p	0	12	0	12	4.77114	0.000248575	8.97639e-05
miR-8452-5p	3	48	3	48	4.18618	1.11959e-12	6.47221e-13
miR-8467-5p	0	154	0	154	8.45297	1.08309e-34	9.33242e-35
miR-8484-5p	0	2209	0	2209	12.2954	5.3553e-265	9.85231e-265
miR-8486	0	11366	0	11366	14.6586	0	0
miR-8487	0	2998	0	2998	12.736	0	0
miR-8494-5p	144	12	144	12	-3.39878	5.82453e-27	4.45479e-27
miR-8499c	0	4311	0	4311	13.26	0	0
miR-8503	376	1432	376	1432	2.11541	6.06607e-174	9.12526e-174
miR-8519	38	114	38	114	1.77114	1.78876e-12	1.02969e-12
miR-8523	0	1745	0	1745	11.9552	5.13835e-223	8.7992e-223
miR-8528a	9184	4782	9184	4782	-0.755326	3.44177e-200	5.44841e-200
miR-8528b	48	8443	48	8443	7.64476	0	0
miR-8530-5p	2428	7274	2428	7274	1.76916	0	0
miR-8545	31620	4290	31620	4290	-2.69561	0	0
miR-8546	0	23795	0	23795	15.7246	0	0
miR-8-5p	2216	508	2216	508	-1.93888	7.47687e-211	1.22639e-210
miR-875-5p	0	498	0	498	10.1462	4.89294e-87	5.71781e-87
miR-87b-3p	0	46	0	46	6.70974	5.61907e-13	3.26915e-13
miR-8879	66	0	66	0	-6.85821	7.32643e-16	4.71594e-16
miR-891a	5859	129	5859	129	-5.31903	0	0
miR-891a-5p	2	16	2	16	3.18618	0.00020073	7.47673e-05
miR-8938	0	956	0	956	11.087	1.02797e-142	1.39252e-142
miR-8949	0	9118	0	9118	14.3407	0	0
miR-9005	0	9	0	9	4.35611	0.00185264	0.000596967
miR-9007	0	9	0	9	4.35611	0.00185264	0.000596967
miR-9076	0	32	0	32	6.18618	1.27617e-09	6.60599e-10
miR-9081	2325	3242	2325	3242	0.665836	1.01964e-65	1.08873e-65
miR-9148	0	4603	0	4603	13.3545	0	0
miR-9162	0	28	0	28	5.99354	1.28359e-08	6.34292e-09
miR-9166	529	0	529	0	-9.86094	8.79015e-85	1.01415e-84
miR-9178	0	13	0	13	4.88662	0.000129062	4.84035e-05
miR-9180	23	0	23	0	-5.33738	1.41828e-06	6.34104e-07
miR-9191	0	9	0	9	4.35611	0.00185264	0.000596967
miR-92	28	2304	28	2304	6.54875	0	0
miR-9209b	0	12	0	12	4.77114	0.000248575	8.97639e-05
miR-9215b	205	25	205	25	-2.84944	2.76386e-32	2.28043e-32
miR-9223d	0	2540	0	2540	12.4968	2.58975e-293	4.89678e-293
miR-9226	23	120	23	120	2.56951	6.37299e-20	4.49544e-20
miR-9245	117	0	117	0	-7.68418	1.87172e-25	1.41173e-25
miR-9254	0	201	0	201	8.83723	6.86155e-43	6.37633e-43
miR-9258	0	540	0	540	10.263	1.31767e-92	1.57358e-92
miR-92-5p	0	74	0	74	7.39564	3.57788e-19	2.50434e-19
miR-927-3p	75	109	75	109	0.725548	0.000711877	0.000248182
miR-9277	397	18	397	18	-4.27689	6.09978e-83	6.97835e-83
miR-92a	198	67	198	67	-1.37709	4.12952e-13	2.43374e-13
miR-92a-3-5p	0	59	0	59	7.06883	6.3264e-16	4.10132e-16
miR-92b	9123	970	9123	970	-3.04727	0	0
miR-92b-3p	20	182	20	182	3.37205	8.5004e-38	7.4661e-38
miR-92c-3p	14	0	14	0	-4.62117	0.000226038	8.35084e-05
miR-92c-5p	0	11	0	11	4.64561	0.000481995	0.000169558
miR-92d-3p	24986	9562	24986	9562	-1.19955	0	0
miR-92e-5p	2622	369	2622	369	-2.64279	0	0
miR-9312	1991	3	1991	3	-9.18813	0	0
miR-932	0	14	0	14	4.99354	6.74363e-05	2.61934e-05
miR-9326	0	70	0	70	7.31547	2.54348e-18	1.74443e-18
miR-9329	0	14062	0	14062	14.9657	0	0
miR-934-3p	595	0	595	0	-10.0306	7.52406e-93	9.06483e-93
miR-9364	0	10	0	10	4.50811	0.00094134	0.000316821
miR-937	0	48	0	48	6.77114	1.93494e-13	1.1579e-13
miR-937-3p	2	53	2	53	4.9141	1.02351e-14	6.3918e-15
miR-9385-5p	0	23	0	23	5.70974	2.48462e-07	1.16842e-07
miR-9-3p	0	14	0	14	4.99354	6.74363e-05	2.61934e-05
miR-9402-5p	0	26	0	26	5.88662	4.15313e-08	2.01213e-08
miR-9463	0	9	0	9	4.35611	0.00185264	0.000596967
miR-9544a-3p	24	0	24	0	-5.39878	8.21991e-07	3.74894e-07
miR-9-5p	7943	4289	7943	4289	-0.70286	3.87574e-153	5.46781e-153
miR-965	116978	0	116978	0	-17.6497	0	0
miR-965-5p	787	199	787	199	-1.79741	6.58896e-69	7.11922e-69
miR-966-5p	19	0	19	0	-5.06175	1.30021e-05	5.35583e-06
miR-967-5p	0	12	0	12	4.77114	0.000248575	8.97639e-05
miR-96b-3p	0	44	0	44	6.64561	1.64595e-12	9.4949e-13
miR-970-3p	3554	653	3554	653	-2.25811	0	0
miR-975-3p	0	46	0	46	6.70974	5.61907e-13	3.26915e-13
miR-9807-5p	0	38	0	38	6.43411	4.37413e-11	2.41091e-11
miR-9812-3p	0	223720	0	223720	18.9575	0	0
miR-9813-5p	96	3	96	3	-4.81382	2.25196e-22	1.64829e-22
miR-9816-3p	723	0	723	0	-10.3117	7.54276e-108	9.50807e-108
miR-9818-3p	148	1	148	1	-7.02327	2.82441e-33	2.35899e-33
miR-9824-5p	199	0	199	0	-8.45044	3.52748e-39	3.13877e-39
miR-9852-3p	101	0	101	0	-7.47203	1.47163e-22	1.08296e-22
miR-9856-3p	15	0	15	0	-4.72071	0.000126608	4.82139e-05
miR-9862-3p	14	0	14	0	-4.62117	0.000226038	8.35084e-05
miR-9883	53	0	53	0	-6.54174	3.28239e-13	1.94289e-13
miR-988-3p	343	5	343	5	-5.91395	8.25191e-78	9.24622e-78
miR-9885	0	139	0	139	8.30512	5.88818e-32	4.84361e-32
miR-9889	0	12	0	12	4.77114	0.000248575	8.97639e-05
miR-9891	445	0	445	0	-9.61148	4.05756e-74	4.52784e-74
miR-990-5p	0	202	0	202	8.84439	4.64896e-43	4.335e-43
miR-992-3p	0	11525	0	11525	14.6787	0	0
miR-993-3p	77	120	77	120	0.826286	7.04398e-05	2.7321e-05
miR-993a-5p	0	81	0	81	7.52603	1.2172e-20	8.76771e-21
miR-996	0	9	0	9	4.35611	0.00185264	0.000596967
miR-9a	14	0	14	0	-4.62117	0.000226038	8.35084e-05
miR-9a-5p	5698	3895	5698	3895	-0.36265	2.49095e-34	2.10632e-34
miR-9b-5p	133	1	133	1	-6.8691	2.48376e-30	1.97742e-30
miR-9c-5p	7915	4256	7915	4256	-0.708909	6.91869e-155	9.86294e-155

## Sheet: S2
The shared or respective miRNAs in HSL-CN and PSL-36
CN-36 unique miRNAs (173 miRNAs)	Shared miRNAs (260 miRNAs)	PSL-36 unique miRNAs (422 miRNAs)
let-7a	bantam	let-7i-2-3p
let-7j-5p	let-7	miR-1012-5p
miR-101a-3p	let-7-3p	miR-101b-3p
miR-1193	let-7-5p	miR-103-5p
miR-125a-3p	miR-10	miR-105b-3p
miR-125c-3p	miR-100	miR-107b
miR-1260b	miR-100-5p	miR-10b-3p
miR-1268a	miR-100a-5p	miR-1191b-5p
miR-1297	miR-101	miR-1193-5p
miR-139-3p	miR-10-5p	miR-1251-3p
miR-1395-5p	miR-10a	miR-1271a
miR-1468-5p	miR-10a-5p	miR-1273e
miR-149-3p	miR-10b	miR-1273f
miR-1497d	miR-10b-5p	miR-1288-5p
miR-15-3p	miR-10c	miR-1298-3p
miR-1568	miR-10c-5p	miR-130c
miR-1584-5p	miR-10d-5p	miR-132b
miR-1587	miR-11-3p	miR-133c-3p
miR-1611	miR-1229-5p	miR-1363-5p
miR-1636	miR-124b	miR-1369
miR-1643a-3p	miR-1254	miR-1370
miR-1648-5p	miR-1261	miR-137-3p
miR-1719	miR-1271	miR-1382
miR-1777	miR-1304-3p	miR-1388-3p
miR-1837	miR-130b	miR-1394
miR-1896	miR-1322	miR-1407
miR-190b	miR-133-3p	miR-1421an-5p
miR-190b-5p	miR-133a-3p	miR-1421l-5p
miR-193a-5p	miR-133b	miR-1434-3p
miR-2127	miR-1357	miR-1456-3p
miR-2136	miR-135a-5p	miR-153
miR-2137	miR-135b	miR-155-5p
miR-2162-3p	miR-1371	miR-1582
miR-2238i-5p	miR-137-5p	miR-1595-3p
miR-2284i	miR-1388-5p	miR-1614-5p
miR-237-3p	miR-14	miR-1621-5p
miR-2381	miR-1400-5p	miR-1641
miR-2406	miR-141	miR-1649-5p
miR-250-3p	miR-1417-5p	miR-1667-3p
miR-2583-5p	miR-14-3p	miR-16b-3p
miR-26c	miR-150-3p	miR-1703-3p
miR-2797d	miR-151	miR-1732
miR-2799	miR-151a-3p	miR-1742
miR-279b	miR-1579	miR-1748
miR-279c-5p	miR-15b-3p	miR-1749-5p
miR-27d-3p	miR-1692	miR-1750
miR-286-5p	miR-1793	miR-1757
miR-2961	miR-181b-3p	miR-1764-5p
miR-29d	miR-1827	miR-1788-3p
miR-2c-5p	miR-183-5p	miR-181b-1-3p
miR-2d	miR-184	miR-187-3p
miR-3003b-3p	miR-184-3p	miR-187-5p
miR-3015c	miR-184b	miR-188-5p
miR-3017b	miR-190-3p	miR-1890
miR-3064-3p	miR-1907	miR-191-3p
miR-3077-5p	miR-1957a	miR-1958
miR-30e	miR-1957b	miR-196a-3p
miR-3130-3p	miR-1973	miR-199-3p
miR-31a-5p	miR-199b	miR-199a-5p
miR-3366	miR-200a-3-5p	miR-19a-5p
miR-3392	miR-202-3p	miR-2001
miR-3475-3p	miR-2033-5p	miR-200a-5p
miR-3526	miR-2039-3p	miR-2028-5p
miR-35d	miR-2070-3p	miR-2059-5p
miR-3677-3p	miR-212-3p	miR-2116-5p
miR-3724	miR-21-3p	miR-212
miR-3754	miR-219-3p	miR-2169-5p
miR-3787	miR-2197	miR-216a-3p
miR-3851f-5p	miR-22	miR-217
miR-3888-3p	miR-2206-3p	miR-2172-5p
miR-3897-3p	miR-222a-5p	miR-2192
miR-3899-3p	miR-2234b	miR-219-2-3p
miR-3960	miR-2285t	miR-219b
miR-3961	miR-236	miR-219b-3p
miR-4076-5p	miR-2383	miR-21a-3p
miR-4104-5p	miR-2461-5p	miR-2270
miR-42-5p	miR-25	miR-2285a
miR-428	miR-252-5p	miR-2289
miR-4282	miR-254-3p	miR-2298
miR-4314	miR-263a-5p	miR-2303
miR-4433b-5p	miR-263b	miR-235-3p
miR-4458	miR-263b-5p	miR-2368-3p
miR-4463	miR-2722	miR-2371
miR-4478	miR-274	miR-2372
miR-4533	miR-274-3p	miR-2377
miR-455-3p	miR-274-5p	miR-2388-3p
miR-4586	miR-275	miR-2405
miR-4608	miR-275-3p	miR-240-5p
miR-4618	miR-2755-3p	miR-2450a
miR-4736	miR-275-5p	miR-2451
miR-4769-5p	miR-276-3p	miR-24-5p
miR-4800-5p	miR-2767	miR-2460
miR-4962-3p	miR-276a-3p	miR-2461-3p
miR-496-5p	miR-278-3p	miR-2469
miR-4985-5p	miR-278-5p	miR-24b
miR-503-3p	miR-279	miR-2526-3p
miR-5088-5p	miR-279b-3p	miR-252a-5p
miR-509-3p	miR-279c-3p	miR-2561-3p
miR-511-3p	miR-279d	miR-2563-5p
miR-5121	miR-28	miR-2575-5p
miR-516b-5p	miR-2809	miR-26-3-3p
miR-5191	miR-281-1-5p	miR-269
miR-5365a-3p	miR-281-2-5p	miR-2696
miR-5587-3p	miR-281-5p	miR-2744
miR-5623-5p	miR-283	miR-2766-5p
miR-5736b-3p	miR-2955-3p	miR-277-5p
miR-5873	miR-296	miR-2797a
miR-5940	miR-2a	miR-27a-5p
miR-5950	miR-2b-5p	miR-27c-5p
miR-6009-3p	miR-306	miR-27d
miR-6014-3p	miR-30a	miR-2808a-3p
miR-6088	miR-30a-5p	miR-2808a-5p
miR-6216	miR-31	miR-2893
miR-6330	miR-31-5p	miR-291a-5p
miR-6528	miR-3176	miR-293-5p
miR-6582-5p	miR-31a	miR-2977
miR-671-3p	miR-331-5p	miR-2989
miR-6715a-3p	miR-34	miR-2997-3p
miR-6759-3p	miR-341-5p	miR-2a-5p
miR-6777-5p	miR-3503	miR-301b-3p
miR-6800-5p	miR-35h	miR-301c-5p
miR-6802-5p	miR-363	miR-3057-5p
miR-6831-3p	miR-3654	miR-3081-3p
miR-6859-5p	miR-3735	miR-3089-3p
miR-6921-5p	miR-375-3p	miR-3095-5p
miR-6923-3p	miR-378d	miR-30d-2-3p
miR-6965-3p	miR-378e	miR-315
miR-6999-5p	miR-3888-5p	miR-3150a-5p
miR-7053-5p	miR-3963	miR-315-5p
miR-7082-5p	miR-4012-3p	miR-315a
miR-7138-3p	miR-4034-5p	miR-3161
miR-714	miR-4058-5p	miR-3168
miR-7156-5p	miR-4111-3p	miR-3182
miR-7159-3p	miR-412-5p	miR-3200
miR-7170-5p	miR-4135-3p	miR-322-3p
miR-7185-5p	miR-4144-3p	miR-32-3p
miR-7224-3p	miR-4154-3p	miR-326
miR-7252-5p	miR-4171-5p	miR-3262
miR-7280-5p	miR-4175-3p	miR-326-5p
miR-7377-5p	miR-4206-3p	miR-327
miR-7438-3p	miR-4426	miR-3333
miR-7456-3p	miR-4448	miR-3340
miR-7457-3p	miR-4468	miR-3351
miR-7573	miR-4494	miR-33b
miR-7704	miR-4499	miR-344f-5p
miR-7865	miR-4516	miR-344i
miR-7880i-3p	miR-4562	miR-3483-5p
miR-7948c-5p	miR-4577	miR-3492
miR-8072	miR-4785	miR-34a-3p
miR-8185	miR-4791	miR-34b-5p
miR-8298-3p	miR-4792	miR-3552
miR-8319-3p	miR-4806-3p	miR-3577-3p
miR-8334-3p	miR-4826-3p	miR-3592
miR-8364t-3p	miR-486	miR-35e
miR-8364v-5p	miR-486-5p	miR-3-5p
miR-8370-5p	miR-4870	miR-3652
miR-8879	miR-4938	miR-3653-3p
miR-9166	miR-4943-5p	miR-365-3p
miR-9180	miR-50	miR-3675-3p
miR-9245	miR-5004-3p	miR-371b
miR-92c-3p	miR-509a	miR-3739
miR-934-3p	miR-5106	miR-375
miR-9544a-3p	miR-5119	miR-3776
miR-965	miR-5192	miR-378b
miR-966-5p	miR-5310	miR-3818-3p
miR-9816-3p	miR-5456	miR-3823-3p
miR-9824-5p	miR-548f-5p	miR-383-3p
miR-9852-3p	miR-551b-5p	miR-3851c-5p
miR-9856-3p	miR-5703	miR-3853-5p
miR-9862-3p	miR-575	miR-3871-5p
miR-9883	miR-5863	miR-3887-5p
miR-9891	miR-5916	miR-3894-3p
miR-9a	miR-598-3p	miR-3899-5p
	miR-6004-5p	miR-3927-3p
	miR-6011-5p	miR-4000c-3p
	miR-6040	miR-4006c-5p
	miR-6056	miR-4009a-5p
	miR-6094	miR-4011b-3p
	miR-6131	miR-4012-5p
	miR-6497	miR-4044-5p
	miR-6497-3p	miR-4047-5p
	miR-6497-5p	miR-4049-3p
	miR-6498-5p	miR-4054-5p
	miR-6520	miR-4072-3p
	miR-6549-3p	miR-4101-3p
	miR-6559-5p	miR-4108-5p
	miR-6657-3p	miR-4118-3p
	miR-6763-5p	miR-4128-3p
	miR-694	miR-4133-3p
	miR-6960-5p	miR-4138-5p
	miR-6961-5p	miR-4140-3p
	miR-6979-3p	miR-4144-5p
	miR-6982-5p	miR-4153-3p
	miR-6990-5p	miR-4185-5p
	miR-7036b-3p	miR-4204-5p
	miR-7044-5p	miR-4220-3p
	miR-7093-5p	miR-425-5p
	miR-71-3p	miR-4265
	miR-7174-5p	miR-4280
	miR-7197-3p	miR-429
	miR-72	miR-4324
	miR-7228-5p	miR-4326
	miR-7238-5p	miR-4419b
	miR-7243-5p	miR-4427
	miR-727-3p	miR-4432
	miR-7288-5p	miR-4441
	miR-7447-3p	miR-4444
	miR-745-5p	miR-4451
	miR-750	miR-4453
	miR-750-3p	miR-4505
	miR-761	miR-452-5p
	miR-7648-3p	miR-4544-5p
	miR-76-5p	miR-4546
	miR-7789	miR-4661-5p
	miR-7847-3p	miR-4667
	miR-79-5p	miR-4671-5p
	miR-7977	miR-4703-3p
	miR-8056	miR-4717-3p
	miR-8083	miR-4725-5p
	miR-8109	miR-4737
	miR-81a	miR-4738-3p
	miR-8234-3p	miR-4768-3p
	miR-8245a-3p	miR-4793-3p
	miR-8364o-3p	miR-4802-3p
	miR-8-3p	miR-4863-5p
	miR-8425-3p	miR-486b-3p
	miR-8452-5p	miR-4915-5p
	miR-8494-5p	miR-49-3p
	miR-8503	miR-4965-5p
	miR-8519	miR-4969-3p
	miR-8528a	miR-4981-3p
	miR-8528b	miR-5045
	miR-8530-5p	miR-508
	miR-8545	miR-5099
	miR-8-5p	miR-5108
	miR-891a	miR-5112
	miR-891a-5p	miR-514
	miR-9081	miR-5330
	miR-92	miR-5363
	miR-9215b	miR-540-3p
	miR-9226	miR-5408c-5p
	miR-927-3p	miR-5421
	miR-9277	miR-5434
	miR-92a	miR-5452-5p
	miR-92b	miR-5457
	miR-92b-3p	miR-5460
	miR-92d-3p	miR-5468
	miR-92e-5p	miR-548j-5p
	miR-9312	miR-549a
	miR-937-3p	miR-552
	miR-9-5p	miR-55-3p
	miR-965-5p	miR-5549-5p
	miR-970-3p	miR-555
	miR-9813-5p	miR-5590-3p
	miR-9818-3p	miR-5615-5p
	miR-988-3p	miR-564
	miR-993-3p	miR-5694
	miR-9a-5p	miR-5699-5p
	miR-9b-5p	miR-5708
	miR-9c-5p	miR-581
		miR-584-3p
		miR-5878
		miR-59
		miR-5941
		miR-599-5p
		miR-6006-5p
		miR-6018-3p
		miR-604
		miR-607
		miR-6085
		miR-6086
		miR-6241
		miR-625
		miR-6311-3p
		miR-6400
		miR-6419
		miR-642a-3p
		miR-645
		miR-646
		miR-6492
		miR-650
		miR-6504-5p
		miR-6510-3p
		miR-6533
		miR-6534
		miR-6542-3p
		miR-6545-3p
		miR-656-5p
		miR-6574-5p
		miR-6575-3p
		miR-661
		miR-6687-3p
		miR-6713-3p
		miR-673-3p
		miR-673-5p
		miR-6771-5p
		miR-6780a-5p
		miR-6807-3p
		miR-6817-3p
		miR-6828-5p
		miR-683
		miR-6893-5p
		miR-6895-5p
		miR-6899-5p
		miR-6916-5p
		miR-6925-5p
		miR-6929-5p
		miR-6961-3p
		miR-6979-5p
		miR-701-3p
		miR-7025-5p
		miR-7031-3p
		miR-7050-5p
		miR-7086-5p
		miR-7152-3p
		miR-7169-5p
		miR-7186-5p
		miR-7191-3p
		miR-7191-5p
		miR-7225-5p
		miR-7232-3p
		miR-7266-5p
		miR-7287-3p
		miR-7289-5p
		miR-7314-3p
		miR-7317-5p
		miR-7343-5p
		miR-7348-3p
		miR-7372-5p
		miR-7377-3p
		miR-7397-5p
		miR-7398a-1-5p
		miR-7-3p
		miR-7401-3p
		miR-7407-3p
		miR-7415-3p
		miR-7422a-3p
		miR-7429-3p
		miR-7446-3p
		miR-7454-5p
		miR-7471-5p
		miR-7480-5p
		miR-748-3p
		miR-752-5p
		miR-753c
		miR-7554
		miR-7579
		miR-758
		miR-7679-5p
		miR-7794
		miR-78
		miR-7865-3p
		miR-7900-3p
		miR-7904-3p
		miR-7932-3p
		miR-7947-5p
		miR-7975
		miR-7976
		miR-8079
		miR-8090
		miR-8117
		miR-8162-3p
		miR-8192-3p
		miR-8234-5p
		miR-8268-5p
		miR-8301-3p
		miR-8309-3p
		miR-8324-5p
		miR-8327-5p
		miR-8332-3p
		miR-8342-5p
		miR-8393-5p
		miR-8406-5p
		miR-8410-3p
		miR-8411-5p
		miR-8426-3p
		miR-8438-3p
		miR-8467-5p
		miR-8484-5p
		miR-8486
		miR-8487
		miR-8499c
		miR-8523
		miR-8546
		miR-875-5p
		miR-87b-3p
		miR-8938
		miR-8949
		miR-9005
		miR-9007
		miR-9076
		miR-9148
		miR-9162
		miR-9178
		miR-9191
		miR-9209b
		miR-9223d
		miR-9254
		miR-9258
		miR-92-5p
		miR-92a-3-5p
		miR-92c-5p
		miR-932
		miR-9326
		miR-9329
		miR-9364
		miR-937
		miR-9385-5p
		miR-9-3p
		miR-9402-5p
		miR-9463
		miR-967-5p
		miR-96b-3p
		miR-975-3p
		miR-9807-5p
		miR-9812-3p
		miR-9885
		miR-9889
		miR-990-5p
		miR-992-3p
		miR-993a-5p
		miR-996

## Sheet: S3
Target prediction of miRNAs (miRNA::Target gene)	bantam::gi|10834580|gb|AF207540.1|
(855 miRNAs correspond to each target gene)	bantam::gi|442618142|ref|NM_057746.4|
(miRNA::Target gene)	bantam::gi|442628437|ref|NM_136144.3|
	bantam::gi|442633087|ref|NM_168742.4|
	bantam::gi|45553318|ref|NM_206465.1|
	bantam::gi|45553320|ref|NM_206466.1|
	bantam::gi|45553322|ref|NM_206467.1|
	bantam::gi|523587997|gb|KC832292.1|
	bantam::gi|665392236|ref|NM_133069.2|
	bantam::gi|665410517|ref|NM_080119.6|
	bantam::gi|665410518|ref|NM_206396.4|
	bantam::gi|665410519|ref|NM_001259888.3|
	bantam::gi|85680271|gb|DQ352138.1|
	bantam::gi|93448326|gb|DQ352137.2|
	bantam::Se1E00028-5-1
	bantam::Se1E00072-5-1
	bantam::Se1E00135-5-1
	bantam::Se1E00146-5-1
	bantam::Se1E00239-5-1
	bantam::Se1E00249-5-1
	bantam::Se1E00300-5-1
	bantam::Se1E00301-5-1
	bantam::Se1E00313-5-1
	bantam::Se1E00320-5-1
	bantam::Se1E00324-5-1
	bantam::Se1E00347-5-1
	bantam::Se1E00357-5-1
	bantam::Se1E00369-5-1
	bantam::Se1E00422-5-1
	bantam::Se1E00431-5-1
	bantam::Se1E00445-5-1
	bantam::Se1E00454-5-1
	bantam::Se1E00463-5-1
	bantam::Se1E00566-5-1
	bantam::Se1E00567-5-1
	bantam::Se1E00573-5-1
	bantam::Se1E00646-5-1
	bantam::Se1E00690-5-1
	bantam::Se1E00753-5-1
	bantam::Se1E00835-5-1
	bantam::Se1E00961-5-1
	bantam::Se1E00989-5-1
	bantam::Se1E00995-5-1
	bantam::Se1E00999-5-1
	bantam::Se1E01074-5-1
	bantam::Se1E01131-5-1
	bantam::Se1E01136-5-1
	bantam::Se1E01141-5-1
	bantam::Se1E01178-5-1
	bantam::Se1E01204-5-1
	bantam::Se1E01212-5-1
	bantam::Se1E01233-5-1
	bantam::Se1E01238-5-1
	bantam::Se1E01359-5-1
	bantam::Se1E01403-5-1
	bantam::Se1E01452-5-1
	bantam::Se1E01465-5-1
	bantam::Se1E01473-5-1
	bantam::Se1E01483-5-1
	bantam::Se1E01486-5-1
	bantam::Se1E01540-5-1
	bantam::Se1E01680-5-1
	bantam::Se1E01766-5-1
	bantam::Se1E01782-5-1
	bantam::Se1E01787-5-1
	bantam::Se1E01801-5-1
	bantam::Se1E01824-5-1
	bantam::Se1E01876-5-1
	bantam::Se1E01929-5-1
	bantam::Se1E01941-5-1
	bantam::Se1E01953-5-1
	bantam::Se1E02014-5-1
	bantam::Se1E02035-5-1
	bantam::Se1E02037-5-1
	bantam::Se1E02050-5-1
	bantam::Se1E02070-5-1
	bantam::Se1E02089-5-1
	bantam::Se1E02110-5-1
	bantam::Se1E02123-5-1
	bantam::Se1E02140-5-1
	bantam::Se1E02141-5-1
	bantam::Se1E02165-5-1
	bantam::Se1E02182-5-1
	bantam::Se1E02290-5-1
	bantam::Se1E02321-5-1
	bantam::Se1E02322-5-1
	bantam::Se1E02404-5-1
	bantam::Se1E02424-5-1
	bantam::Se1E02427-5-1
	bantam::Se1E02433-5-1
	bantam::Se1E02554-5-1
	bantam::Se1E02575-5-1
	bantam::Se1E02616-5-1
	bantam::Se1E02665-5-1
	bantam::Se1E02714-5-1
	bantam::Se1E02739-5-1
	bantam::Se1E02741-5-1
	bantam::Se1E02754-5-1
	bantam::Se1E02807-5-1
	bantam::Se1E02825-5-1
	bantam::Se1E02882-5-1
	bantam::Se1E02906-5-1
	bantam::Se1E02915-5-1
	bantam::Se1E02930-5-1
	bantam::Se1E02964-5-1
	bantam::Se1E03009-5-1
	bantam::Se1E03043-5-1
	bantam::Se1E03050-5-1
	bantam::Se1E03062-5-1
	bantam::Se1E03112-5-1
	bantam::Se1E03138-5-1
	bantam::Se1E03148-5-1
	bantam::Se1E03211-5-1
	bantam::Se1E03217-5-1
	bantam::Se1E03333-5-1
	bantam::Se1E03412-5-1
	bantam::Se1E03420-5-1
	bantam::Se1E03474-5-1
	bantam::Se1E03487-5-1
	bantam::Se1E03497-5-1
	bantam::Se1E03500-5-1
	bantam::Se1E03506-5-1
	bantam::Se1E03531-5-1
	bantam::Se1E03586-5-1
	bantam::Se1E03596-5-1
	bantam::Se1E03625-5-1
	bantam::Se1E03643-5-1
	bantam::Se1E03644-5-1
	bantam::Se1E03646-5-1
	bantam::Se1E03705-5-1
	bantam::Se1E03724-5-1
	bantam::Se1E03767-5-1
	bantam::Se1E03834-5-1
	bantam::Se1E03862-5-1
	bantam::Se1E03889-5-1
	bantam::Se1E03903-5-1
	bantam::Se1E03960-5-1
	bantam::Se1E04029-5-1
	bantam::Se1E04049-5-1
	bantam::Se1E04078-5-1
	bantam::Se1E04120-5-1
	bantam::Se1E04173-5-1
	bantam::Se1E04193-5-1
	bantam::Se1E04233-5-1
	bantam::Se1E04275-5-1
	bantam::Se1E04285-5-1
	bantam::Se1E04355-5-1
	bantam::Se1E04365-5-1
	bantam::Se1E04416-5-1
	bantam::Se1E04454-5-1
	bantam::Se1E04489-5-1
	bantam::Se1E04490-5-1
	bantam::Se1E04572-5-1
	bantam::Se1E04579-5-1
	bantam::Se1E04590-5-1
	bantam::Se1E04603-5-1
	bantam::Se1E04669-5-1
	bantam::Se1E04710-5-1
	bantam::Se1E04737-5-1
	bantam::Se1E04789-5-1
	bantam::Se1E04833-5-1
	bantam::Se1E04849-5-1
	bantam::Se1E04852-5-1
	bantam::Se1E04855-5-1
	bantam::Se1E04860-5-1
	bantam::Se1E05023-5-1
	bantam::Se1E05090-5-1
	bantam::Se1E05103-5-1
	bantam::Se1E05168-5-1
	bantam::Se1E05198-5-1
	bantam::Se1E05223-5-1
	bantam::Se1E05283-5-1
	bantam::Se1E05286-5-1
	bantam::Se1E05292-5-1
	bantam::Se1E05336-5-1
	bantam::Se1E05375-5-1
	bantam::Se1E05680-5-1
	bantam::Se1E05711-5-1
	bantam::Se1E05760-5-1
	bantam::Se1E05771-5-1
	bantam::Se1E05795-5-1
	bantam::Se1E05873-5-1
	bantam::Se1E05885-5-1
	bantam::Se1E06057-5-1
	bantam::Se1E06203-5-1
	bantam::Se1E06265-5-1
	bantam::Se1E06290-5-1
	bantam::Se1E06362-5-1
	bantam::Se1E06364-5-1
	bantam::Se1E06370-5-1
	bantam::Se1E06408-5-1
	bantam::Se1E06414-5-1
	bantam::Se1E06427-5-1
	bantam::Se1E06444-5-1
	bantam::Se1E06446-5-1
	bantam::Se1E06540-5-1
	bantam::Se1E06585-5-1
	bantam::Se1E06606-5-1
	bantam::Se1E06611-5-1
	bantam::Se1E06646-5-1
	bantam::Se1E06680-5-1
	bantam::Se1E06703-5-1
	bantam::Se1E06730-5-1
	bantam::Se1E06809-5-1
	bantam::Se1E06827-5-1
	bantam::Se1E06830-5-1
	bantam::Se1E06850-5-1
	bantam::Se1E06875-5-1
	bantam::Se1E06892-5-1
	bantam::Se1E06903-5-1
	bantam::Se1E06933-5-1
	bantam::Se1E06996-5-1
	bantam::Se1E07090-5-1
	bantam::Se1E07091-5-1
	bantam::Se1E07150-5-1
	bantam::Se1E07222-5-1
	bantam::Se1E07252-5-1
	bantam::Se1E07286-5-1
	bantam::Se1E07311-5-1
	bantam::Se1E07394-5-1
	bantam::Se1E07395-5-1
	bantam::Se1E07488-5-1
	bantam::Se1E07506-5-1
	bantam::Se1E07571-5-1
	bantam::Se1E07593-5-1
	bantam::Se1E07605-5-1
	bantam::Se1E07616-5-1
	bantam::Se1E07684-5-1
	bantam::Se1E07728-5-1
	bantam::Se1E07734-5-1
	bantam::Se1E07751-5-1
	bantam::Se1E07774-5-1
	bantam::Se1E07790-5-1
	bantam::Se1E07805-5-1
	bantam::Se1E07859-5-1
	bantam::Se1E07862-5-1
	bantam::Se1E07881-5-1
	bantam::Se1E07912-5-1
	bantam::Se1E07931-5-1
	bantam::Se1E07980-5-1
	bantam::Se1E08049-5-1
	bantam::Se1E08074-5-1
	bantam::Se1E08098-5-1
	bantam::Se1E08127-5-1
	bantam::Se1E08132-5-1
	bantam::Se1E08154-5-1
	bantam::Se1E08162-5-1
	bantam::Se1E08163-5-1
	bantam::Se1E08237-5-1
	bantam::Se1E08240-5-1
	bantam::Se1E08256-5-1
	bantam::Se1E08291-5-1
	bantam::Se1E08309-5-1
	bantam::Se1E08314-5-1
	bantam::Se1E08315-5-1
	bantam::Se1E08332-5-1
	bantam::Se1E08398-5-1
	bantam::Se1E08515-5-1
	bantam::Se1E08531-5-1
	bantam::Se1E08538-5-1
	bantam::Se1E08550-5-1
	bantam::Se1E08579-5-1
	bantam::Se1E08581-5-1
	bantam::Se1E08590-5-1
	bantam::Se1E08592-5-1
	bantam::Se1E08609-5-1
	bantam::Se1E08617-5-1
	bantam::Se1E08630-5-1
	bantam::Se1E08697-5-1
	bantam::Se1E08751-5-1
	bantam::Se1E08766-5-1
	bantam::Se1E08769-5-1
	bantam::Se1E08774-5-1
	bantam::Se1E08777-5-1
	bantam::Se1E08782-5-1
	bantam::Se1E08838-5-1
	bantam::Se1E08839-5-1
	bantam::Se1E08890-5-1
	bantam::Se1E08919-5-1
	bantam::Se1E08928-5-1
	bantam::Se1E08953-5-1
	bantam::Se1E08956-5-1
	bantam::Se1E08977-5-1
	bantam::Se1E09073-5-1
	bantam::Se1E09077-5-1
	bantam::Se1E09082-5-1
	bantam::Se1E09102-5-1
	bantam::Se1E09107-5-1
	bantam::Se1E09120-5-1
	bantam::Se1E09229-5-1
	bantam::Se1E09234-5-1
	bantam::Se1E09251-5-1
	bantam::Se1E09254-5-1
	bantam::Se1E09257-5-1
	bantam::Se1E09264-5-1
	bantam::Se1E09278-5-1
	bantam::Se1E09282-5-1
	bantam::Se1E09328-5-1
	bantam::Se1E09351-5-1
	bantam::Se1E09361-5-1
	bantam::Se1E09399-5-1
	bantam::Se1E09412-5-1
	bantam::Se1E09427-5-1
	bantam::Se1E09432-5-1
	bantam::Se1E09440-5-1
	bantam::Se1E09442-5-1
	bantam::Se1E09452-5-1
	bantam::Se1E09474-5-1
	bantam::Se1E09498-5-1
	bantam::Se1E09526-5-1
	bantam::Se1E09576-5-1
	bantam::Se1E09589-5-1
	bantam::Se1E09622-5-1
	bantam::Se1E09645-5-1
	bantam::Se1E09679-5-1
	bantam::Se1E09691-5-1
	bantam::Se1E09720-5-1
	bantam::Se1E09732-5-1
	bantam::Se1E09738-5-1
	bantam::Se1E09742-5-1
	bantam::Se1E09759-5-1
	bantam::Se1E09779-5-1
	bantam::Se1E09793-5-1
	bantam::Se1E09804-5-1
	bantam::Se1E09821-5-1
	bantam::Se1E09827-5-1
	bantam::Se1E09831-5-1
	bantam::Se1E09883-5-1
	bantam::Se1E09915-5-1
	bantam::Se1E09941-5-1
	bantam::Se1E09973-5-1
	bantam::Se1E10002-5-1
	bantam::Se1E10011-5-1
	bantam::Se1E10062-5-1
	bantam::Se1E10082-5-1
	bantam::Se1E10107-5-1
	bantam::Se1E10122-5-1
	bantam::Se1E10125-5-1
	bantam::Se1E10126-5-1
	bantam::Se1E10142-5-1
	bantam::Se1E10168-5-1
	bantam::Se1E10189-5-1
	bantam::Se1E10196-5-1
	bantam::Se1E10198-5-1
	bantam::Se1E10211-5-1
	bantam::Se1E10245-5-1
	bantam::Se1E10254-5-1
	bantam::Se1E10290-5-1
	bantam::Se1E10294-5-1
	bantam::Se1E10316-5-1
	bantam::Se1E10318-5-1
	bantam::Se1E10319-5-1
	bantam::Se1E10332-5-1
	bantam::Se1E10345-5-1
	bantam::Se1E10352-5-1
	bantam::Se1E10355-5-1
	bantam::Se1E10380-5-1
	bantam::Se1E10381-5-1
	bantam::Se1E10387-5-1
	bantam::Se1E10391-5-1
	bantam::Se1E10395-5-1
	bantam::Se1E10398-5-1
	bantam::Se1E10425-5-1
	bantam::Se1E10441-5-1
	bantam::Se1E10442-5-1
	bantam::Se1E10452-5-1
	bantam::Se1E10453-5-1
	bantam::Se1E10474-5-1
	bantam::Se1E10509-5-1
	bantam::Se1E10533-5-1
	bantam::Se1E10539-5-1
	bantam::Se1E10625-5-1
	bantam::Se1E10654-5-1
	bantam::Se1E10820-5-1
	bantam::Se1E10860-5-1
	bantam::Se1E10885-5-1
	bantam::Se1E10897-5-1
	bantam::Se1E10901-5-1
	bantam::Se1E10928-5-1
	bantam::Se1E10951-5-1
	bantam::Se1E10957-5-1
	bantam::Se1E10960-5-1
	bantam::Se1E10969-5-1
	bantam::Se1E10984-5-1
	bantam::Se1E10999-5-1
	bantam::Se1E11007-5-1
	bantam::Se1E11036-5-1
	bantam::Se1E11048-5-1
	bantam::Se1E11063-5-1
	bantam::Se1E11108-5-1
	bantam::Se1E11109-5-1
	bantam::Se1E11129-5-1
	bantam::Se1E11173-5-1
	bantam::Se1E11179-5-1
	bantam::Se1E11311-5-1
	bantam::Se1E11327-5-1
	bantam::Se1E11343-5-1
	bantam::Se1E11365-5-1
	bantam::Se1E11368-5-1
	bantam::Se1E11369-5-1
	bantam::Se1E11389-5-1
	bantam::Se1E11391-5-1
	bantam::Se1E11416-5-1
	bantam::Se1E11432-5-1
	bantam::Se1E11499-5-1
	bantam::Se1E11555-5-1
	bantam::Se1E11567-5-1
	bantam::Se1E11661-5-1
	bantam::Se1E11665-5-1
	bantam::Se1E11725-5-1
	bantam::Se1E11818-5-1
	bantam::Se1E11820-5-1
	bantam::Se1E11826-5-1
	bantam::Se1E11844-5-1
	bantam::Se1E11888-5-1
	bantam::Se1E11899-5-1
	bantam::Se1E11900-5-1
	bantam::Se1E11928-5-1
	bantam::Se1E11999-5-1
	bantam::Se1E12044-5-1
	bantam::Se1E12054-5-1
	bantam::Se1E12096-5-1
	bantam::Se1E12100-5-1
	bantam::Se1E12161-5-1
	bantam::Se1E12187-5-1
	bantam::Se1E12212-5-1
	bantam::Se1E12217-5-1
	bantam::Se1E12230-5-1
	bantam::Se1E12246-5-1
	bantam::Se1E12325-5-1
	bantam::Se1E12330-5-1
	bantam::Se1E12335-5-1
	bantam::Se1E12339-5-1
	bantam::Se1E12346-5-1
	bantam::Se1E12349-5-1
	bantam::Se1E12354-5-1
	bantam::Se1E12377-5-1
	bantam::Se1E12396-5-1
	bantam::Se1E12397-5-1
	bantam::Se1E12407-5-1
	bantam::Se1E12411-5-1
	bantam::Se1E12412-5-1
	bantam::Se1E12413-5-1
	bantam::Se1E12467-5-1
	bantam::Se1E12473-5-1
	bantam::Se1E12480-5-1
	bantam::Se1E12487-5-1
	bantam::Se1E12491-5-1
	bantam::Se1E12516-5-1
	bantam::Se1E12535-5-1
	bantam::Se1E12539-5-1
	bantam::Se1E12561-5-1
	bantam::Se1E12565-5-1
	bantam::Se1E12573-5-1
	bantam::Se1E12598-5-1
	bantam::Se1E12610-5-1
	bantam::Se1E12641-5-1
	bantam::Se1E12649-5-1
	bantam::Se1E12650-5-1
	bantam::Se1E12653-5-1
	bantam::Se1E12676-5-1
	bantam::Se1E12694-5-1
	bantam::Se1E12701-5-1
	bantam::Se1E12710-5-1
	bantam::Se1E12714-5-1
	bantam::Se1E12719-5-1
	bantam::Se1E12766-5-1
	bantam::Se1E12819-5-1
	bantam::Se1E12837-5-1
	bantam::Se1E12872-5-1
	bantam::Se1E12896-5-1
	bantam::Se1E12915-5-1
	bantam::Se1E12925-5-1
	bantam::Se1E12935-5-1
	bantam::Se1E12947-5-1
	bantam::Se1E12955-5-1
	bantam::Se1E13015-5-1
	bantam::Se1E13016-5-1
	bantam::Se1E13019-5-1
	bantam::Se1E13068-5-1
	bantam::Se1E13071-5-1
	bantam::Se1E13074-5-1
	bantam::Se1E13084-5-1
	bantam::Se1E13100-5-1
	bantam::Se1E13107-5-1
	bantam::Se1E13138-5-1
	bantam::Se1E13147-5-1
	bantam::Se1E13190-5-1
	bantam::Se1E13210-5-1
	bantam::Se1E13222-5-1
	bantam::Se1E13247-5-1
	bantam::Se1E13266-5-1
	bantam::Se1E13295-5-1
	bantam::Se1E13296-5-1
	bantam::Se1E13305-5-1
	bantam::Se1E13312-5-1
	bantam::Se1E13314-5-1
	bantam::Se1E13324-5-1
	bantam::Se1E13325-5-1
	bantam::Se1E13337-5-1
	bantam::Se1E13348-5-1
	bantam::Se1E13383-5-1
	bantam::Se1E13386-5-1
	bantam::Se1E13392-5-1
	bantam::Se1E13442-5-1
	bantam::Se1E13451-5-1
	bantam::Se1E13495-5-1
	bantam::Se1E13514-5-1
	bantam::Se1E13529-5-1
	bantam::Se1E13545-5-1
	bantam::Se1E13592-5-1
	bantam::Se1E13603-5-1
	bantam::Se1E13624-5-1
	bantam::Se1E13627-5-1
	bantam::Se1E13654-5-1
	bantam::Se1E13657-5-1
	bantam::Se1E13660-5-1
	bantam::Se1E13661-5-1
	bantam::Se1E13682-5-1
	bantam::Se1E13684-5-1
	bantam::Se1E13685-5-1
	bantam::Se1E13686-5-1
	bantam::Se1E13688-5-1
	bantam::Se1E13711-5-1
	bantam::Se1E13722-5-1
	bantam::Se1E13746-5-1
	bantam::Se1E13767-5-1
	bantam::Se1E13781-5-1
	bantam::Se1E13852-5-1
	bantam::Se1E13899-5-1
	bantam::Se1E13906-5-1
	bantam::Se1E13910-5-1
	bantam::Se1E13924-5-1
	bantam::Se1E13939-5-1
	bantam::Se1E13983-5-1
	bantam::Se1E14009-5-1
	bantam::Se1E14030-5-1
	bantam::Se1E14058-5-1
	bantam::Se1E14083-5-1
	bantam::Se1E14146-5-1
	bantam::Se1E14161-5-1
	bantam::Se1E14166-5-1
	bantam::Se1E14170-5-1
	bantam::Se1E14207-5-1
	bantam::Se1E14238-5-1
	bantam::Se1E14246-5-1
	bantam::Se1E14304-5-1
	bantam::Se1E14385-5-1
	bantam::Se1E14404-5-1
	bantam::Se1E14414-5-1
	bantam::Se1E14421-5-1
	bantam::Se1E14449-5-1
	bantam::Se1E14471-5-1
	bantam::Se1E14492-5-1
	bantam::Se1E14534-5-1
	bantam::Se1E14547-5-1
	bantam::Se1E14552-5-1
	bantam::Se1E14556-5-1
	bantam::Se1E14560-5-1
	bantam::Se1E14578-5-1
	bantam::Se1E14663-5-1
	bantam::Se1E14675-5-1
	bantam::Se1E14679-5-1
	bantam::Se1E14688-5-1
	bantam::Se1E14693-5-1
	bantam::Se1E14754-5-1
	bantam::Se1E14787-5-1
	bantam::Se1E14800-5-1
	bantam::Se1E14809-5-1
	bantam::Se1E14818-5-1
	bantam::Se1E14876-5-1
	bantam::Se1E14881-5-1
	bantam::Se1E14898-5-1
	bantam::Se1E14916-5-1
	bantam::Se1E14976-5-1
	bantam::Se1E15013-5-1
	bantam::Se1E15077-5-1
	bantam::Se1E15098-5-1
	bantam::Se1E15121-5-1
	bantam::Se1E15126-5-1
	bantam::Se1E15146-5-1
	bantam::Se1E15156-5-1
	bantam::Se1E15173-5-1
	bantam::Se1E15190-5-1
	bantam::Se1E15231-5-1
	bantam::Se1E15239-5-1
	bantam::Se1E15261-5-1
	bantam::Se1E15288-5-1
	bantam::Se1E15329-5-1
	bantam::Se1E15330-5-1
	bantam::Se1E15387-5-1
	bantam::Se1E15388-5-1
	bantam::Se1E15395-5-1
	bantam::Se1E15422-5-1
	bantam::Se1E15431-5-1
	bantam::Se1E15447-5-1
	bantam::Se1E15454-5-1
	bantam::Se1E15456-5-1
	bantam::Se1E15466-5-1
	bantam::Se1E15480-5-1
	bantam::Se1E15484-5-1
	bantam::Se1E15487-5-1
	bantam::Se1E15495-5-1
	bantam::Se1E15502-5-1
	bantam::Se1E15529-5-1
	bantam::Se1E15540-5-1
	bantam::Se1E15557-5-1
	bantam::Se1E15613-5-1
	bantam::Se1E15645-5-1
	bantam::Se1E15665-5-1
	bantam::Se1E15672-5-1
	bantam::Se1E15676-5-1
	bantam::Se1E15679-5-1
	bantam::Se1E15684-5-1
	bantam::Se1E15698-5-1
	bantam::Se1E15709-5-1
	bantam::Se1E15739-5-1
	bantam::Se1E15783-5-1
	bantam::Se1E15810-5-1
	bantam::Se1E15838-5-1
	bantam::Se1E15850-5-1
	bantam::Se1E15858-5-1
	bantam::Se1E15907-5-1
	bantam::Se1E15980-5-1
	bantam::Se1E15995-5-1
	bantam::Se1E16004-5-1
	bantam::Se1E16018-5-1
	bantam::Se1E16023-5-1
	bantam::Se1E16047-5-1
	bantam::Se1E16049-5-1
	bantam::Se1E16056-5-1
	bantam::Se1E16103-5-1
	bantam::Se1E16108-5-1
	bantam::Se1E16113-5-1
	bantam::Se1E16254-5-1
	bantam::Se1E16332-5-1
	bantam::Se1E16348-5-1
	bantam::Se1E16373-5-1
	bantam::Se1E16418-5-1
	bantam::Se1E16422-5-1
	bantam::Se1E16425-5-1
	bantam::Se1E16491-5-1
	bantam::Se1E16504-5-1
	bantam::Se1E16527-5-1
	bantam::Se1E16572-5-1
	bantam::Se1E16615-5-1
	bantam::Se1E16649-5-1
	bantam::Se1E16687-5-1
	bantam::Se1E16691-5-1
	bantam::Se1E16705-5-1
	bantam::Se1E16750-5-1
	bantam::Se1E16767-5-1
	bantam::Se1E16862-5-1
	bantam::Se1E16878-5-1
	bantam::Se1E16911-5-1
	bantam::Se1E16930-5-1
	bantam::Se1E16937-5-1
	bantam::Se1E16949-5-1
	bantam::Se1E16988-5-1
	bantam::Se1E17018-5-1
	bantam::Se1E17025-5-1
	bantam::Se1E17101-5-1
	bantam::Se1E17117-5-1
	bantam::Se1E17184-5-1
	bantam::Se1E17192-5-1
	bantam::Se1E17215-5-1
	bantam::Se1E17237-5-1
	bantam::Se1E17243-5-1
	bantam::Se1E17270-5-1
	bantam::Se1E17300-5-1
	bantam::Se1E17316-5-1
	bantam::Se1E17341-5-1
	bantam::Se1E17375-5-1
	bantam::Se1E17400-5-1
	bantam::Se1E17427-5-1
	bantam::Se1E17444-5-1
	bantam::Se1E17445-5-1
	bantam::Se1E17450-5-1
	bantam::Se1E17452-5-1
	bantam::Se1E17510-5-1
	bantam::Se1E17512-5-1
	bantam::Se1E17517-5-1
	bantam::Se1E17540-5-1
	bantam::Se1E17583-5-1
	bantam::Se1E17585-5-1
	bantam::Se1E17595-5-1
	bantam::Se1E17598-5-1
	bantam::Se1E17621-5-1
	bantam::Se1E17651-5-1
	bantam::Se1E17680-5-1
	bantam::Se1E17700-5-1
	bantam::Se1E17719-5-1
	bantam::Se1E17800-5-1
	bantam::Se1E17821-5-1
	bantam::Se1E17824-5-1
	bantam::Se1E17833-5-1
	bantam::Se1E17867-5-1
	bantam::Se1E17894-5-1
	bantam::Se1E17916-5-1
	bantam::Se1E17923-5-1
	bantam::Se1E17941-5-1
	bantam::Se1E17948-5-1
	bantam::Se1E17988-5-1
	bantam::Se1E18002-5-1
	bantam::Se1E18007-5-1
	bantam::Se1E18033-5-1
	bantam::Se1E18037-5-1
	bantam::Se1E18039-5-1
	bantam::Se1E18042-5-1
	bantam::Se1E18055-5-1
	bantam::Se1E18066-5-1
	bantam::Se1E18076-5-1
	bantam::Se1E18090-5-1
	bantam::Se1E18096-5-1
	bantam::Se1E18098-5-1
	bantam::Se1E18131-5-1
	bantam::Se1E18152-5-1
	bantam::Se1E18166-5-1
	bantam::Se1E18182-5-1
	bantam::Se1E18187-5-1
	bantam::Se1E18200-5-1
	bantam::Se1E18249-5-1
	bantam::Se1E18250-5-1
	bantam::Se1E18284-5-1
	bantam::Se1E18285-5-1
	bantam::Se1E18298-5-1
	bantam::Se1E18330-5-1
	bantam::Se1E18341-5-1
	bantam::Se1E18343-5-1
	bantam::Se1E18349-5-1
	bantam::Se1E18350-5-1
	bantam::Se1E18366-5-1
	bantam::Se1E18372-5-1
	bantam::Se1E18376-5-1
	bantam::Se1E18398-5-1
	bantam::Se1E18471-5-1
	bantam::Se1E18481-5-1
	bantam::Se1E18489-5-1
	bantam::Se1E18503-5-1
	bantam::Se1E18515-5-1
	bantam::Se1E18519-5-1
	bantam::Se1E18528-5-1
	bantam::Se1E18548-5-1
	bantam::Se1E18581-5-1
	bantam::Se1E18664-5-1
	bantam::Se1E18666-5-1
	bantam::Se1E18673-5-1
	bantam::Se1E18688-5-1
	bantam::Se1E18695-5-1
	bantam::Se1E18700-5-1
	bantam::Se1E18713-5-1
	bantam::Se1E18725-5-1
	bantam::Se1E18741-5-1
	bantam::Se1E18755-5-1
	bantam::Se1E18776-5-1
	bantam::Se1E18779-5-1
	bantam::Se1E18788-5-1
	bantam::Se1E18800-5-1
	bantam::Se1E18813-5-1
	bantam::Se1E18851-5-1
	bantam::Se1E18863-5-1
	bantam::Se1E18885-5-1
	bantam::Se1E18887-5-1
	bantam::Se1E18923-5-1
	bantam::Se1E18926-5-1
	bantam::Se1E18945-5-1
	bantam::Se1E18963-5-1
	bantam::Se1E18968-5-1
	bantam::Se1E18991-5-1
	bantam::Se1E18994-5-1
	bantam::Se1E19007-5-1
	bantam::Se1E19059-5-1
	bantam::Se1E19073-5-1
	bantam::Se1E19083-5-1
	bantam::Se1E19096-5-1
	bantam::Se1E19117-5-1
	bantam::Se1E19172-5-1
	bantam::Se1E19203-5-1
	bantam::Se1E19265-5-1
	bantam::Se1E19304-5-1
	bantam::Se1E19341-5-1
	bantam::Se1E19345-5-1
	bantam::Se1E19384-5-1
	bantam::Se1E19398-5-1
	bantam::Se1E19427-5-1
	bantam::Se1E19433-5-1
	bantam::Se1E19443-5-1
	bantam::Se1E19459-5-1
	bantam::Se1E19474-5-1
	bantam::Se1E19481-5-1
	bantam::Se1E19486-5-1
	bantam::Se1E19493-5-1
	bantam::Se1E19528-5-1
	bantam::Se1E19542-5-1
	bantam::Se1E19545-5-1
	bantam::Se1E19590-5-1
	bantam::Se1E19606-5-1
	bantam::Se1E19646-5-1
	bantam::Se1E19689-5-1
	bantam::Se1E19693-5-1
	bantam::Se1E19703-5-1
	bantam::Se1E19715-5-1
	bantam::Se1E19729-5-1
	bantam::Se1E19737-5-1
	bantam::Se1E19774-5-1
	bantam::Se1E19785-5-1
	bantam::Se1E19787-5-1
	bantam::Se1E19818-5-1
	bantam::Se1E19841-5-1
	bantam::Se1E19872-5-1
	bantam::Se1E19936-5-1
	bantam::Se1E19937-5-1
	bantam::Se1E19943-5-1
	bantam::Se1E19950-5-1
	bantam::Se1E19956-5-1
	bantam::Se1E19983-5-1
	bantam::Se1E20010-5-1
	bantam::Se1E20036-5-1
	bantam::Se1E20039-5-1
	bantam::Se1E20052-5-1
	bantam::Se1E20063-5-1
	bantam::Se1E20065-5-1
	bantam::Se1E20071-5-1
	bantam::Se1E20086-5-1
	bantam::Se1E20092-5-1
	bantam::Se1E20106-5-1
	bantam::Se1E20125-5-1
	bantam::Se1E20172-5-1
	bantam::Se1E20184-5-1
	bantam::Se1E20215-5-1
	bantam::Se1E20246-5-1
	bantam::Se1E20255-5-1
	bantam::Se1E20295-5-1
	bantam::Se1E20301-5-1
	bantam::Se1E20315-5-1
	bantam::Se1E20325-5-1
	bantam::Se1E20347-5-1
	bantam::Se1E20351-5-1
	bantam::Se1E20354-5-1
	bantam::Se1E20370-5-1
	bantam::Se1E20384-5-1
	bantam::Se1E20386-5-1
	bantam::Se1E20484-5-1
	bantam::Se1E20510-5-1
	bantam::Se1E20540-5-1
	bantam::Se1E20546-5-1
	bantam::Se1E20562-5-1
	bantam::Se1E20563-5-1
	bantam::Se1E20566-5-1
	bantam::Se1E20568-5-1
	bantam::Se1E20572-5-1
	bantam::Se1E20629-5-1
	bantam::Se1E20652-5-1
	bantam::Se1E20685-5-1
	bantam::Se1E20709-5-1
	bantam::Se1E20745-5-1
	bantam::Se1E20794-5-1
	bantam::Se1E20909-5-1
	bantam::Se1E20917-5-1
	bantam::Se1E20921-5-1
	bantam::Se1E20926-5-1
	bantam::Se1E20927-5-1
	bantam::Se1E20963-5-1
	bantam::Se1E20966-5-1
	bantam::Se1E20971-5-1
	bantam::Se1E20976-5-1
	bantam::Se1E20998-5-1
	bantam::Se1E21000-5-1
	bantam::Se1E21010-5-1
	bantam::Se1E21034-5-1
	bantam::Se1E21108-5-1
	bantam::Se1E21140-5-1
	bantam::Se1E21178-5-1
	bantam::Se1E21181-5-1
	bantam::Se1E21245-5-1
	bantam::Se1E21260-5-1
	bantam::Se1E21261-5-1
	bantam::Se1E21262-5-1
	bantam::Se1E21303-5-1
	bantam::Se1E21310-5-1
	bantam::Se1E21314-5-1
	bantam::Se1E21325-5-1
	bantam::Se1E21334-5-1
	bantam::Se1E21341-5-1
	bantam::Se1E21363-5-1
	bantam::Se1E21418-5-1
	bantam::Se1E21491-5-1
	bantam::Se1E21507-5-1
	bantam::Se1E21515-5-1
	bantam::Se1E21518-5-1
	bantam::Se1E21522-5-1
	bantam::Se1E21574-5-1
	bantam::Se1E21576-5-1
	bantam::Se1E21584-5-1
	bantam::Se1E21589-5-1
	bantam::Se1E21619-5-1
	bantam::Se1E21634-5-1
	bantam::Se1E21656-5-1
	bantam::Se1E21660-5-1
	bantam::Se1E21717-5-1
	bantam::Se1E21729-5-1
	bantam::Se1E21789-5-1
	bantam::Se1E21813-5-1
	bantam::Se1E21814-5-1
	bantam::Se1E21830-5-1
	bantam::Se1E21855-5-1
	bantam::Se1E21869-5-1
	bantam::Se1E21890-5-1
	bantam::Se1E21930-5-1
	bantam::Se1E21936-5-1
	bantam::Se1E21958-5-1
	bantam::Se1E21963-5-1
	bantam::Se1E21993-5-1
	bantam::Se1E22046-5-1
	bantam::Se1E22080-5-1
	bantam::Se1E22085-5-1
	bantam::Se1E22091-5-1
	bantam::Se1E22171-5-1
	bantam::Se1E22219-5-1
	bantam::Se1E22287-5-1
	bantam::Se1E22298-5-1
	bantam::Se1E22318-5-1
	bantam::Se1E22349-5-1
	bantam::Se1E22385-5-1
	bantam::Se1E22397-5-1
	bantam::Se1E22453-5-1
	bantam::Se1E22567-5-1
	bantam::Se1E22645-5-1
	bantam::Se1E22649-5-1
	bantam::Se1E22661-5-1
	bantam::Se1E22670-5-1
	bantam::Se1E22679-5-1
	bantam::Se1E22693-5-1
	bantam::Se1E22706-5-1
	bantam::Se1E22733-5-1
	bantam::Se1E22837-5-1
	bantam::Se1E22872-5-1
	bantam::Se1E22901-5-1
	bantam::Se1E22928-5-1
	bantam::Se1E22933-5-1
	bantam::Se1E22949-5-1
	bantam::Se1E22971-5-1
	bantam::Se1E23054-5-1
	bantam::Se1E23144-5-1
	bantam::Se1E23201-5-1
	bantam::Se1E23211-5-1
	bantam::Se1E23235-5-1
	bantam::Se1E23283-5-1
	bantam::Se1E23284-5-1
	bantam::Se1E23295-5-1
	bantam::Se1E23332-5-1
	bantam::Se1E23440-5-1
	bantam::Se1E23453-5-1
	bantam::Se1E23457-5-1
	bantam::Se1E23460-5-1
	bantam::Se1E23490-5-1
	bantam::Se1E23493-5-1
	bantam::Se1E23498-5-1
	bantam::Se1E23532-5-1
	bantam::Se1E23560-5-1
	bantam::Se1E23633-5-1
	bantam::Se1E23637-5-1
	bantam::Se1E23640-5-1
	bantam::Se1E23650-5-1
	bantam::Se1E23673-5-1
	bantam::Se1E23730-5-1
	bantam::Se1E23741-5-1
	bantam::Se1E23750-5-1
	bantam::Se1E23795-5-1
	bantam::Se1E23851-5-1
	bantam::Se1E23854-5-1
	bantam::Se1E23864-5-1
	bantam::Se1E23887-5-1
	bantam::Se1E23907-5-1
	bantam::Se1E23912-5-1
	bantam::Se1E23916-5-1
	bantam::Se1E23996-5-1
	bantam::Se1E24008-5-1
	bantam::Se1E24016-5-1
	bantam::Se1E24024-5-1
	bantam::Se1E24027-5-1
	bantam::Se1E24084-5-1
	bantam::Se1E24107-5-1
	bantam::Se1E24196-5-1
	bantam::Se1E24200-5-1
	bantam::Se1E24213-5-1
	bantam::Se1E24271-5-1
	bantam::Se1E24315-5-1
	bantam::Se1E24430-5-1
	bantam::Se1E24492-5-1
	bantam::Se1E24501-5-1
	bantam::Se1E24524-5-1
	bantam::Se1E24549-5-1
	bantam::Se1E24562-5-1
	bantam::Se1E24570-5-1
	bantam::Se1E24615-5-1
	bantam::Se1E24628-5-1
	bantam::Se1E24652-5-1
	bantam::Se1E24662-5-1
	bantam::Se1E24708-5-1
	bantam::Se1E24735-5-1
	bantam::Se1E24793-5-1
	bantam::Se1E24823-5-1
	bantam::Se1E24833-5-1
	bantam::Se1E24891-5-1
	bantam::Se1E24921-5-1
	bantam::Se1E24925-5-1
	bantam::Se1E24945-5-1
	bantam::Se1E24967-5-1
	bantam::Se1E25080-5-1
	bantam::Se1E25140-5-1
	bantam::Se1E25163-5-1
	bantam::Se1E25173-5-1
	bantam::Se1E25193-5-1
	bantam::Se1E25201-5-1
	bantam::Se1E25210-5-1
	bantam::Se1E25239-5-1
	bantam::Se1E25296-5-1
	bantam::Se1E25297-5-1
	bantam::Se1E25309-5-1
	bantam::Se1E25343-5-1
	bantam::Se1E25362-5-1
	bantam::Se1E25363-5-1
	bantam::Se1E25402-5-1
	bantam::Se1E25440-5-1
	bantam::Se1E25459-5-1
	bantam::Se1E25506-5-1
	bantam::Se1E25559-5-1
	bantam::Se1E25563-5-1
	bantam::Se1E25616-5-1
	bantam::Se1E25619-5-1
	bantam::Se1E25626-5-1
	bantam::Se1E25633-5-1
	bantam::Se1E25636-5-1
	bantam::Se1E25680-5-1
	bantam::Se1E25750-5-1
	bantam::Se1E25789-5-1
	bantam::Se1E25794-5-1
	bantam::Se1E25877-5-1
	bantam::Se1E25946-5-1
	bantam::Se1E26021-5-1
	bantam::Se1E26059-5-1
	bantam::Se1E26062-5-1
	bantam::Se1E26104-5-1
	bantam::Se1E26111-5-1
	bantam::Se1E26116-5-1
	bantam::Se1E26159-5-1
	bantam::Se1E26183-5-1
	bantam::Se1E26195-5-1
	bantam::Se1E26217-5-1
	bantam::Se1E26238-5-1
	bantam::Se1E26282-5-1
	bantam::Se1E26318-5-1
	bantam::Se1E26357-5-1
	bantam::Se1E26381-5-1
	bantam::Se1E26436-5-1
	bantam::Se1E26448-5-1
	bantam::Se1E26455-5-1
	bantam::Se1E26498-5-1
	bantam::Se1E26518-5-1
	bantam::Se1E26551-5-1
	bantam::Se1E26580-5-1
	bantam::Se1E26647-5-1
	bantam::Se1E26661-5-1
	bantam::Se1E26671-5-1
	bantam::Se1E26679-5-1
	bantam::Se1E26698-5-1
	bantam::Se1E26705-5-1
	bantam::Se1E26720-5-1
	bantam::Se1E26729-5-1
	bantam::Se1E26734-5-1
	bantam::Se1E26765-5-1
	bantam::Se1E26799-5-1
	bantam::Se1E26898-5-1
	bantam::Se1E26930-5-1
	bantam::Se1E26999-5-1
	bantam::Se1E27006-5-1
	bantam::Se1E27011-5-1
	bantam::Se1E27027-5-1
	bantam::Se1E27036-5-1
	bantam::Se1E27070-5-1
	bantam::Se1E27196-5-1
	bantam::Se1E27217-5-1
	bantam::Se1E27283-5-1
	bantam::Se1E27311-5-1
	bantam::Se1E27533-5-1
	bantam::Se1E27537-5-1
	bantam::Se1E27538-5-1
	bantam::Se1E27590-5-1
	bantam::Se1E27679-5-1
	bantam::Se1E27706-5-1
	bantam::Se1E27787-5-1
	bantam::Se1E27803-5-1
	bantam::Se1E27827-5-1
	bantam::Se1E27865-5-1
	bantam::Se1E27907-5-1
	bantam::Se1E27942-5-1
	bantam::Se1E27963-5-1
	bantam::Se1E27968-5-1
	bantam::Se1E27973-5-1
	bantam::Se1E28034-5-1
	bantam::Se1E28180-5-1
	bantam::Se1E28264-5-1
	bantam::Se1E28304-5-1
	bantam::Se1E28310-5-1
	bantam::Se1E28313-5-1
	bantam::Se1E28324-5-1
	bantam::Se1E28445-5-1
	bantam::Se1E28471-5-1
	bantam::Se1E28506-5-1
	bantam::Se1E28585-5-1
	bantam::Se1E28848-5-1
	bantam::Se1E28881-5-1
	bantam::Se1E28945-5-1
	bantam::Se1E28969-5-1
	bantam::Se1E28971-5-1
	bantam::Se1E29015-5-1
	bantam::Se1E29214-5-1
	bantam::Se1E29218-5-1
	bantam::Se1E29308-5-1
	bantam::Se1E29350-5-1
	bantam::Se1E29358-5-1
	bantam::Se1E29554-5-1
	bantam::Se1E29589-5-1
	bantam::Se1E29595-5-1
	bantam::Se1E29651-5-1
	bantam::Se1E29772-5-1
	bantam::Se1E29810-5-1
	bantam::Se1E29833-5-1
	bantam::Se1E29968-5-1
	bantam::Se1E30018-5-1
	bantam::Se1E30194-5-1
	bantam::Se1E30240-5-1
	bantam::Se1E30315-5-1
	bantam::Se1E30395-5-1
	bantam::Se1E30546-5-1
	bantam::Se1E30637-5-1
	bantam::Se1E30652-5-1
	bantam::Se1E30673-5-1
	bantam::Se1E30674-5-1
	bantam::Se1E30687-5-1
	bantam::Se1E30792-5-1
	bantam::Se1E30811-5-1
	bantam::Se1E30836-5-1
	bantam::Se1E30854-5-1
	bantam::Se1E30876-5-1
	bantam::Se1E30878-5-1
	bantam::Se1E30934-5-1
	bantam::Se1E30937-5-1
	bantam::Se1E30952-5-1
	bantam::Se1E30954-5-1
	bantam::Se1E31013-5-1
	bantam::Se1E31037-5-1
	bantam::Se1E31050-5-1
	bantam::Se1E31116-5-1
	bantam::Se1E31139-5-1
	bantam::Se1E31163-5-1
	bantam::Se1E31220-5-1
	bantam::Se1E31238-5-1
	bantam::Se1E31307-5-1
	bantam::Se1E31327-5-1
	bantam::Se1E31382-5-1
	bantam::Se1E31383-5-1
	bantam::Se1E31412-5-1
	bantam::Se1E31462-5-1
	bantam::Se1E31487-5-1
	bantam::Se1E31560-5-1
	bantam::Se1E31621-5-1
	bantam::Se1E31643-5-1
	bantam::Se1E31679-5-1
	bantam::Se1E31766-5-1
	bantam::Se1E31778-5-1
	bantam::Se1E31791-5-1
	bantam::Se1E31818-5-1
	bantam::Se1E31878-5-1
	bantam::Se1E32023-5-1
	bantam::Se1E32193-5-1
	bantam::Se1E32241-5-1
	bantam::Se1E32316-5-1
	bantam::Se1E32336-5-1
	bantam::Se1E32340-5-1
	bantam::Se1E32558-5-1
	bantam::Se1E32577-5-1
	bantam::Se1E32587-5-1
	bantam::Se1E32652-5-1
	bantam::Se1E32945-5-1
	bantam::Se1E32949-5-1
	bantam::Se1E32965-5-1
	bantam::Se1E33071-5-1
	bantam::Se1E33123-5-1
	bantam::Se1E33204-5-1
	bantam::Se1E33332-5-1
	bantam::Se1E33353-5-1
	bantam::Se1E33356-5-1
	bantam::Se1E33369-5-1
	bantam::Se1E33374-5-1
	bantam::Se1E33412-5-1
	bantam::Se1E33498-5-1
	bantam::Se1E33537-5-1
	bantam::Se1E33578-5-1
	bantam::Se1E33610-5-1
	bantam::Se1E33686-5-1
	bantam::Se1E33716-5-1
	bantam::Se1E33997-5-1
	bantam::Se1E34021-5-1
	bantam::Se1E34025-5-1
	bantam::Se1E34092-5-1
	bantam::Se1E34143-5-1
	bantam::Se1E34495-5-1
	bantam::Se1E34508-5-1
	bantam::Se1E34563-5-1
	bantam::Se1E34575-5-1
	bantam::Se1E34604-5-1
	bantam::Se1E34624-5-1
	bantam::Se1E34635-5-1
	bantam::Se1E34652-5-1
	bantam::Se1E34691-5-1
	bantam::Se1E34742-5-1
	bantam::Se1E34777-5-1
	bantam::Se1E34889-5-1
	bantam::Se1E34912-5-1
	bantam::Se1E34916-5-1
	bantam::Se1E34929-5-1
	bantam::Se1E35160-5-1
	bantam::Se1E35348-5-1
	bantam::Se1E35381-5-1
	bantam::Se1E35405-5-1
	bantam::Se1E35533-5-1
	bantam::Se1E35547-5-1
	bantam::Se1E35560-5-1
	bantam::Se1E35574-5-1
	bantam::Se1E35725-5-1
	bantam::Se1E35737-5-1
	bantam::Se1E35785-5-1
	bantam::Se1E35803-5-1
	bantam::Se1E35953-5-1
	bantam::Se1E35964-5-1
	bantam::Se1E36054-5-1
	bantam::Se1E36068-5-1
	bantam::Se1E36150-5-1
	bantam::Se1E36283-5-1
	bantam::Se1E36311-5-1
	bantam::Se1E36573-5-1
	bantam::Se1E36742-5-1
	bantam::Se1E36765-5-1
	bantam::Se1E36872-5-1
	bantam::Se1E36980-5-1
	bantam::Se1E37044-5-1
	bantam::Se1E37049-5-1
	bantam::Se1E37052-5-1
	bantam::Se1E37094-5-1
	bantam::Se1E37303-5-1
	bantam::Se1E37362-5-1
	bantam::Se1E37370-5-1
	bantam::Se1E37427-5-1
	bantam::Se1E37447-5-1
	bantam::Se1E37460-5-1
	bantam::Se1E37477-5-1
	bantam::Se1E37486-5-1
	bantam::Se1E37493-5-1
	bantam::Se1E37536-5-1
	bantam::Se1E37571-5-1
	bantam::Se1E37678-5-1
	bantam::Se1E37853-5-1
	bantam::Se1E37930-5-1
	bantam::Se1E37955-5-1
	bantam::Se1E38004-5-1
	bantam::Se1E38008-5-1
	bantam::Se1E38024-5-1
	bantam::Se1E38177-5-1
	bantam::Se1E38179-5-1
	bantam::Se1E38243-5-1
	bantam::Se1E38260-5-1
	bantam::Se1E38312-5-1
	bantam::Se1E38350-5-1
	bantam::Se1E38448-5-1
	bantam::Se1E38468-5-1
	bantam::Se1E38483-5-1
	bantam::Se1E38515-5-1
	bantam::Se1E38529-5-1
	bantam::Se1E38545-5-1
	bantam::Se1E38573-5-1
	bantam::Se1E38605-5-1
	bantam::Se1E38624-5-1
	bantam::Se1E38777-5-1
	bantam::Se1E38856-5-1
	bantam::Se1E38857-5-1
	bantam::Se1E38890-5-1
	bantam::Se1E38953-5-1
	bantam::Se1E38983-5-1
	bantam::Se1E39081-5-1
	bantam::Se1E39127-5-1
	bantam::Se1E39139-5-1
	bantam::Se1E39277-5-1
	bantam::Se1E39349-5-1
	bantam::Se1E39407-5-1
	bantam::Se1E39410-5-1
	bantam::Se1E39502-5-1
	bantam::Se1E39566-5-1
	bantam::Se1E39874-5-1
	bantam::Se1E39963-5-1
	bantam::Se1E39966-5-1
	bantam::Se1E40034-5-1
	bantam::Se1E40042-5-1
	bantam::Se1E40057-5-1
	bantam::Se1E40352-5-1
	bantam::Se1E40364-5-1
	bantam::Se1E40398-5-1
	bantam::Se1E40443-5-1
	bantam::Se1E40515-5-1
	bantam::Se1E40542-5-1
	bantam::Se1E40584-5-1
	bantam::Se1E40585-5-1
	bantam::Se1E40601-5-1
	bantam::Se1E40746-5-1
	bantam::Se1E40861-5-1
	bantam::Se1E40866-5-1
	bantam::Se1E40882-5-1
	bantam::Se1E40929-5-1
	bantam::Se1E40946-5-1
	bantam::Se1E41128-5-1
	bantam::Se1E41217-5-1
	bantam::Se1E41326-5-1
	bantam::Se1E41360-5-1
	bantam::Se1E41412-5-1
	bantam::Se1E41431-5-1
	bantam::Se1E41496-5-1
	bantam::Se1E41513-5-1
	bantam::Se1E41534-5-1
	bantam::Se1E41619-5-1
	bantam::Se1E41667-5-1
	bantam::Se1E41721-5-1
	bantam::Se1E41872-5-1
	bantam::Se1E41926-5-1
	bantam::Se1E41969-5-1
	bantam::Se1E41998-5-1
	bantam::Se1E42010-5-1
	bantam::Se1E42069-5-1
	bantam::Se1E42223-5-1
	bantam::Se1E42256-5-1
	bantam::Se1E42385-5-1
	bantam::Se1E42574-5-1
	bantam::Se1E42741-5-1
	bantam::Se1E42808-5-1
	bantam::Se1E42824-5-1
	bantam::Se1E42861-5-1
	bantam::Se1E42867-5-1
	bantam::Se1E43047-5-1
	bantam::Se1E43054-5-1
	bantam::Se1E43071-5-1
	bantam::Se1E43082-5-1
	bantam::Se1E43087-5-1
	bantam::Se1E43251-5-1
	bantam::Se1E43338-5-1
	bantam::Se1E43408-5-1
	bantam::Se1E43438-5-1
	bantam::Se1E43504-5-1
	bantam::Se1E43615-5-1
	bantam::Se1E43694-5-1
	bantam::Se1E43757-5-1
	bantam::Se1E43766-5-1
	bantam::Se1E43890-5-1
	bantam::Se1E43929-5-1
	bantam::Se1E43950-5-1
	bantam::Se1E44014-5-1
	bantam::Se1E44103-5-1
	bantam::Se1E44133-5-1
	bantam::Se1E44144-5-1
	bantam::Se1E44208-5-1
	bantam::Se1E44212-5-1
	bantam::Se1E44241-5-1
	bantam::Se1E44295-5-1
	bantam::Se1E44438-5-1
	bantam::Se1E44541-5-1
	bantam::Se1E44571-5-1
	bantam::Se1E44645-5-1
	bantam::Se1E44681-5-1
	bantam::Se1E44694-5-1
	bantam::Se1E44716-5-1
	bantam::Se1E44725-5-1
	bantam::Se1E44796-5-1
	bantam::Se1E44838-5-1
	bantam::Se1E44934-5-1
	bantam::Se1E44965-5-1
	bantam::Se1E45109-5-1
	bantam::Se1E45133-5-1
	bantam::Se1E45368-5-1
	bantam::Se1E45442-5-1
	bantam::Se1E45445-5-1
	bantam::Se1E45519-5-1
	bantam::Se1E45579-5-1
	bantam::Se1E45644-5-1
	bantam::Se1E45686-5-1
	bantam::Se1E45737-5-1
	bantam::Se1E45818-5-1
	bantam::Se1E45963-5-1
	bantam::Se1E45978-5-1
	bantam::Se1E46022-5-1
	bantam::Se1E46055-5-1
	bantam::Se1E46146-5-1
	bantam::Se1E46154-5-1
	bantam::Se1E46169-5-1
	bantam::Se1E46192-5-1
	bantam::Se1E46362-5-1
	bantam::Se1E46432-5-1
	bantam::Se1E46505-5-1
	bantam::Se1E46535-5-1
	bantam::Se1E46541-5-1
	bantam::Se1E46697-5-1
	bantam::Se1E46720-5-1
	bantam::Se1E46848-5-1
	bantam::Se1E47061-5-1
	bantam::Se1E47084-5-1
	bantam::Se1E47146-5-1
	bantam::Se1E47184-5-1
	bantam::Se1E47368-5-1
	bantam::Se1E47414-5-1
	bantam::Se1E47422-5-1
	bantam::Se1E47485-5-1
	bantam::Se1E47590-5-1
	bantam::Se1E47612-5-1
	bantam::Se1E47631-5-1
	bantam::Se1E47676-5-1
	bantam::Se1E47747-5-1
	bantam::Se1E47874-5-1
	bantam::Se1E47899-5-1
	bantam::Se1E48074-5-1
	bantam::Se1E48119-5-1
	bantam::Se1E48136-5-1
	bantam::Se1E48173-5-1
	bantam::Se1E48240-5-1
	bantam::Se1E48259-5-1
	bantam::Se1E48342-5-1
	bantam::Se1E48432-5-1
	bantam::Se1E48469-5-1
	bantam::Se1E48492-5-1
	bantam::Se1E48505-5-1
	bantam::Se1E48556-5-1
	bantam::Se1E48673-5-1
	bantam::Se1E48759-5-1
	bantam::Se1E48866-5-1
	bantam::Se1E48877-5-1
	bantam::Se1E48879-5-1
	bantam::Se1E48884-5-1
	bantam::Se1E48917-5-1
	bantam::Se1E48925-5-1
	bantam::Se1E48946-5-1
	bantam::Se1E48990-5-1
	bantam::Se1E49002-5-1
	bantam::Se1E49052-5-1
	bantam::Se1E49114-5-1
	bantam::Se1E49141-5-1
	bantam::Se1E49143-5-1
	bantam::Se1E49155-5-1
	bantam::Se1E49244-5-1
	bantam::Se1E49350-5-1
	bantam::Se1E49364-5-1
	bantam::Se1E49383-5-1
	bantam::Se1E49474-5-1
	bantam::Se1E49577-5-1
	bantam::Se1E49641-5-1
	bantam::Se1E49792-5-1
	bantam::Se1E49796-5-1
	bantam::Se1E49799-5-1
	bantam::Se1E49964-5-1
	bantam::Se1E50140-5-1
	bantam::Se1E50275-5-1
	bantam::Se1E50297-5-1
	bantam::Se1E50354-5-1
	bantam::Se1E50365-5-1
	bantam::Se1E50416-5-1
	bantam::Se1E50428-5-1
	bantam::Se1E50431-5-1
	bantam::Se1E50453-5-1
	bantam::Se1E50523-5-1
	bantam::Se1E50567-5-1
	bantam::Se1E50657-5-1
	bantam::Se1E50665-5-1
	bantam::Se1E50864-5-1
	bantam::Se1E50886-5-1
	bantam::Se1E50953-5-1
	bantam::Se1E50988-5-1
	bantam::Se1E50994-5-1
	bantam::Se1E51045-5-1
	bantam::Se1E51093-5-1
	bantam::Se1E51269-5-1
	bantam::Se1E51324-5-1
	bantam::Se1E51329-5-1
	bantam::Se1E51356-5-1
	bantam::Se1E51406-5-1
	bantam::Se1E51476-5-1
	bantam::Se1E51573-5-1
	bantam::Se1E51694-5-1
	bantam::Se1E51750-5-1
	bantam::Se1E51957-5-1
	bantam::Se1E52029-5-1
	bantam::Se1E52133-5-1
	bantam::Se1E52205-5-1
	bantam::Se1E52223-5-1
	bantam::Se1E52264-5-1
	bantam::Se1E52289-5-1
	bantam::Se1E52346-5-1
	bantam::Se1E52544-5-1
	bantam::Se1E52568-5-1
	bantam::Se1E52604-5-1
	bantam::Se1E52620-5-1
	bantam::Se1E52622-5-1
	bantam::Se1E52623-5-1
	bantam::Se1E52643-5-1
	bantam::Se1E52659-5-1
	bantam::Se1E52672-5-1
	bantam::Se1E52870-5-1
	bantam::Se1E52949-5-1
	bantam::Se1E53094-5-1
	bantam::Se1E53167-5-1
	bantam::Se1E53206-5-1
	bantam::Se1E53219-5-1
	bantam::Se1E53373-5-1
	bantam::Se1E53438-5-1
	bantam::Se1E53471-5-1
	bantam::Se1E53484-5-1
	bantam::Se1E53741-5-1
	bantam::Se1E53742-5-1
	bantam::Se1E54025-5-1
	bantam::Se1E54257-5-1
	bantam::Se1E54306-5-1
	bantam::Se1E54346-5-1
	bantam::Se1E54356-5-1
	bantam::Se1E54459-5-1
	bantam::Se1E54502-5-1
	bantam::Se1E54521-5-1
	bantam::Se1E54565-5-1
	bantam::Se1E54597-5-1
	bantam::Se1E54684-5-1
	bantam::Se1E54696-5-1
	bantam::Se1E54788-5-1
	bantam::Se1E54901-5-1
	bantam::Se1E54932-5-1
	bantam::Se1E54967-5-1
	bantam::Se1E55022-5-1
	bantam::Se1E55050-5-1
	bantam::Se1E55064-5-1
	bantam::Se1E55082-5-1
	bantam::Se1E55089-5-1
	bantam::Se1E55106-5-1
	bantam::Se1E55141-5-1
	bantam::Se1E55156-5-1
	bantam::Se1E55418-5-1
	bantam::Se1E55509-5-1
	bantam::Se1E55536-5-1
	bantam::Se1E55598-5-1
	bantam::Se1E55695-5-1
	bantam::Se1E55731-5-1
	bantam::Se1E55760-5-1
	bantam::Se1E55890-5-1
	bantam::Se1E55970-5-1
	bantam::Se1E55976-5-1
	bantam::Se1E56016-5-1
	bantam::Se1E56169-5-1
	bantam::Se1E56428-5-1
	bantam::Se1E56646-5-1
	bantam::Se1E56701-5-1
	bantam::Se1E56705-5-1
	bantam::Se1E56776-5-1
	bantam::Se1E56879-5-1
	bantam::Se1E56923-5-1
	bantam::Se1E57075-5-1
	bantam::Se1E57077-5-1
	bantam::Se1E57094-5-1
	bantam::Se1E57177-5-1
	bantam::Se1E57255-5-1
	bantam::Se1E57425-5-1
	bantam::Se1E57586-5-1
	bantam::Se1E57596-5-1
	bantam::Se1E57602-5-1
	bantam::Se1E57641-5-1
	bantam::Se1E57688-5-1
	bantam::Se1E57804-5-1
	bantam::Se1E57858-5-1
	bantam::Se1E57924-5-1
	bantam::Se1E57940-5-1
	bantam::Se1E57955-5-1
	bantam::Se1E58022-5-1
	bantam::Se1E58104-5-1
	bantam::Se1E58168-5-1
	bantam::Se1E58181-5-1
	bantam::Se1E58184-5-1
	bantam::Se1E58232-5-1
	bantam::Se1E58278-5-1
	bantam::Se1E58424-5-1
	bantam::Se1E58435-5-1
	bantam::Se1E58442-5-1
	bantam::Se1E58474-5-1
	bantam::Se1E58508-5-1
	bantam::Se1E58564-5-1
	bantam::Se1E58628-5-1
	bantam::Se1E58762-5-1
	bantam::Se1E58822-5-1
	bantam::Se1E58843-5-1
	bantam::Se1E58892-5-1
	bantam::Se1E58937-5-1
	bantam::Se1E58972-5-1
	bantam::Se1E58991-5-1
	bantam::Se1E59156-5-1
	bantam::Se1E59333-5-1
	bantam::Se1E59518-5-1
	bantam::Se1E59529-5-1
	bantam::Se1E59534-5-1
	bantam::Se1E59567-5-1
	bantam::Se1E59587-5-1
	bantam::Se1E59604-5-1
	bantam::Se1E59639-5-1
	bantam::Se1E59641-5-1
	bantam::Se1E59647-5-1
	bantam::Se1E59668-5-1
	bantam::Se1E59733-5-1
	bantam::Sf1F00518-5-1
	bantam::Sf1F00884-5-1
	bantam::Sf1F01119-5-1
	bantam::Sf1F01202-3-1
	bantam::Sf1F01550-3-1
	bantam::Sf1F01557-3-1
	bantam::Sf1F01643-5-1
	bantam::Sf1F01646-5-1
	bantam::Sf1F01738-3-1
	bantam::Sf1F01803-3-1
	bantam::Sf1F01826-5-1
	bantam::Sf1F01834-5-1
	bantam::Sf1F01899-5-1
	bantam::Sf1F02002-3-1
	bantam::Sf1F02098-5-1
	bantam::Sf1F02116-3-1
	bantam::Sf1F02146-3-1
	bantam::Sf1F02237-5-1
	bantam::Sf1F02242-5-1
	bantam::Sf1F02271-5-1
	bantam::Sf1F02328-3-1
	bantam::Sf1F02424-5-1
	bantam::Sf1F02434-5-1
	bantam::Sf1F02446-5-1
	bantam::Sf1F02551-3-1
	bantam::Sf1F02915-3-1
	bantam::Sf1F03011-5-1
	bantam::Sf1F03157-3-1
	bantam::Sf1F03192-5-1
	bantam::Sf1F03253-5-1
	bantam::Sf1F03284-3-1
	bantam::Sf1F03380-5-1
	bantam::Sf1F03420-5-1
	bantam::Sf1F03471-3-1
	bantam::Sf1F03567-5-1
	bantam::Sf1F03962-5-1
	bantam::Sf1F04000-5-1
	bantam::Sf1F04043-3-1
	bantam::Sf1F04176-5-1
	bantam::Sf1F04268-3-1
	bantam::Sf1F04364-5-1
	bantam::Sf1F04369-5-1
	bantam::Sf1F04513-5-1
	bantam::Sf1F04698-3-1
	bantam::Sf1F04734-5-1
	bantam::Sf1F04794-5-1
	bantam::Sf1F05137-5-1
	bantam::Sf1F05724-5-1
	bantam::Sf1F05852-3-1
	bantam::Sf1F05948-5-1
	bantam::Sf1F06222-3-1
	bantam::Sf1F06318-5-1
	bantam::Sf1F06359-3-1
	bantam::Sf1F06455-5-1
	bantam::Sf1F06556-3-1
	bantam::Sf1F06585-3-1
	bantam::Sf1F06975-3-1
	bantam::Sf1F07047-5-1
	bantam::Sf1F07072-5-1
	bantam::Sf1F07151-3-1
	bantam::Sf1F07247-5-1
	bantam::Sf1F07304-3-1
	bantam::Sf1F07558-3-1
	bantam::Sf1F07643-5-1
	bantam::Sf1F07733-3-1
	bantam::Sf1F07829-5-1
	bantam::Sf1F07860-5-1
	bantam::Sf1F07954-3-1
	bantam::Sf1F07984-5-1
	bantam::Sf1F08163-5-1
	bantam::Sf1F08664-3-1
	bantam::Sf1F08734-3-1
	bantam::Sf1F08760-5-1
	bantam::Sf1F08813-5-1
	bantam::Sf1F08830-5-1
	bantam::Sf1F08993-5-1
	bantam::Sf1F09094-3-1
	bantam::Sf1F09190-5-1
	bantam::Sf1F09220-3-1
	bantam::Sf1F09232-3-1
	bantam::Sf1F09241-3-1
	bantam::Sf1F09242-3-1
	bantam::Sf1F09328-5-1
	bantam::Sf1F09337-5-1
	bantam::Sf1F09338-5-1
	bantam::Sf1F09348-5-1
	bantam::Sf1F09988-3-1
	bantam::Sf1F10104-5-1
	bantam::Sf1F10212-3-1
	bantam::Sf1F10220-3-1
	bantam::Sf1F10276-5-1
	bantam::Sf1F10316-5-1
	bantam::Sf1F10463-3-1
	bantam::Sf1F10672-5-1
	bantam::Sf1F10736-5-1
	bantam::Sf1F10794-3-1
	bantam::Sf1F10804-3-1
	bantam::Sf1F10890-5-1
	bantam::Sf1F10900-5-1
	bantam::Sf1F10957-3-1
	bantam::Sf1F10964-3-1
	bantam::Sf1F11051-5-1
	bantam::Sf1F11053-5-1
	bantam::Sf1F11060-5-1
	bantam::Sf1F11399-3-1
	bantam::Sf1F11404-3-1
	bantam::Sf1F11487-5-1
	bantam::Sf1F11488-5-1
	bantam::Sf1F11495-5-1
	bantam::Sf1F11496-5-1
	bantam::Sf1F11500-5-1
	bantam::Sf1H00125-5-1
	bantam::Sf1H00126-5-1
	bantam::Sf1H00486-5-1
	bantam::Sf1H00658-3-1
	bantam::Sf1H00754-5-1
	bantam::Sf1H00772-3-1
	bantam::Sf1H00828-3-1
	bantam::Sf1H00879-5-1
	bantam::Sf1H00911-5-1
	bantam::Sf1H01057-5-1
	bantam::Sf1H01230-3-1
	bantam::Sf1H01371-3-1
	bantam::Sf1H01598-3-1
	bantam::Sf1H01619-3-1
	bantam::Sf1H01694-5-1
	bantam::Sf1H01888-5-1
	bantam::Sf1H01913-5-1
	bantam::Sf1H02050-5-1
	bantam::Sf1H02066-5-1
	bantam::Sf1H02118-3-1
	bantam::Sf1H02139-3-1
	bantam::Sf1H02176-3-1
	bantam::Sf1H02272-5-1
	bantam::Sf1H02296-5-1
	bantam::Sf1H02497-3-1
	bantam::Sf1H03119-3-1
	bantam::Sf1H03256-5-1
	bantam::Sf1H03261-5-1
	bantam::Sf1H03262-5-1
	bantam::Sf1H04084-3-1
	bantam::Sf1H04129-5-1
	bantam::Sf1H04616-3-1
	bantam::Sf1H04712-5-1
	bantam::Sf1H04881-3-1
	bantam::Sf1H04977-5-1
	bantam::Sf1H05002-3-1
	bantam::Sf1H05082-3-1
	bantam::Sf1H05151-5-1
	bantam::Sf1H05220-3-1
	bantam::Sf1H05255-3-1
	bantam::Sf1H05351-5-1
	bantam::Sf1H05469-3-1
	bantam::Sf1H05500-5-1
	bantam::Sf1H05506-5-1
	bantam::Sf1H05514-5-1
	bantam::Sf1H05528-5-1
	bantam::Sf1H05539-5-1
	bantam::Sf1H05565-5-1
	bantam::Sf1H05805-3-1
	bantam::Sf1H05824-3-1
	bantam::Sf1H05901-5-1
	bantam::Sf1H06296-5-1
	bantam::Sf1H06311-5-1
	bantam::Sf1H06424-3-1
	bantam::Sf1H06675-5-1
	bantam::Sf1H06823-5-1
	bantam::Sf1H07148-3-1
	bantam::Sf1H07424-5-1
	bantam::Sf1H07469-5-1
	bantam::Sf1H07944-3-1
	bantam::Sf1H08020-5-1
	bantam::Sf1H08058-5-1
	bantam::Sf1H08583-5-1
	bantam::Sf1H08681-3-1
	bantam::Sf1H08777-5-1
	bantam::Sf1H08817-5-1
	bantam::Sf1H09729-5-1
	bantam::Sf1H09770-5-1
	bantam::Sf1H10183-3-1
	let-7-3p::gi|109502351|gb|DQ445461.2|
	let-7-3p::gi|13569828|gb|AF367178.1|
	let-7-3p::gi|1707447|emb|Y09070.1|
	let-7-3p::gi|209171177|gb|EU783914.1|
	let-7-3p::gi|442618142|ref|NM_057746.4|
	let-7-3p::gi|442621375|ref|NM_057623.4|
	let-7-3p::gi|442621376|ref|NM_001276079.1|
	let-7-3p::gi|45553318|ref|NM_206465.1|
	let-7-3p::gi|45553320|ref|NM_206466.1|
	let-7-3p::gi|45553322|ref|NM_206467.1|
	let-7-3p::gi|665399634|ref|NM_079951.3|
	let-7-3p::Se1E00025-5-1
	let-7-3p::Se1E00074-5-1
	let-7-3p::Se1E00110-5-1
	let-7-3p::Se1E00332-5-1
	let-7-3p::Se1E00338-5-1
	let-7-3p::Se1E00455-5-1
	let-7-3p::Se1E00501-5-1
	let-7-3p::Se1E00516-5-1
	let-7-3p::Se1E00556-5-1
	let-7-3p::Se1E00558-5-1
	let-7-3p::Se1E00611-5-1
	let-7-3p::Se1E00686-5-1
	let-7-3p::Se1E00714-5-1
	let-7-3p::Se1E00721-5-1
	let-7-3p::Se1E00722-5-1
	let-7-3p::Se1E00906-5-1
	let-7-3p::Se1E01280-5-1
	let-7-3p::Se1E01281-5-1
	let-7-3p::Se1E01286-5-1
	let-7-3p::Se1E01355-5-1
	let-7-3p::Se1E01389-5-1
	let-7-3p::Se1E01391-5-1
	let-7-3p::Se1E01537-5-1
	let-7-3p::Se1E01558-5-1
	let-7-3p::Se1E01583-5-1
	let-7-3p::Se1E01679-5-1
	let-7-3p::Se1E01697-5-1
	let-7-3p::Se1E01753-5-1
	let-7-3p::Se1E01778-5-1
	let-7-3p::Se1E01852-5-1
	let-7-3p::Se1E01886-5-1
	let-7-3p::Se1E01916-5-1
	let-7-3p::Se1E01988-5-1
	let-7-3p::Se1E02085-5-1
	let-7-3p::Se1E02110-5-1
	let-7-3p::Se1E02117-5-1
	let-7-3p::Se1E02126-5-1
	let-7-3p::Se1E02352-5-1
	let-7-3p::Se1E02450-5-1
	let-7-3p::Se1E02480-5-1
	let-7-3p::Se1E02505-5-1
	let-7-3p::Se1E02614-5-1
	let-7-3p::Se1E02655-5-1
	let-7-3p::Se1E02866-5-1
	let-7-3p::Se1E02950-5-1
	let-7-3p::Se1E02956-5-1
	let-7-3p::Se1E03294-5-1
	let-7-3p::Se1E03299-5-1
	let-7-3p::Se1E03378-5-1
	let-7-3p::Se1E03688-5-1
	let-7-3p::Se1E03729-5-1
	let-7-3p::Se1E03873-5-1
	let-7-3p::Se1E04050-5-1
	let-7-3p::Se1E04368-5-1
	let-7-3p::Se1E04480-5-1
	let-7-3p::Se1E04570-5-1
	let-7-3p::Se1E04601-5-1
	let-7-3p::Se1E04628-5-1
	let-7-3p::Se1E04722-5-1
	let-7-3p::Se1E04815-5-1
	let-7-3p::Se1E04829-5-1
	let-7-3p::Se1E04911-5-1
	let-7-3p::Se1E04946-5-1
	let-7-3p::Se1E04981-5-1
	let-7-3p::Se1E05039-5-1
	let-7-3p::Se1E05174-5-1
	let-7-3p::Se1E05251-5-1
	let-7-3p::Se1E05314-5-1
	let-7-3p::Se1E05347-5-1
	let-7-3p::Se1E05382-5-1
	let-7-3p::Se1E05484-5-1
	let-7-3p::Se1E05490-5-1
	let-7-3p::Se1E05524-5-1
	let-7-3p::Se1E05540-5-1
	let-7-3p::Se1E05648-5-1
	let-7-3p::Se1E05670-5-1
	let-7-3p::Se1E06020-5-1
	let-7-3p::Se1E06062-5-1
	let-7-3p::Se1E06097-5-1
	let-7-3p::Se1E06150-5-1
	let-7-3p::Se1E06160-5-1
	let-7-3p::Se1E06273-5-1
	let-7-3p::Se1E06275-5-1
	let-7-3p::Se1E06284-5-1
	let-7-3p::Se1E06288-5-1
	let-7-3p::Se1E06447-5-1
	let-7-3p::Se1E06572-5-1
	let-7-3p::Se1E06604-5-1
	let-7-3p::Se1E06643-5-1
	let-7-3p::Se1E06658-5-1
	let-7-3p::Se1E06750-5-1
	let-7-3p::Se1E06832-5-1
	let-7-3p::Se1E06920-5-1
	let-7-3p::Se1E06953-5-1
	let-7-3p::Se1E07041-5-1
	let-7-3p::Se1E07118-5-1
	let-7-3p::Se1E07155-5-1
	let-7-3p::Se1E07258-5-1
	let-7-3p::Se1E07432-5-1
	let-7-3p::Se1E07485-5-1
	let-7-3p::Se1E07586-5-1
	let-7-3p::Se1E07606-5-1
	let-7-3p::Se1E07608-5-1
	let-7-3p::Se1E07621-5-1
	let-7-3p::Se1E07666-5-1
	let-7-3p::Se1E07667-5-1
	let-7-3p::Se1E07700-5-1
	let-7-3p::Se1E07738-5-1
	let-7-3p::Se1E07751-5-1
	let-7-3p::Se1E07972-5-1
	let-7-3p::Se1E08031-5-1
	let-7-3p::Se1E08035-5-1
	let-7-3p::Se1E08044-5-1
	let-7-3p::Se1E08073-5-1
	let-7-3p::Se1E08093-5-1
	let-7-3p::Se1E08182-5-1
	let-7-3p::Se1E08256-5-1
	let-7-3p::Se1E08259-5-1
	let-7-3p::Se1E08334-5-1
	let-7-3p::Se1E08391-5-1
	let-7-3p::Se1E08393-5-1
	let-7-3p::Se1E08402-5-1
	let-7-3p::Se1E08418-5-1
	let-7-3p::Se1E08435-5-1
	let-7-3p::Se1E08470-5-1
	let-7-3p::Se1E08609-5-1
	let-7-3p::Se1E08610-5-1
	let-7-3p::Se1E08611-5-1
	let-7-3p::Se1E08640-5-1
	let-7-3p::Se1E08643-5-1
	let-7-3p::Se1E08674-5-1
	let-7-3p::Se1E08710-5-1
	let-7-3p::Se1E08747-5-1
	let-7-3p::Se1E08774-5-1
	let-7-3p::Se1E08787-5-1
	let-7-3p::Se1E08815-5-1
	let-7-3p::Se1E08822-5-1
	let-7-3p::Se1E08838-5-1
	let-7-3p::Se1E08974-5-1
	let-7-3p::Se1E09014-5-1
	let-7-3p::Se1E09016-5-1
	let-7-3p::Se1E09031-5-1
	let-7-3p::Se1E09041-5-1
	let-7-3p::Se1E09107-5-1
	let-7-3p::Se1E09140-5-1
	let-7-3p::Se1E09165-5-1
	let-7-3p::Se1E09201-5-1
	let-7-3p::Se1E09324-5-1
	let-7-3p::Se1E09345-5-1
	let-7-3p::Se1E09386-5-1
	let-7-3p::Se1E09453-5-1
	let-7-3p::Se1E09511-5-1
	let-7-3p::Se1E09606-5-1
	let-7-3p::Se1E09630-5-1
	let-7-3p::Se1E09648-5-1
	let-7-3p::Se1E09679-5-1
	let-7-3p::Se1E09789-5-1
	let-7-3p::Se1E09799-5-1
	let-7-3p::Se1E09813-5-1
	let-7-3p::Se1E09908-5-1
	let-7-3p::Se1E09916-5-1
	let-7-3p::Se1E09970-5-1
	let-7-3p::Se1E09972-5-1
	let-7-3p::Se1E10068-5-1
	let-7-3p::Se1E10077-5-1
	let-7-3p::Se1E10123-5-1
	let-7-3p::Se1E10138-5-1
	let-7-3p::Se1E10161-5-1
	let-7-3p::Se1E10215-5-1
	let-7-3p::Se1E10223-5-1
	let-7-3p::Se1E10237-5-1
	let-7-3p::Se1E10240-5-1
	let-7-3p::Se1E10253-5-1
	let-7-3p::Se1E10272-5-1
	let-7-3p::Se1E10299-5-1
	let-7-3p::Se1E10356-5-1
	let-7-3p::Se1E10410-5-1
	let-7-3p::Se1E10457-5-1
	let-7-3p::Se1E10461-5-1
	let-7-3p::Se1E10464-5-1
	let-7-3p::Se1E10538-5-1
	let-7-3p::Se1E10570-5-1
	let-7-3p::Se1E10619-5-1
	let-7-3p::Se1E10622-5-1
	let-7-3p::Se1E10626-5-1
	let-7-3p::Se1E10747-5-1
	let-7-3p::Se1E10750-5-1
	let-7-3p::Se1E10778-5-1
	let-7-3p::Se1E10787-5-1
	let-7-3p::Se1E10991-5-1
	let-7-3p::Se1E10992-5-1
	let-7-3p::Se1E11009-5-1
	let-7-3p::Se1E11015-5-1
[truncated: 1,046,576+ more rows]

## Sheet: S4
Pathway annotation of HSL-CN and PSL-36
#	Pathway	Target genes with pathway annotation (15624)	All genes of the species with pathway annotation (15625)	Pvalue	Qvalue	Pathway ID
1	Metabolic pathways	4309 (27.58%)	4309 (27.58%)	0.724224	1	ko01100
2	Biosynthesis of secondary metabolites	1401 (8.97%)	1401 (8.97%)	0.910336	1	ko01110
3	Huntington's disease	805 (5.15%)	805 (5.15%)	0.94848	1	ko05016
4	Microbial metabolism in diverse environments	802 (5.13%)	802 (5.13%)	0.948672	1	ko01120
5	Alzheimer's disease	748 (4.79%)	748 (4.79%)	0.952128	1	ko05010
6	Oxidative phosphorylation	707 (4.53%)	707 (4.52%)	0.954752	1	ko00190
7	Ribosome	689 (4.41%)	689 (4.41%)	0.955904	1	ko03010
8	Parkinson's disease	658 (4.21%)	658 (4.21%)	0.957888	1	ko05012
9	Pancreatic secretion	582 (3.73%)	582 (3.72%)	0.962752	1	ko04972
10	Purine metabolism	557 (3.57%)	557 (3.56%)	0.964352	1	ko00230
11	Pathways in cancer	469 (3%)	469 (3%)	0.969984	1	ko05200
12	Protein digestion and absorption	456 (2.92%)	456 (2.92%)	0.970816	1	ko04974
13	Pyrimidine metabolism	453 (2.9%)	453 (2.9%)	0.971008	1	ko00240
14	Metabolism of xenobiotics by cytochrome P450	434 (2.78%)	434 (2.78%)	0.972224	1	ko00980
15	Protein processing in endoplasmic reticulum	429 (2.75%)	429 (2.75%)	0.972544	1	ko04141
16	Influenza A	426 (2.73%)	426 (2.73%)	0.972736	1	ko05164
17	RNA transport	405 (2.59%)	405 (2.59%)	0.97408	1	ko03013
18	Drug metabolism - cytochrome P450	394 (2.52%)	394 (2.52%)	0.974784	1	ko00982
19	Glycerolipid metabolism	387 (2.48%)	387 (2.48%)	0.975232	1	ko00561
20	Spliceosome	385 (2.46%)	385 (2.46%)	0.97536	1	ko03040
21	Peroxisome	378 (2.42%)	378 (2.42%)	0.975808	1	ko04146
22	Epstein-Barr virus infection	374 (2.39%)	374 (2.39%)	0.976064	1	ko05169
23	Lysosome	361 (2.31%)	361 (2.31%)	0.976896	1	ko04142
24	Phagosome	355 (2.27%)	355 (2.27%)	0.97728	1	ko04145
25	Glutathione metabolism	350 (2.24%)	350 (2.24%)	0.9776	1	ko00480
26	Bile secretion	346 (2.21%)	346 (2.21%)	0.977856	1	ko04976
27	Starch and sucrose metabolism	343 (2.2%)	343 (2.2%)	0.978048	1	ko00500
28	Drug metabolism - other enzymes	327 (2.09%)	327 (2.09%)	0.979072	1	ko00983
29	Regulation of actin cytoskeleton	327 (2.09%)	327 (2.09%)	0.979072	1	ko04810
30	PPAR signaling pathway	321 (2.05%)	321 (2.05%)	0.979456	1	ko03320
31	Neuroactive ligand-receptor interaction	316 (2.02%)	316 (2.02%)	0.979776	1	ko04080
32	Pentose and glucuronate interconversions	306 (1.96%)	306 (1.96%)	0.980416	1	ko00040
33	Retinol metabolism	293 (1.88%)	293 (1.88%)	0.981248	1	ko00830
34	ABC transporters	290 (1.86%)	290 (1.86%)	0.98144	1	ko02010
35	Focal adhesion	287 (1.84%)	287 (1.84%)	0.981632	1	ko04510
36	Cardiac muscle contraction	281 (1.8%)	281 (1.8%)	0.982016	1	ko04260
37	Galactose metabolism	275 (1.76%)	275 (1.76%)	0.9824	1	ko00052
38	Glycerophospholipid metabolism	260 (1.66%)	260 (1.66%)	0.98336	1	ko00564
39	Prostate cancer	259 (1.66%)	259 (1.66%)	0.983424	1	ko05215
40	Arginine and proline metabolism	257 (1.64%)	257 (1.64%)	0.983552	1	ko00330
41	Glycine, serine and threonine metabolism	253 (1.62%)	253 (1.62%)	0.983808	1	ko00260
42	Valine, leucine and isoleucine degradation	251 (1.61%)	251 (1.61%)	0.983936	1	ko00280
43	Steroid hormone biosynthesis	250 (1.6%)	250 (1.6%)	0.984	1	ko00140
44	Ribosome biogenesis in eukaryotes	249 (1.59%)	249 (1.59%)	0.984064	1	ko03008
45	Ubiquitin mediated proteolysis	248 (1.59%)	248 (1.59%)	0.984128	1	ko04120
46	Fat digestion and absorption	248 (1.59%)	248 (1.59%)	0.984128	1	ko04975
47	Fatty acid metabolism	247 (1.58%)	247 (1.58%)	0.984192	1	ko00071
48	Pyruvate metabolism	247 (1.58%)	247 (1.58%)	0.984192	1	ko00620
49	Glycolysis / Gluconeogenesis	237 (1.52%)	237 (1.52%)	0.984832	1	ko00010
50	MAPK signaling pathway	230 (1.47%)	230 (1.47%)	0.98528	1	ko04010
51	Amino sugar and nucleotide sugar metabolism	228 (1.46%)	228 (1.46%)	0.985408	1	ko00520
52	RNA degradation	223 (1.43%)	223 (1.43%)	0.985728	1	ko03018
53	Endocytosis	220 (1.41%)	220 (1.41%)	0.98592	1	ko04144
54	HTLV-I infection	216 (1.38%)	216 (1.38%)	0.986176	1	ko05166
55	Porphyrin and chlorophyll metabolism	214 (1.37%)	214 (1.37%)	0.986304	1	ko00860
56	Pathogenic Escherichia coli infection	212 (1.36%)	212 (1.36%)	0.986432	1	ko05130
57	Tight junction	207 (1.32%)	207 (1.32%)	0.986752	1	ko04530
58	Aminoacyl-tRNA biosynthesis	206 (1.32%)	206 (1.32%)	0.986816	1	ko00970
59	Ascorbate and aldarate metabolism	193 (1.24%)	193 (1.24%)	0.987648	1	ko00053
60	Insulin signaling pathway	191 (1.22%)	191 (1.22%)	0.987776	1	ko04910
61	Fructose and mannose metabolism	190 (1.22%)	190 (1.22%)	0.98784	1	ko00051
62	Two-component system	187 (1.2%)	187 (1.2%)	0.988032	1	ko02020
63	Proteasome	187 (1.2%)	187 (1.2%)	0.988032	1	ko03050
64	Cell cycle	186 (1.19%)	186 (1.19%)	0.988096	1	ko04110
65	Herpes simplex infection	186 (1.19%)	186 (1.19%)	0.988096	1	ko05168
66	Pentose phosphate pathway	185 (1.18%)	185 (1.18%)	0.98816	1	ko00030
67	Vibrio cholerae infection	184 (1.18%)	184 (1.18%)	0.988224	1	ko05110
68	Vascular smooth muscle contraction	181 (1.16%)	181 (1.16%)	0.988416	1	ko04270
69	mRNA surveillance pathway	179 (1.15%)	179 (1.15%)	0.988544	1	ko03015
70	Tuberculosis	177 (1.13%)	177 (1.13%)	0.988672	1	ko05152
71	Oocyte meiosis	175 (1.12%)	175 (1.12%)	0.9888	1	ko04114
72	Tyrosine metabolism	173 (1.11%)	173 (1.11%)	0.988928	1	ko00350
73	Hypertrophic cardiomyopathy (HCM)	171 (1.09%)	171 (1.09%)	0.989056	1	ko05410
74	Salmonella infection	171 (1.09%)	171 (1.09%)	0.989056	1	ko05132
75	Transcriptional misregulation in cancer	169 (1.08%)	169 (1.08%)	0.989184	1	ko05202
76	Shigellosis	168 (1.08%)	168 (1.08%)	0.989248	1	ko05131
77	Bacterial invasion of epithelial cells	167 (1.07%)	167 (1.07%)	0.989312	1	ko05100
78	alpha-Linolenic acid metabolism	163 (1.04%)	163 (1.04%)	0.989568	1	ko00592
79	Methane metabolism	160 (1.02%)	160 (1.02%)	0.98976	1	ko00680
80	Dilated cardiomyopathy	159 (1.02%)	159 (1.02%)	0.989824	1	ko05414
81	Gastric acid secretion	157 (1%)	157 (1%)	0.989952	1	ko04971
82	ECM-receptor interaction	156 (1%)	156 (1%)	0.990016	1	ko04512
83	Leukocyte transendothelial migration	154 (0.99%)	154 (0.99%)	0.990144	1	ko04670
84	Carbohydrate digestion and absorption	154 (0.99%)	154 (0.99%)	0.990144	1	ko04973
85	Other types of O-glycan biosynthesis	154 (0.99%)	154 (0.99%)	0.990144	1	ko00514
86	Amoebiasis	154 (0.99%)	154 (0.99%)	0.990144	1	ko05146
87	Butanoate metabolism	154 (0.99%)	154 (0.99%)	0.990144	1	ko00650
88	Vitamin digestion and absorption	149 (0.95%)	149 (0.95%)	0.990464	1	ko04977
89	Propanoate metabolism	149 (0.95%)	149 (0.95%)	0.990464	1	ko00640
90	Citrate cycle (TCA cycle)	148 (0.95%)	148 (0.95%)	0.990528	1	ko00020
91	Toxoplasmosis	146 (0.93%)	146 (0.93%)	0.990656	1	ko05145
92	beta-Alanine metabolism	145 (0.93%)	145 (0.93%)	0.99072	1	ko00410
93	Fc gamma R-mediated phagocytosis	142 (0.91%)	142 (0.91%)	0.990912	1	ko04666
94	Lysine degradation	141 (0.9%)	141 (0.9%)	0.990976	1	ko00310
95	Neurotrophin signaling pathway	141 (0.9%)	141 (0.9%)	0.990976	1	ko04722
96	Cysteine and methionine metabolism	141 (0.9%)	141 (0.9%)	0.990976	1	ko00270
97	Calcium signaling pathway	140 (0.9%)	140 (0.9%)	0.99104	1	ko04020
98	Wnt signaling pathway	140 (0.9%)	140 (0.9%)	0.99104	1	ko04310
99	Alanine, aspartate and glutamate metabolism	140 (0.9%)	140 (0.9%)	0.99104	1	ko00250
100	Adherens junction	140 (0.9%)	140 (0.9%)	0.99104	1	ko04520
101	Tryptophan metabolism	139 (0.89%)	139 (0.89%)	0.991104	1	ko00380
102	RNA polymerase	137 (0.88%)	137 (0.88%)	0.991232	1	ko03020
103	Legionellosis	131 (0.84%)	131 (0.84%)	0.991616	1	ko05134
104	Histidine metabolism	130 (0.83%)	130 (0.83%)	0.99168	1	ko00340
105	Alcoholism	128 (0.82%)	128 (0.82%)	0.991808	1	ko05034
106	Riboflavin metabolism	126 (0.81%)	126 (0.81%)	0.991936	1	ko00740
107	Antigen processing and presentation	126 (0.81%)	126 (0.81%)	0.991936	1	ko04612
108	Viral myocarditis	123 (0.79%)	123 (0.79%)	0.992128	1	ko05416
109	Epithelial cell signaling in Helicobacter pylori infection	123 (0.79%)	123 (0.79%)	0.992128	1	ko05120
110	Axon guidance	120 (0.77%)	120 (0.77%)	0.99232	1	ko04360
111	Dopaminergic synapse	120 (0.77%)	120 (0.77%)	0.99232	1	ko04728
112	Limonene and pinene degradation	119 (0.76%)	119 (0.76%)	0.992384	1	ko00903
113	Nucleotide excision repair	119 (0.76%)	119 (0.76%)	0.992384	1	ko03420
114	Chemokine signaling pathway	118 (0.76%)	118 (0.76%)	0.992448	1	ko04062
115	Synaptic vesicle cycle	118 (0.76%)	118 (0.76%)	0.992448	1	ko04721
116	Aminobenzoate degradation	118 (0.76%)	118 (0.76%)	0.992448	1	ko00627
117	Fatty acid elongation	117 (0.75%)	117 (0.75%)	0.992512	1	ko00062
118	Progesterone-mediated oocyte maturation	117 (0.75%)	117 (0.75%)	0.992512	1	ko04914
119	Arachidonic acid metabolism	116 (0.74%)	116 (0.74%)	0.992576	1	ko00590
120	Meiosis - yeast	116 (0.74%)	116 (0.74%)	0.992576	1	ko04113
121	Salivary secretion	115 (0.74%)	115 (0.74%)	0.99264	1	ko04970
122	Glyoxylate and dicarboxylate metabolism	115 (0.74%)	115 (0.74%)	0.99264	1	ko00630
123	Ubiquinone and other terpenoid-quinone biosynthesis	114 (0.73%)	114 (0.73%)	0.992704	1	ko00130
124	Phototransduction - fly	114 (0.73%)	114 (0.73%)	0.992704	1	ko04745
125	Amyotrophic lateral sclerosis (ALS)	114 (0.73%)	114 (0.73%)	0.992704	1	ko05014
126	Protein export	113 (0.72%)	113 (0.72%)	0.992768	1	ko03060
127	Naphthalene degradation	113 (0.72%)	113 (0.72%)	0.992768	1	ko00626
128	N-Glycan biosynthesis	111 (0.71%)	111 (0.71%)	0.992896	1	ko00510
129	Small cell lung cancer	110 (0.7%)	110 (0.7%)	0.99296	1	ko05222
130	Steroid biosynthesis	110 (0.7%)	110 (0.7%)	0.99296	1	ko00100
131	Gap junction	108 (0.69%)	108 (0.69%)	0.993088	1	ko04540
132	Rheumatoid arthritis	107 (0.68%)	107 (0.68%)	0.993152	1	ko05323
133	Insect hormone biosynthesis	106 (0.68%)	106 (0.68%)	0.993216	1	ko00981
134	Mineral absorption	105 (0.67%)	105 (0.67%)	0.99328	1	ko04978
135	GnRH signaling pathway	105 (0.67%)	105 (0.67%)	0.99328	1	ko04912
136	Measles	104 (0.67%)	104 (0.67%)	0.993344	1	ko05162
137	Carbon fixation in photosynthetic organisms	101 (0.65%)	101 (0.65%)	0.993536	1	ko00710
138	Melanogenesis	100 (0.64%)	100 (0.64%)	0.9936	1	ko04916
139	Long-term potentiation	100 (0.64%)	100 (0.64%)	0.9936	1	ko04720
140	Glutamatergic synapse	98 (0.63%)	98 (0.63%)	0.993728	1	ko04724
141	Inositol phosphate metabolism	97 (0.62%)	97 (0.62%)	0.993792	1	ko00562
142	Amphetamine addiction	97 (0.62%)	97 (0.62%)	0.993792	1	ko05031
143	Phosphatidylinositol signaling system	97 (0.62%)	97 (0.62%)	0.993792	1	ko04070
144	Sulfur metabolism	97 (0.62%)	97 (0.62%)	0.993792	1	ko00920
145	Nitrogen metabolism	95 (0.61%)	95 (0.61%)	0.99392	1	ko00910
146	Arrhythmogenic right ventricular cardiomyopathy (ARVC)	94 (0.6%)	94 (0.6%)	0.993984	1	ko05412
147	Long-term depression	92 (0.59%)	92 (0.59%)	0.994112	1	ko04730
148	T cell receptor signaling pathway	92 (0.59%)	92 (0.59%)	0.994112	1	ko04660
149	Biosynthesis of unsaturated fatty acids	91 (0.58%)	91 (0.58%)	0.994176	1	ko01040
150	Sphingolipid metabolism	91 (0.58%)	91 (0.58%)	0.994176	1	ko00600
151	p53 signaling pathway	90 (0.58%)	90 (0.58%)	0.99424	1	ko04115
152	Renal cell carcinoma	89 (0.57%)	89 (0.57%)	0.994304	1	ko05211
153	Basal transcription factors	89 (0.57%)	89 (0.57%)	0.994304	1	ko03022
154	VEGF signaling pathway	88 (0.56%)	88 (0.56%)	0.994368	1	ko04370
155	Vasopressin-regulated water reabsorption	88 (0.56%)	88 (0.56%)	0.994368	1	ko04962
156	Pertussis	87 (0.56%)	87 (0.56%)	0.994432	1	ko05133
157	Chloroalkane and chloroalkene degradation	87 (0.56%)	87 (0.56%)	0.994432	1	ko00625
158	Chagas disease (American trypanosomiasis)	86 (0.55%)	86 (0.55%)	0.994496	1	ko05142
159	Glioma	85 (0.54%)	85 (0.54%)	0.99456	1	ko05214
160	Pancreatic cancer	85 (0.54%)	85 (0.54%)	0.99456	1	ko05212
161	Linoleic acid metabolism	84 (0.54%)	84 (0.54%)	0.994624	1	ko00591
162	Nicotinate and nicotinamide metabolism	84 (0.54%)	84 (0.54%)	0.994624	1	ko00760
163	TGF-beta signaling pathway	84 (0.54%)	84 (0.54%)	0.994624	1	ko04350
164	Cytosolic DNA-sensing pathway	83 (0.53%)	83 (0.53%)	0.994688	1	ko04623
165	Collecting duct acid secretion	82 (0.52%)	82 (0.52%)	0.994752	1	ko04966
166	Apoptosis	82 (0.52%)	82 (0.52%)	0.994752	1	ko04210
167	Leishmaniasis	81 (0.52%)	81 (0.52%)	0.994816	1	ko05140
168	DNA replication	81 (0.52%)	81 (0.52%)	0.994816	1	ko03030
169	Phenylalanine metabolism	80 (0.51%)	80 (0.51%)	0.99488	1	ko00360
170	Bisphenol degradation	80 (0.51%)	80 (0.51%)	0.99488	1	ko00363
171	One carbon pool by folate	80 (0.51%)	80 (0.51%)	0.99488	1	ko00670
172	Cholinergic synapse	79 (0.51%)	79 (0.51%)	0.994944	1	ko04725
173	Plant-pathogen interaction	79 (0.51%)	79 (0.51%)	0.994944	1	ko04626
174	Prion diseases	78 (0.5%)	78 (0.5%)	0.995008	1	ko05020
175	Hepatitis C	76 (0.49%)	76 (0.49%)	0.995136	1	ko05160
176	Complement and coagulation cascades	76 (0.49%)	76 (0.49%)	0.995136	1	ko04610
177	mTOR signaling pathway	75 (0.48%)	75 (0.48%)	0.9952	1	ko04150
178	NF-kappa B signaling pathway	75 (0.48%)	75 (0.48%)	0.9952	1	ko04064
179	Other glycan degradation	75 (0.48%)	75 (0.48%)	0.9952	1	ko00511
180	Polycyclic aromatic hydrocarbon degradation	72 (0.46%)	72 (0.46%)	0.995392	1	ko00624
181	Fanconi anemia pathway	72 (0.46%)	72 (0.46%)	0.995392	1	ko03460
182	Serotonergic synapse	71 (0.45%)	71 (0.45%)	0.995456	1	ko04726
183	Folate biosynthesis	68 (0.44%)	68 (0.44%)	0.995648	1	ko00790
184	Toll-like receptor signaling pathway	68 (0.44%)	68 (0.44%)	0.995648	1	ko04620
185	Colorectal cancer	68 (0.44%)	68 (0.44%)	0.995648	1	ko05210
186	Adipocytokine signaling pathway	68 (0.44%)	68 (0.44%)	0.995648	1	ko04920
187	Base excision repair	67 (0.43%)	67 (0.43%)	0.995712	1	ko03410
188	Tropane, piperidine and pyridine alkaloid biosynthesis	67 (0.43%)	67 (0.43%)	0.995712	1	ko00960
189	GABAergic synapse	66 (0.42%)	66 (0.42%)	0.995776	1	ko04727
190	ErbB signaling pathway	66 (0.42%)	66 (0.42%)	0.995776	1	ko04012
191	Homologous recombination	65 (0.42%)	65 (0.42%)	0.99584	1	ko03440
192	Benzoate degradation	64 (0.41%)	64 (0.41%)	0.995904	1	ko00362
193	Olfactory transduction	64 (0.41%)	64 (0.41%)	0.995904	1	ko04740
194	Chlorocyclohexane and chlorobenzene degradation	63 (0.4%)	63 (0.4%)	0.995968	1	ko00361
195	Natural killer cell mediated cytotoxicity	63 (0.4%)	63 (0.4%)	0.995968	1	ko04650
196	Mismatch repair	63 (0.4%)	63 (0.4%)	0.995968	1	ko03430
197	Hematopoietic cell lineage	61 (0.39%)	61 (0.39%)	0.996096	1	ko04640
198	Chronic myeloid leukemia	61 (0.39%)	61 (0.39%)	0.996096	1	ko05220
199	Toluene degradation	59 (0.38%)	59 (0.38%)	0.996224	1	ko00623
200	Renin-angiotensin system	59 (0.38%)	59 (0.38%)	0.996224	1	ko04614
201	Osteoclast differentiation	59 (0.38%)	59 (0.38%)	0.996224	1	ko04380
202	Cocaine addiction	59 (0.38%)	59 (0.38%)	0.996224	1	ko05030
203	Cell adhesion molecules (CAMs)	57 (0.36%)	57 (0.36%)	0.996352	1	ko04514
204	Terpenoid backbone biosynthesis	55 (0.35%)	55 (0.35%)	0.99648	1	ko00900
205	Selenocompound metabolism	54 (0.35%)	54 (0.35%)	0.996544	1	ko00450
206	NOD-like receptor signaling pathway	54 (0.35%)	54 (0.35%)	0.996544	1	ko04621
207	Endocrine and other factor-regulated calcium reabsorption	52 (0.33%)	52 (0.33%)	0.996672	1	ko04961
208	Ether lipid metabolism	51 (0.33%)	51 (0.33%)	0.996736	1	ko00565
209	Non-small cell lung cancer	51 (0.33%)	51 (0.33%)	0.996736	1	ko05223
210	Proximal tubule bicarbonate reclamation	51 (0.33%)	51 (0.33%)	0.996736	1	ko04964
211	Carbon fixation pathways in prokaryotes	50 (0.32%)	50 (0.32%)	0.9968	1	ko00720
212	Cyanoamino acid metabolism	49 (0.31%)	49 (0.31%)	0.996864	1	ko00460
213	Glycosaminoglycan degradation	48 (0.31%)	48 (0.31%)	0.996928	1	ko00531
214	Dorso-ventral axis formation	47 (0.3%)	47 (0.3%)	0.996992	1	ko04320
215	MAPK signaling pathway - yeast	46 (0.29%)	46 (0.29%)	0.997056	1	ko04011
216	Glycosylphosphatidylinositol(GPI)-anchor biosynthesis	46 (0.29%)	46 (0.29%)	0.997056	1	ko00563
217	Melanoma	45 (0.29%)	45 (0.29%)	0.99712	1	ko05218
218	Acute myeloid leukemia	45 (0.29%)	45 (0.29%)	0.99712	1	ko05221
219	Phenylpropanoid biosynthesis	45 (0.29%)	45 (0.29%)	0.99712	1	ko00940
220	Various types of N-glycan biosynthesis	45 (0.29%)	45 (0.29%)	0.99712	1	ko00513
221	B cell receptor signaling pathway	45 (0.29%)	45 (0.29%)	0.99712	1	ko04662
222	Bladder cancer	45 (0.29%)	45 (0.29%)	0.99712	1	ko05219
223	Fc epsilon RI signaling pathway	44 (0.28%)	44 (0.28%)	0.997184	1	ko04664
224	Retrograde endocannabinoid signaling	44 (0.28%)	44 (0.28%)	0.997184	1	ko04723
225	Sulfur relay system	43 (0.28%)	43 (0.28%)	0.997248	1	ko04122
226	Phenylalanine, tyrosine and tryptophan biosynthesis	42 (0.27%)	42 (0.27%)	0.997312	1	ko00400
227	Systemic lupus erythematosus	39 (0.25%)	39 (0.25%)	0.997504	1	ko05322
228	Streptomycin biosynthesis	39 (0.25%)	39 (0.25%)	0.997504	1	ko00521
229	Taurine and hypotaurine metabolism	39 (0.25%)	39 (0.25%)	0.997504	1	ko00430
230	SNARE interactions in vesicular transport	39 (0.25%)	39 (0.25%)	0.997504	1	ko04130
231	Caprolactam degradation	38 (0.24%)	38 (0.24%)	0.997568	1	ko00930
232	Pantothenate and CoA biosynthesis	38 (0.24%)	38 (0.24%)	0.997568	1	ko00770
233	Synthesis and degradation of ketone bodies	38 (0.24%)	38 (0.24%)	0.997568	1	ko00072
234	Valine, leucine and isoleucine biosynthesis	37 (0.24%)	37 (0.24%)	0.997632	1	ko00290
235	Regulation of autophagy	37 (0.24%)	37 (0.24%)	0.997632	1	ko04140
236	Phototransduction	36 (0.23%)	36 (0.23%)	0.997696	1	ko04744
237	Glycosaminoglycan biosynthesis - heparan sulfate	36 (0.23%)	36 (0.23%)	0.997696	1	ko00534
238	Hedgehog signaling pathway	36 (0.23%)	36 (0.23%)	0.997696	1	ko04340
239	RIG-I-like receptor signaling pathway	35 (0.22%)	35 (0.22%)	0.99776	1	ko04622
240	Endometrial cancer	35 (0.22%)	35 (0.22%)	0.99776	1	ko05213
241	Thiamine metabolism	35 (0.22%)	35 (0.22%)	0.99776	1	ko00730
242	Type II diabetes mellitus	34 (0.22%)	34 (0.22%)	0.997824	1	ko04930
243	Cytokine-cytokine receptor interaction	34 (0.22%)	34 (0.22%)	0.997824	1	ko04060
244	Primary bile acid biosynthesis	33 (0.21%)	33 (0.21%)	0.997888	1	ko00120
245	Notch signaling pathway	33 (0.21%)	33 (0.21%)	0.997888	1	ko04330
246	Primary immunodeficiency	32 (0.2%)	32 (0.2%)	0.997952	1	ko05340
247	Cutin, suberine and wax biosynthesis	32 (0.2%)	32 (0.2%)	0.997952	1	ko00073
248	Morphine addiction	32 (0.2%)	32 (0.2%)	0.997952	1	ko05032
249	Vitamin B6 metabolism	32 (0.2%)	32 (0.2%)	0.997952	1	ko00750
250	Bacterial chemotaxis	31 (0.2%)	31 (0.2%)	0.998016	1	ko02030
251	Malaria	29 (0.19%)	29 (0.19%)	0.998144	1	ko05144
252	Circadian rhythm - mammal	29 (0.19%)	29 (0.19%)	0.998144	1	ko04710
253	Fatty acid biosynthesis	28 (0.18%)	28 (0.18%)	0.998208	1	ko00061
254	Thyroid cancer	28 (0.18%)	28 (0.18%)	0.998208	1	ko05216
255	Lipoic acid metabolism	27 (0.17%)	27 (0.17%)	0.998272	1	ko00785
256	Geraniol degradation	27 (0.17%)	27 (0.17%)	0.998272	1	ko00281
257	Aldosterone-regulated sodium reabsorption	27 (0.17%)	27 (0.17%)	0.998272	1	ko04960
258	Type I diabetes mellitus	26 (0.17%)	26 (0.17%)	0.998336	1	ko04940
259	Glycosphingolipid biosynthesis - globo series	25 (0.16%)	25 (0.16%)	0.9984	1	ko00603
260	Jak-STAT signaling pathway	23 (0.15%)	23 (0.15%)	0.998528	1	ko04630
261	Flagellar assembly	22 (0.14%)	22 (0.14%)	0.998592	1	ko02040
262	Styrene degradation	22 (0.14%)	22 (0.14%)	0.998592	1	ko00643
263	Glycosaminoglycan biosynthesis - chondroitin sulfate	21 (0.13%)	21 (0.13%)	0.998656	1	ko00532
264	Biotin metabolism	20 (0.13%)	20 (0.13%)	0.99872	1	ko00780
265	MAPK signaling pathway - fly	20 (0.13%)	20 (0.13%)	0.99872	1	ko04013
266	Glycosphingolipid biosynthesis - ganglio series	20 (0.13%)	20 (0.13%)	0.99872	1	ko00604
267	Caffeine metabolism	20 (0.13%)	20 (0.13%)	0.99872	1	ko00232
268	Lipopolysaccharide biosynthesis	18 (0.12%)	18 (0.12%)	0.998848	1	ko00540
269	Glycosphingolipid biosynthesis - lacto and neolacto series	17 (0.11%)	17 (0.11%)	0.998912	1	ko00601
270	Isoquinoline alkaloid biosynthesis	17 (0.11%)	17 (0.11%)	0.998912	1	ko00950
271	Ethylbenzene degradation	16 (0.1%)	16 (0.1%)	0.998976	1	ko00642
272	Basal cell carcinoma	15 (0.1%)	15 (0.1%)	0.99904	1	ko05217
273	Glycosaminoglycan biosynthesis - keratan sulfate	15 (0.1%)	15 (0.1%)	0.99904	1	ko00533
274	Taste transduction	15 (0.1%)	15 (0.1%)	0.99904	1	ko04742
275	Bacterial secretion system	14 (0.09%)	14 (0.09%)	0.999104	1	ko03070
276	Staphylococcus aureus infection	14 (0.09%)	14 (0.09%)	0.999104	1	ko05150
277	Polyketide sugar unit biosynthesis	14 (0.09%)	14 (0.09%)	0.999104	1	ko00523
278	Peptidoglycan biosynthesis	14 (0.09%)	14 (0.09%)	0.999104	1	ko00550
279	Non-homologous end-joining	14 (0.09%)	14 (0.09%)	0.999104	1	ko03450
280	Autoimmune thyroid disease	13 (0.08%)	13 (0.08%)	0.999168	1	ko05320
281	Nicotine addiction	12 (0.08%)	12 (0.08%)	0.999232	1	ko05033
282	Phosphotransferase system (PTS)	12 (0.08%)	12 (0.08%)	0.999232	1	ko02060
283	Lysine biosynthesis	12 (0.08%)	12 (0.08%)	0.999232	1	ko00300
284	Circadian rhythm - fly	12 (0.08%)	12 (0.08%)	0.999232	1	ko04711
285	D-Arginine and D-ornithine metabolism	11 (0.07%)	11 (0.07%)	0.999296	1	ko00472
286	Mucin type O-Glycan biosynthesis	11 (0.07%)	11 (0.07%)	0.999296	1	ko00512
287	African trypanosomiasis	11 (0.07%)	11 (0.07%)	0.999296	1	ko05143
288	Penicillin and cephalosporin biosynthesis	11 (0.07%)	11 (0.07%)	0.999296	1	ko00311
289	D-Glutamine and D-glutamate metabolism	9 (0.06%)	9 (0.06%)	0.999424	1	ko00471
290	C5-Branched dibasic acid metabolism	8 (0.05%)	8 (0.05%)	0.999488	1	ko00660
291	Maturity onset diabetes of the young	8 (0.05%)	8 (0.05%)	0.999488	1	ko04950
292	Cell cycle - Caulobacter	7 (0.04%)	7 (0.04%)	0.999552	1	ko04112
293	Circadian rhythm - plant	7 (0.04%)	7 (0.04%)	0.999552	1	ko04712
294	Betalain biosynthesis	6 (0.04%)	6 (0.04%)	0.999616	1	ko00965
295	Atrazine degradation	5 (0.03%)	5 (0.03%)	0.99968	1	ko00791
296	Butirosin and neomycin biosynthesis	4 (0.03%)	4 (0.03%)	0.999744	1	ko00524
297	Zeatin biosynthesis	4 (0.03%)	4 (0.03%)	0.999744	1	ko00908
298	Biosynthesis of ansamycins	4 (0.03%)	4 (0.03%)	0.999744	1	ko01051
299	Allograft rejection	3 (0.02%)	3 (0.02%)	0.999808	1	ko05330
300	Glucosinolate biosynthesis	3 (0.02%)	3 (0.02%)	0.999808	1	ko00966
301	Graft-versus-host disease	3 (0.02%)	3 (0.02%)	0.999808	1	ko05332
302	Asthma	3 (0.02%)	3 (0.02%)	0.999808	1	ko05310
303	Plant hormone signal transduction	2 (0.01%)	2 (0.01%)	0.999872	1	ko04075
304	Brassinosteroid biosynthesis	2 (0.01%)	2 (0.01%)	0.999872	1	ko00905
305	Phosphonate and phosphinate metabolism	2 (0.01%)	2 (0.01%)	0.999872	1	ko00440
306	Dioxin degradation	2 (0.01%)	2 (0.01%)	0.999872	1	ko00621
307	Stilbenoid, diarylheptanoid and gingerol biosynthesis	1 (0.01%)	1 (0.01%)	0.999936	1	ko00945
308	Carotenoid biosynthesis	1 (0.01%)	1 (0.01%)	0.999936	1	ko00906
309	Indole alkaloid biosynthesis	1 (0.01%)	1 (0.01%)	0.999936	1	ko00901
310	Intestinal immune network for IgA production	1 (0.01%)	1 (0.01%)	0.999936	1	ko04672
311	Cell cycle - yeast	154 (0.99%)	155 (0.99%)	1	1	ko04111
#	Pathway	Target genes involved in the pathway
1	Metabolic pathways (no map in kegg database)	Se1E23917-5-1, Se1E01361-5-1, Se1E20180-5-1, Se1E18125-5-1, Se1E43388-5-1, Se1E40668-5-1, Se1E08154-5-1, Se1E31451-5-1, Se1E29187-5-1, Se1E34795-5-1, Se1E07455-5-1, Se1E20323-5-1, Se1E15229-5-1, Se1E17547-5-1, Se1E09670-5-1, Se1E14389-5-1, Se1E21276-5-1, Se1E22761-5-1, Se1E07690-5-1, Se1E09528-5-1, Se1E12170-5-1, Se1E22057-5-1, Se1E43139-5-1, Se1E18463-5-1, Se1E09714-5-1, Se1E30075-5-1, Se1E18379…
2	Biosynthesis of secondary metabolites (no map in kegg database)	Se1E18125-5-1, Se1E07455-5-1, Se1E17547-5-1, Se1E21276-5-1, Se1E30075-5-1, Se1E18379-5-1, Se1E22109-5-1, Se1E04664-5-1, Se1E12330-5-1, Se1E34425-5-1, Se1E14619-5-1, Se1E19880-5-1, Se1E35231-5-1, Se1E03654-5-1, Se1E05337-5-1, Se1E23843-5-1, Se1E13921-5-1, Se1E49755-5-1, Se1E09154-5-1, Se1E14442-5-1, Se1E15670-5-1, Se1E15155-5-1, Se1E05768-5-1, Se1E15083-5-1, Se1E13353-5-1, Se1E52076-5-1, Se1E13747…
3	Huntington's disease	Se1E40668-5-1, Se1E15229-5-1, Se1E22260-5-1, Se1E22057-5-1, Se1E18463-5-1, Se1E13459-5-1, Se1E09155-5-1, Se1E12541-5-1, Se1E46849-5-1, Se1E55360-5-1, Se1E37204-5-1, Se1E56901-5-1, Se1E08519-5-1, Se1E18969-5-1, Se1E13505-5-1, Se1E20892-5-1, Se1E53162-5-1, Se1E29248-5-1, Se1E21371-5-1, Se1E48936-5-1, Se1E58287-5-1, Se1E06293-5-1, Se1E09370-5-1, Se1E13906-5-1, Se1E22801-5-1, Se1E20598-5-1, Se1E16503…
4	Microbial metabolism in diverse environments (no map in kegg database)	Se1E34795-5-1, Se1E09670-5-1, Se1E30075-5-1, Sf1H03213-5-1, Se1E20319-5-1, Se1E25918-5-1, Se1E22109-5-1, Se1E12330-5-1, Se1E35231-5-1, Se1E03898-5-1, Se1E58727-5-1, Se1E25215-5-1, Se1E21430-5-1, Se1E14442-5-1, Se1E15083-5-1, Se1E52076-5-1, Se1E13747-5-1, Se1E21604-5-1, Se1E17902-5-1, Se1E12169-5-1, Se1E17263-5-1, Se1E21961-5-1, Se1E11462-5-1, Se1E19693-5-1, Se1E02940-5-1, Se1E14352-5-1, Se1E11593…
5	Alzheimer's disease	Se1E40668-5-1, Se1E15229-5-1, Se1E22057-5-1, Se1E18463-5-1, Se1E13459-5-1, Se1E09041-5-1, Se1E12541-5-1, Se1E14619-5-1, Se1E46849-5-1, Se1E55360-5-1, Se1E37204-5-1, Se1E56901-5-1, Se1E08519-5-1, Se1E18969-5-1, Se1E13505-5-1, Se1E20892-5-1, Se1E53162-5-1, Se1E29248-5-1, Se1E13993-5-1, Se1E48936-5-1, Se1E58287-5-1, Se1E06293-5-1, Se1E09370-5-1, Se1E17192-5-1, Se1E13906-5-1, Se1E13353-5-1, Se1E22801…
6	Oxidative phosphorylation	Se1E40668-5-1, Se1E15229-5-1, Se1E22761-5-1, Se1E12170-5-1, Se1E22057-5-1, Se1E18463-5-1, Se1E13459-5-1, Se1E12541-5-1, Se1E10499-5-1, Se1E21894-5-1, Se1E55360-5-1, Se1E37204-5-1, Se1E56901-5-1, Se1E08519-5-1, Se1E18969-5-1, Se1E13505-5-1, Se1E20892-5-1, Se1E53162-5-1, Se1E29248-5-1, Se1E48936-5-1, Se1E06293-5-1, Se1E09370-5-1, Se1E13906-5-1, Se1E22801-5-1, Se1E20598-5-1, Se1E18594-5-1, Se1E13325…
7	Ribosome	Se1E19829-5-1, Se1E05903-5-1, Se1E02223-5-1, Se1E09329-5-1, Se1E00012-5-1, Se1E20929-5-1, Se1E40820-5-1, Se1E04752-5-1, Se1E20474-5-1, Se1E23642-5-1, Se1E06651-5-1, Se1E01510-5-1, Se1E06049-5-1, Se1E19798-5-1, Sf1H09990-3-1, Se1E50839-5-1, Se1E11870-5-1, Se1E15212-5-1, Se1E20198-5-1, Se1E54362-5-1, Se1E30054-5-1, Se1E42797-5-1, Se1E09646-5-1, Se1E04955-5-1, Se1E39800-5-1, Se1E58624-5-1, Se1E53212…
8	Parkinson's disease	Se1E40668-5-1, Se1E15229-5-1, Se1E12170-5-1, Se1E22057-5-1, Se1E18463-5-1, Se1E13459-5-1, Se1E12541-5-1, Se1E55360-5-1, Se1E37204-5-1, Se1E56901-5-1, Se1E08519-5-1, Se1E18969-5-1, Se1E13505-5-1, Se1E20892-5-1, Se1E53162-5-1, Se1E29248-5-1, Se1E48936-5-1, Se1E06293-5-1, Se1E09370-5-1, Se1E13906-5-1, Se1E22801-5-1, Se1E20598-5-1, Se1E16503-5-1, Se1E18594-5-1, Se1E03799-5-1, Se1E10057-5-1, Se1E45282…
9	Pancreatic secretion	Se1E31451-5-1, Se1E09670-5-1, Se1E01751-5-1, Se1E14619-5-1, Se1E46849-5-1, Se1E12408-5-1, Se1E12382-5-1, Se1E09154-5-1, Se1E06427-5-1, Se1E58287-5-1, Se1E21938-5-1, Se1E17192-5-1, Se1E13353-5-1, Se1E43413-5-1, Se1E13590-5-1, Se1E05962-5-1, Se1E10430-5-1, Se1E51683-5-1, Se1E15081-5-1, Se1E51828-5-1, Se1E50930-5-1, Se1E18910-5-1, Se1E48944-5-1, Se1E32472-5-1, Se1E10605-5-1, Se1E16268-5-1, Se1E09451…
10	Purine metabolism	Se1E23917-5-1, Se1E07455-5-1, Se1E21276-5-1, Se1E18379-5-1, Se1E09155-5-1, Se1E11862-5-1, Se1E17421-5-1, Se1E04482-5-1, Se1E03654-5-1, Se1E22556-5-1, Se1E36911-5-1, Se1E09848-5-1, Se1E18180-5-1, Se1E34782-5-1, Se1E31978-5-1, Se1E01833-5-1, Se1E33752-5-1, Se1E20281-5-1, Se1E02241-5-1, Se1E03449-5-1, Se1E24202-5-1, Se1E06201-5-1, Se1E30413-5-1, Se1E20000-5-1, Se1E05544-5-1, Se1E17445-5-1, Se1E35874…
11	Pathways in cancer	Se1E19348-5-1, Se1E20913-5-1, Se1E16376-5-1, Se1E14511-5-1, Se1E34960-5-1, Se1E02768-5-1, Se1E09511-5-1, Se1E19750-5-1, Se1E06488-5-1, Se1E50959-5-1, Se1E57894-5-1, Se1E22365-5-1, Se1E04679-5-1, Se1E07150-5-1, Se1E19492-5-1, Se1E40579-5-1, Se1E18345-5-1, Se1E13656-5-1, Se1E07284-5-1, Se1E38512-5-1, Se1E18444-5-1, Se1E18910-5-1, Se1E11677-5-1, Se1E02704-5-1, Se1E13720-5-1, Se1E33956-5-1, Se1E19919…
12	Protein digestion and absorption	Se1E24736-5-1, Se1E01751-5-1, Se1E15882-5-1, Se1E20803-5-1, Se1E12382-5-1, Se1E21938-5-1, Se1E22365-5-1, Se1E13590-5-1, Se1E05962-5-1, Se1E10430-5-1, Se1E51683-5-1, Se1E16009-5-1, Se1E51828-5-1, Se1E50930-5-1, Se1E48944-5-1, Se1E32472-5-1, Se1E10605-5-1, Se1E16268-5-1, Se1E09451-5-1, Se1E44853-5-1, Se1E28244-5-1, Se1E22602-5-1, Se1E10985-5-1, Se1E16178-5-1, Se1E35927-5-1, Se1E01746-5-1, Se1E33173…
13	Pyrimidine metabolism	Se1E23917-5-1, Se1E01361-5-1, Se1E07455-5-1, Se1E21276-5-1, Se1E18379-5-1, Se1E09155-5-1, Se1E11862-5-1, Se1E36734-5-1, Se1E04482-5-1, Se1E03654-5-1, Se1E02140-5-1, Se1E22556-5-1, Se1E34782-5-1, Se1E01833-5-1, Se1E20720-5-1, Se1E20281-5-1, Se1E02241-5-1, Se1E25737-5-1, Se1E03449-5-1, Se1E06201-5-1, Se1E00549-5-1, Se1E04810-5-1, Se1E20000-5-1, Se1E05544-5-1, Se1E17445-5-1, Se1E35874-5-1, Se1E18420…
14	Metabolism of xenobiotics by cytochrome P450	Se1E19348-5-1, Se1E20913-5-1, Se1E14511-5-1, Se1E00919-5-1, Se1E02768-5-1, Se1E15907-5-1, Se1E22715-5-1, Se1E18530-5-1, Se1E04679-5-1, Se1E17320-5-1, Se1E07150-5-1, Se1E03838-5-1, Se1E13696-5-1, Se1E40579-5-1, Se1E18345-5-1, Se1E13656-5-1, Se1E20345-5-1, Se1E13720-5-1, Se1E33956-5-1, Se1E19919-5-1, Se1E21021-5-1, Se1E19043-5-1, Se1E42914-5-1, Se1E12137-5-1, Se1E44006-5-1, Se1E03403-5-1, Se1E47446…
15	Protein processing in endoplasmic reticulum	Se1E23931-5-1, Se1E52482-5-1, Se1E57327-5-1, Se1E18298-5-1, Se1E48051-5-1, Se1E37411-5-1, Se1E23665-5-1, Se1E23353-5-1, Se1E54046-5-1, Se1E11848-5-1, Se1E19646-5-1, Se1E51936-5-1, Se1E04657-5-1, Se1E21942-5-1, Se1E45023-5-1, Se1E29727-5-1, Se1E00674-5-1, Se1E02704-5-1, Se1E18792-5-1, Se1E14332-5-1, Se1E21847-5-1, Se1E18644-5-1, Se1E53207-5-1, Se1E07068-5-1, Se1E14211-5-1, Se1E17182-5-1, Se1E01971…
16	Influenza A	Se1E01751-5-1, Se1E25053-5-1, Se1E17567-5-1, Se1E23665-5-1, Se1E21938-5-1, Se1E10256-5-1, Se1E16503-5-1, Se1E13590-5-1, Se1E05962-5-1, Se1E10430-5-1, Se1E51683-5-1, Se1E38512-5-1, Se1E32472-5-1, Se1E10605-5-1, Se1E16268-5-1, Se1E09451-5-1, Se1E32307-5-1, Se1E18644-5-1, Sf1H07425-5-1, Se1E35927-5-1, Se1E01746-5-1, Se1E33173-5-1, Se1E10473-5-1, Se1E03315-5-1, Se1E08611-5-1, Sf1F03330-3-1, Se1E20610…
17	RNA transport	Se1E22982-5-1, Se1E52656-5-1, Se1E14682-5-1, Se1E09511-5-1, Se1E23500-5-1, Se1E32133-5-1, Se1E28822-5-1, Se1E04686-5-1, Se1E58289-5-1, Se1E16026-5-1, Se1E42652-5-1, Se1E22063-5-1, Sf1F07385-3-1, Se1E15267-5-1, Se1E03892-5-1, Se1E17850-5-1, Se1E31517-5-1, Se1E16843-5-1, Se1E05969-5-1, Se1E42231-5-1, Se1E52108-5-1, Se1E25066-5-1, Se1E20055-5-1, Se1E19293-5-1, Sf1F01565-3-1, Se1E53846-5-1, Se1E24799…
18	Drug metabolism - cytochrome P450	Se1E19348-5-1, Se1E20913-5-1, Se1E14511-5-1, Se1E00919-5-1, Se1E02768-5-1, Se1E15907-5-1, Se1E25215-5-1, Se1E22715-5-1, Se1E18530-5-1, Se1E04679-5-1, Se1E17320-5-1, Se1E07150-5-1, Se1E13696-5-1, Se1E40579-5-1, Se1E18345-5-1, Se1E22742-5-1, Se1E13656-5-1, Se1E20345-5-1, Se1E13720-5-1, Se1E33956-5-1, Se1E19919-5-1, Se1E21021-5-1, Se1E19043-5-1, Se1E42914-5-1, Se1E12137-5-1, Se1E44006-5-1, Se1E03403…
19	Glycerolipid metabolism	Se1E43388-5-1, Se1E31451-5-1, Se1E09670-5-1, Se1E14187-5-1, Se1E33438-5-1, Se1E03669-5-1, Se1E14619-5-1, Se1E12408-5-1, Se1E11036-5-1, Se1E35231-5-1, Se1E03898-5-1, Se1E13993-5-1, Se1E21430-5-1, Se1E28075-5-1, Se1E29801-5-1, Se1E14442-5-1, Se1E13353-5-1, Se1E34715-5-1, Se1E52076-5-1, Se1E43316-5-1, Se1E17902-5-1, Se1E15081-5-1, Se1E21961-5-1, Se1E08883-5-1, Se1E12696-5-1, Se1E12292-5-1, Se1E56795…
20	Spliceosome	Se1E07942-5-1, Se1E00992-5-1, Se1E23500-5-1, Se1E23148-5-1, Se1E23638-5-1, Se1E14000-5-1, Se1E28303-5-1, Se1E15380-5-1, Se1E23665-5-1, Se1E18872-5-1, Se1E55536-5-1, Se1E15849-5-1, Se1E49466-5-1, Se1E18712-5-1, Se1E48680-5-1, Se1E21318-5-1, Se1E21025-5-1, Se1E01468-5-1, Se1E10643-5-1, Se1E16843-5-1, Se1E19811-5-1, Se1E30497-5-1, Se1E52108-5-1, Se1E18644-5-1, Se1E17526-5-1, Se1E01346-5-1, Se1E01988…
21	Peroxisome	Se1E20180-5-1, Se1E45305-5-1, Se1E36512-5-1, Se1E05337-5-1, Se1E21371-5-1, Se1E13403-5-1, Se1E13747-5-1, Se1E10054-5-1, Se1E11836-5-1, Se1E43204-5-1, Se1E16649-5-1, Se1E01415-5-1, Se1E08827-5-1, Se1E43056-5-1, Se1E12507-5-1, Se1E15960-5-1, Se1E29754-5-1, Se1E30025-5-1, Se1E04305-5-1, Se1E37284-5-1, Se1E49123-5-1, Se1E33125-5-1, Se1E20460-5-1, Se1E19794-5-1, Se1E49055-5-1, Se1E16031-5-1, Se1E20398…
22	Epstein-Barr virus infection	Se1E23917-5-1, Se1E21752-5-1, Se1E04208-5-1, Se1E09155-5-1, Se1E51326-5-1, Se1E23665-5-1, Se1E33937-5-1, Se1E32863-5-1, Se1E15083-5-1, Se1E46685-5-1, Se1E15187-5-1, Se1E01833-5-1, Se1E03449-5-1, Se1E55106-5-1, Se1E06201-5-1, Se1E21584-5-1, Se1E05544-5-1, Se1E18644-5-1, Se1E35874-5-1, Se1E36425-5-1, gi|665403554|ref|NM_001259574.2|, Se1E20621-5-1, Se1E07397-5-1, Se1E03315-5-1, Se1E34838-5-1, Se1E1…
23	Lysosome	Se1E03898-5-1, Se1E58564-5-1, Se1E28259-5-1, Se1E21430-5-1, Se1E56166-5-1, Se1E28075-5-1, Se1E08166-5-1, Se1E09282-5-1, Se1E12828-5-1, Se1E10923-5-1, Se1E17902-5-1, Se1E25162-5-1, Se1E01740-5-1, Se1E28254-5-1, Se1E42761-5-1, Se1E43886-5-1, Se1E13297-5-1, Se1E52680-5-1, Se1E23633-5-1, Se1E31929-5-1, Se1E20365-5-1, Se1E19098-5-1, Se1E00514-5-1, Se1E17952-5-1, Se1E56840-5-1, Se1E32751-5-1, Se1E16508…
24	Phagosome	Se1E22761-5-1, Se1E11190-5-1, Se1E10499-5-1, Se1E21894-5-1, Se1E28259-5-1, Se1E10373-5-1, Se1E16753-5-1, Se1E54046-5-1, Se1E13325-5-1, Se1E19646-5-1, Se1E15625-5-1, Se1E42761-5-1, Se1E38112-5-1, Sf1H02905-3-1, Se1E19648-5-1, Se1E18910-5-1, Se1E17784-5-1, Se1E35272-5-1, Se1E40803-5-1, Se1E20365-5-1, Sf1H07425-5-1, Sf1F03330-3-1, Se1E33747-5-1, Se1E39505-5-1, Sf1H06220-3-1, Se1E41008-5-1, Se1E08772…
25	Glutathione metabolism	Se1E20651-5-1, Se1E19348-5-1, Se1E20913-5-1, Se1E14511-5-1, Se1E02768-5-1, Se1E04679-5-1, Se1E07150-5-1, Se1E40579-5-1, Se1E18345-5-1, Se1E22031-5-1, Se1E13656-5-1, Se1E11984-5-1, Se1E13720-5-1, Se1E33956-5-1, Se1E19919-5-1, Se1E18991-5-1, Se1E21021-5-1, Se1E42914-5-1, Se1E44006-5-1, Se1E07342-5-1, Se1E11493-5-1, Se1E01078-5-1, Se1E18358-5-1, Se1E14437-5-1, Se1E46648-5-1, Se1E00975-5-1, Se1E08408…
26	Bile secretion	Se1E00919-5-1, Se1E15907-5-1, Se1E24637-5-1, Se1E14802-5-1, Se1E22715-5-1, Se1E06427-5-1, Se1E47230-5-1, Se1E35390-5-1, Se1E18530-5-1, Se1E17320-5-1, Se1E13696-5-1, Se1E20345-5-1, Se1E33769-5-1, Se1E31924-5-1, Se1E48944-5-1, Se1E19043-5-1, Se1E12137-5-1, Se1E05544-5-1, Se1E03377-5-1, Se1E03403-5-1, Se1E22232-5-1, Se1E47446-5-1, Se1E22602-5-1, Se1E10319-5-1, Se1E02400-5-1, Se1E13306-5-1, Se1E03074…
27	Starch and sucrose metabolism	Se1E23931-5-1, Se1E39903-5-1, Se1E09154-5-1, Se1E22715-5-1, Se1E08166-5-1, Se1E18530-5-1, Se1E17320-5-1, Se1E13696-5-1, Se1E25162-5-1, Se1E20345-5-1, Se1E30508-5-1, Se1E19681-5-1, Se1E14329-5-1, Se1E31484-5-1, Se1E19043-5-1, Se1E12137-5-1, Se1E03403-5-1, Se1E21073-5-1, Se1E08361-5-1, Se1E03878-5-1, Se1E24309-5-1, Se1E02400-5-1, Se1E13306-5-1, Se1E31992-5-1, Se1E03074-5-1, Se1E29191-5-1, Se1E46956…
28	Drug metabolism - other enzymes	Se1E01361-5-1, Se1E07690-5-1, Se1E00919-5-1, Se1E12408-5-1, Se1E15907-5-1, Se1E24167-5-1, Se1E22715-5-1, Se1E08166-5-1, Se1E02140-5-1, Se1E18530-5-1, Se1E17320-5-1, Se1E13696-5-1, Se1E25162-5-1, Se1E14992-5-1, Se1E20720-5-1, Se1E20345-5-1, Se1E19043-5-1, Se1E12137-5-1, Se1E16112-5-1, Se1E03403-5-1, Se1E47446-5-1, Se1E10319-5-1, Se1E20351-5-1, Se1E02400-5-1, Se1E13306-5-1, Se1E03074-5-1, Se1E15345…
29	Regulation of actin cytoskeleton	Se1E09613-5-1, Se1E57301-5-1, Se1E09511-5-1, Se1E57894-5-1, Se1E09634-5-1, Se1E01833-5-1, Se1E00720-5-1, Se1E25226-5-1, Se1E21547-5-1, Se1E18910-5-1, Se1E22514-5-1, Se1E32307-5-1, Se1E16819-5-1, Se1E44265-5-1, Se1E50140-5-1, Sf1H07425-5-1, Se1E12438-5-1, Se1E18267-5-1, Sf1F03330-3-1, Se1E09136-5-1, Se1E08999-5-1, Sf1H06220-3-1, Se1E12538-5-1, Se1E22028-5-1, Se1E14967-5-1, Se1E21522-5-1, Se1E39654…
30	PPAR signaling pathway	Se1E03712-5-1, Se1E16445-5-1, Se1E12254-5-1, Se1E14619-5-1, Se1E14066-5-1, Se1E05337-5-1, Se1E57223-5-1, Se1E13993-5-1, Se1E45669-5-1, Se1E13353-5-1, Se1E13669-5-1, Se1E11836-5-1, Se1E11016-5-1, Se1E16649-5-1, Se1E08883-5-1, Se1E31040-5-1, Se1E43056-5-1, Se1E18327-5-1, Se1E12696-5-1, Se1E33125-5-1, Se1E15570-5-1, Se1E37115-5-1, Se1E20398-5-1, Se1E19046-5-1, Se1E15434-5-1, Se1E31661-5-1, Se1E18434…
31	Neuroactive ligand-receptor interaction	Se1E15025-5-1, Se1E18360-5-1, Se1E01751-5-1, Se1E24637-5-1, Se1E14802-5-1, Se1E21938-5-1, Se1E22249-5-1, Se1E13590-5-1, Se1E05962-5-1, Se1E10430-5-1, Se1E51683-5-1, Se1E31924-5-1, Se1E32472-5-1, Se1E10605-5-1, Se1E16268-5-1, Se1E09451-5-1, Se1E19422-5-1, Se1E35927-5-1, Se1E01746-5-1, Se1E50092-5-1, Se1E33173-5-1, Se1E10473-5-1, Se1E08611-5-1, Se1E18730-5-1, Se1E09207-5-1, Se1E37759-5-1, Se1E02133…
32	Pentose and glucuronate interconversions	Se1E43388-5-1, Se1E14187-5-1, Se1E33438-5-1, Se1E11036-5-1, Se1E35231-5-1, Se1E04308-5-1, Se1E08574-5-1, Se1E22715-5-1, Se1E29801-5-1, Se1E14442-5-1, Se1E13403-5-1, Se1E08166-5-1, Se1E18530-5-1, Se1E17320-5-1, Se1E10054-5-1, Se1E13696-5-1, Se1E25162-5-1, Se1E21961-5-1, Se1E20345-5-1, Se1E19043-5-1, Se1E12137-5-1, Se1E20825-5-1, Se1E18759-5-1, Se1E03403-5-1, Se1E20460-5-1, Se1E02400-5-1, Se1E13306…
33	Retinol metabolism	Se1E20180-5-1, Se1E00919-5-1, Se1E15907-5-1, Se1E22715-5-1, Se1E13403-5-1, Se1E18530-5-1, Se1E17320-5-1, Se1E10054-5-1, Se1E13696-5-1, Se1E16121-5-1, Se1E08827-5-1, Se1E04875-5-1, Se1E20345-5-1, Se1E19043-5-1, Se1E12137-5-1, Se1E03403-5-1, Se1E47446-5-1, Se1E10319-5-1, Se1E20460-5-1, Se1E07943-5-1, Se1E02400-5-1, Se1E13306-5-1, Se1E16031-5-1, Se1E03074-5-1, Se1E10583-5-1, Se1E14939-5-1, Se1E08106…
34	ABC transporters	Se1E01361-5-1, Se1E00806-5-1, Se1E23259-5-1, Se1E24637-5-1, Se1E14802-5-1, Se1E49755-5-1, gi|807058856|gb|KM244043.1|, Se1E06427-5-1, Se1E05768-5-1, Se1E47230-5-1, Se1E35390-5-1, Se1E12883-5-1, Se1E21312-5-1, Se1E20720-5-1, Se1E33769-5-1, Se1E19681-5-1, Se1E31924-5-1, Se1E13297-5-1, Se1E05544-5-1, Se1E03377-5-1, Se1E22232-5-1, Se1E03878-5-1, Se1E17420-5-1, Se1E19765-5-1, Se1E40856-5-1, Se1E00826-…
35	Focal adhesion	Se1E18544-5-1, Se1E57301-5-1, Se1E19750-5-1, Se1E06488-5-1, Se1E10373-5-1, Se1E57894-5-1, Se1E09634-5-1, Se1E22365-5-1, Se1E19492-5-1, Se1E01833-5-1, Se1E38112-5-1, Se1E21547-5-1, Se1E18910-5-1, Se1E22514-5-1, Se1E32307-5-1, Se1E16819-5-1, Se1E44265-5-1, Se1E15570-5-1, Se1E19422-5-1, Se1E50140-5-1, Sf1H07425-5-1, Se1E12438-5-1, Sf1F03330-3-1, Sf1H06220-3-1, Se1E22028-5-1, Se1E41008-5-1, Se1E39654…
36	Cardiac muscle contraction	Se1E15229-5-1, Se1E12541-5-1, Se1E18969-5-1, Se1E09511-5-1, Se1E13505-5-1, Se1E20892-5-1, Se1E53162-5-1, Se1E29248-5-1, Se1E48936-5-1, Se1E06293-5-1, Se1E09370-5-1, Se1E17192-5-1, Se1E22801-5-1, Se1E20598-5-1, Se1E18594-5-1, Se1E03799-5-1, Se1E18935-5-1, Se1E46564-5-1, Se1E48944-5-1, Se1E18659-5-1, Se1E13604-5-1, Se1E10787-5-1, gi|635544754|gb|KJ634382.1|, Se1E22602-5-1, Se1E13142-5-1, Se1E09586-…
37	Galactose metabolism	Se1E43388-5-1, Se1E43139-5-1, Se1E09714-5-1, Se1E23931-5-1, Se1E14187-5-1, Se1E33438-5-1, Se1E11036-5-1, Se1E35231-5-1, Se1E39903-5-1, Se1E29801-5-1, Se1E15083-5-1, Se1E13486-5-1, Se1E18073-5-1, Se1E30508-5-1, Se1E31484-5-1, Se1E07259-5-1, Se1E11735-5-1, Se1E20825-5-1, Se1E18759-5-1, Se1E21073-5-1, Se1E00514-5-1, Se1E21973-5-1, Se1E24738-5-1, Se1E07397-5-1, Se1E15376-5-1, Se1E01109-5-1, Se1E21353…
38	Glycerophospholipid metabolism	Se1E25918-5-1, Se1E03669-5-1, Se1E14619-5-1, Se1E03898-5-1, Se1E21430-5-1, Se1E28075-5-1, Se1E13353-5-1, Se1E34715-5-1, Se1E52076-5-1, Se1E17902-5-1, Se1E08883-5-1, Se1E11593-5-1, Se1E12696-5-1, Se1E12292-5-1, Se1E22445-5-1, Se1E20351-5-1, Se1E17952-5-1, Se1E17228-5-1, Se1E31661-5-1, Se1E21836-5-1, Se1E12480-5-1, Se1E14432-5-1, Se1E29127-5-1, Se1E06470-5-1, Se1E17743-5-1, Se1E18271-5-1, Se1E19497…
39	Prostate cancer	Se1E19348-5-1, Se1E20913-5-1, Se1E22260-5-1, Se1E14511-5-1, Se1E02768-5-1, Se1E04679-5-1, Se1E07150-5-1, Se1E19492-5-1, Se1E40579-5-1, Se1E18345-5-1, Se1E13656-5-1, Se1E02704-5-1, Se1E13720-5-1, Se1E33956-5-1, Se1E19919-5-1, Se1E32307-5-1, Se1E21021-5-1, Se1E42914-5-1, Se1E16819-5-1, Se1E44006-5-1, Se1E15570-5-1, Se1E07342-5-1, Se1E11493-5-1, Se1E01078-5-1, gi|665403554|ref|NM_001259574.2|, Se1E1…
40	Arginine and proline metabolism	Se1E08154-5-1, Se1E00806-5-1, Se1E17923-5-1, Se1E14442-5-1, Se1E12883-5-1, Se1E21961-5-1, Se1E22742-5-1, Se1E51694-5-1, Se1E18991-5-1, Se1E37788-5-1, Se1E19794-5-1, Se1E16504-5-1, Se1E47581-5-1, Se1E07779-5-1, Se1E01219-5-1, Se1E01404-5-1, Se1E32922-5-1, Se1E09620-5-1, Se1E13601-5-1, Se1E09997-5-1, Se1E55274-5-1, Se1E17254-5-1, Se1E46817-5-1, Se1E21867-5-1, Se1E21600-5-1, Se1E08092-5-1, Se1E03275…
41	Glycine, serine and threonine metabolism	Se1E34795-5-1, Se1E13310-5-1, Se1E19880-5-1, Se1E13746-5-1, Se1E21559-5-1, Se1E13747-5-1, Se1E20736-5-1, Se1E16516-5-1, Se1E22742-5-1, Se1E39009-5-1, Se1E31945-5-1, Se1E09236-5-1, Se1E12553-5-1, Se1E19794-5-1, Se1E17669-5-1, Se1E42204-5-1, Se1E20305-5-1, Se1E14814-5-1, Se1E04759-5-1, Se1E32922-5-1, Se1E17762-5-1, Se1E13601-5-1, Se1E57945-5-1, Se1E39345-5-1, Se1E55274-5-1, Se1E05169-5-1, Se1E09762…
42	Valine, leucine and isoleucine degradation	Se1E04664-5-1, Se1E33283-5-1, Se1E05337-5-1, Se1E23843-5-1, Se1E14442-5-1, Se1E15670-5-1, Se1E07080-5-1, Se1E11828-5-1, Se1E11836-5-1, Se1E02026-5-1, Se1E16649-5-1, Se1E21961-5-1, Se1E43056-5-1, Se1E11984-5-1, Se1E02594-5-1, Se1E04305-5-1, Se1E01167-5-1, Se1E33125-5-1, Se1E19678-5-1, Se1E36445-5-1, Se1E20398-5-1, Se1E18212-5-1, Se1E17734-5-1, Se1E33345-5-1, Se1E53913-5-1, Se1E03585-5-1, Se1E11083…
43	Steroid hormone biosynthesis	Se1E00919-5-1, Se1E15907-5-1, Se1E08574-5-1, Se1E22715-5-1, Se1E18530-5-1, Se1E17320-5-1, Se1E13696-5-1, Se1E20345-5-1, Se1E19043-5-1, Se1E12553-5-1, Se1E12137-5-1, Se1E03403-5-1, Se1E10252-5-1, Se1E47446-5-1, Se1E10319-5-1, Se1E02400-5-1, Se1E13306-5-1, Se1E03074-5-1, Se1E49506-5-1, Se1E00951-5-1, Se1E08106-5-1, Se1E35737-5-1, Se1E21930-5-1, Se1E35195-5-1, Se1E30240-5-1, Se1E28300-5-1, Se1E12941…
44	Ribosome biogenesis in eukaryotes	Se1E44538-5-1, Se1E11087-5-1, Se1E21264-5-1, Se1E31283-5-1, Se1E18367-5-1, Se1E01931-5-1, Se1E16026-5-1, Se1E21345-5-1, Se1E15267-5-1, Se1E37780-5-1, Se1E32033-5-1, Se1E56640-5-1, Se1E58488-5-1, Se1E09955-5-1, Se1E55358-5-1, Se1E20610-5-1, Se1E47461-5-1, Se1E06930-5-1, Se1E44931-5-1, Se1E22222-5-1, Se1E15499-5-1, Se1E00641-5-1, Se1E21849-5-1, Se1E28702-5-1, Se1E24164-5-1, Se1E18685-5-1, Se1E56557…
45	Ubiquitin mediated proteolysis	Se1E07942-5-1, Se1E18360-5-1, Se1E11016-5-1, Se1E05113-5-1, Se1E19866-5-1, Se1E00674-5-1, Se1E25425-5-1, Se1E05863-5-1, Se1E29354-5-1, Se1E36108-5-1, Se1E12087-5-1, Se1E19117-5-1, Se1E20541-5-1, Se1E48099-5-1, Se1E47752-5-1, Se1E21675-5-1, Se1E24188-5-1, Se1E00990-5-1, Se1E13980-5-1, Se1E30957-5-1, Se1E33559-5-1, Se1E13592-5-1, Se1E43884-5-1, Se1E14032-5-1, Se1E51266-5-1, Se1E17107-5-1, Se1E52039…
46	Fat digestion and absorption	Se1E31451-5-1, Se1E09670-5-1, Se1E16445-5-1, Se1E14619-5-1, Se1E12408-5-1, Se1E28075-5-1, Se1E13353-5-1, Se1E13669-5-1, Se1E34715-5-1, Se1E15081-5-1, Se1E12696-5-1, Se1E12292-5-1, Se1E56795-5-1, Se1E46453-5-1, Se1E07943-5-1, Se1E20351-5-1, Se1E17228-5-1, Se1E21836-5-1, Se1E18434-5-1, Se1E14432-5-1, Se1E29127-5-1, Se1E56726-5-1, Se1E13176-5-1, Se1E18942-5-1, Se1E17743-5-1, Se1E16297-5-1, Se1E17332…
47	Fatty acid metabolism	Se1E12330-5-1, Se1E35231-5-1, Se1E45305-5-1, Se1E05337-5-1, Se1E23843-5-1, Se1E14442-5-1, Se1E15670-5-1, Se1E07080-5-1, Se1E11836-5-1, Se1E02026-5-1, Se1E16649-5-1, Se1E21961-5-1, Se1E43056-5-1, Se1E02594-5-1, Se1E33125-5-1, Se1E36445-5-1, Se1E37115-5-1, Se1E20398-5-1, Se1E18212-5-1, Se1E17734-5-1, Se1E33345-5-1, Se1E53913-5-1, Se1E14814-5-1, Se1E11083-5-1, Se1E06644-5-1, Se1E01404-5-1, Se1E41503…
48	Pyruvate metabolism	Se1E43388-5-1, Se1E14187-5-1, Se1E33438-5-1, Se1E11036-5-1, Se1E35231-5-1, Se1E29801-5-1, Se1E14442-5-1, Se1E15155-5-1, Se1E43308-5-1, Se1E21961-5-1, Se1E39009-5-1, Se1E14352-5-1, Se1E18327-5-1, Se1E20825-5-1, Se1E18759-5-1, Se1E13110-5-1, Se1E16453-5-1, Se1E19344-5-1, Se1E19954-5-1, Se1E01404-5-1, Se1E07338-5-1, Se1E24907-5-1, Se1E01109-5-1, Se1E55274-5-1, Se1E24713-5-1, Se1E09762-5-1, Se1E09941…
49	Glycolysis / Gluconeogenesis	Se1E22109-5-1, Se1E12330-5-1, Se1E35231-5-1, Se1E14442-5-1, Se1E15083-5-1, Se1E21961-5-1, Se1E18327-5-1, Se1E29774-5-1, Se1E15033-5-1, Se1E13110-5-1, Se1E07397-5-1, Se1E14814-5-1, Se1E01404-5-1, Se1E06963-5-1, Se1E41503-5-1, Se1E18236-5-1, Se1E07338-5-1, Se1E24907-5-1, Se1E57945-5-1, Se1E32538-5-1, Se1E13945-5-1, Se1E12713-5-1, Se1E55274-5-1, Se1E24713-5-1, Se1E09762-5-1, Se1E21867-5-1, Se1E15868…
50	MAPK signaling pathway	Se1E08669-5-1, Se1E04628-5-1, Se1E23665-5-1, Se1E46685-5-1, Se1E19090-5-1, Se1E18910-5-1, Se1E11677-5-1, Se1E22514-5-1, Se1E32307-5-1, Se1E22024-5-1, Se1E16819-5-1, Se1E18644-5-1, Se1E10500-5-1, gi|665403554|ref|NM_001259574.2|, Se1E03315-5-1, Se1E08999-5-1, Se1E44816-5-1, Se1E21522-5-1, Se1E21487-5-1, Se1E20718-5-1, Se1E57450-5-1, Se1E19535-5-1, Se1E09839-5-1, Se1E13983-5-1, Se1E21093-5-1, Se1E2…
51	Amino sugar and nucleotide sugar metabolism	Se1E09154-5-1, Se1E58022-5-1, Se1E11016-5-1, Se1E13486-5-1, Se1E19681-5-1, Se1E14329-5-1, Se1E13297-5-1, Se1E08197-5-1, Se1E08361-5-1, Se1E24309-5-1, Se1E31992-5-1, Se1E21973-5-1, Se1E29191-5-1, Se1E06477-5-1, Se1E29760-5-1, Se1E06963-5-1, Se1E03029-5-1, Se1E29303-5-1, Se1E23886-5-1, Se1E18070-5-1, Se1E38292-5-1, Se1E12058-5-1, Se1E28534-5-1, Se1E21867-5-1, Se1E48271-5-1, Se1E13725-5-1, Se1E14032…
52	RNA degradation	Se1E33108-5-1, Se1E31836-5-1, Se1E22063-5-1, Se1E58937-5-1, Se1E50900-5-1, Se1E21025-5-1, Se1E15875-5-1, Se1E13297-5-1, Se1E29774-5-1, Se1E14909-5-1, Se1E14506-5-1, Se1E21836-5-1, Se1E17516-5-1, Se1E17027-5-1, Se1E42505-5-1, Se1E00486-5-1, Se1E14853-5-1, Se1E41156-5-1, Se1E12133-5-1, Se1E48271-5-1, Se1E08635-5-1, Se1E20082-5-1, Se1E40509-5-1, Se1E15853-5-1, Se1E46848-5-1, Se1E57783-5-1, Se1E18315…
53	Endocytosis	Se1E19950-5-1, Se1E09872-5-1, Se1E23665-5-1, Se1E09874-5-1, Se1E47129-5-1, Se1E37049-5-1, Se1E07998-5-1, Se1E41102-5-1, Se1E19492-5-1, Se1E06523-5-1, Se1E51843-5-1, Se1E45388-5-1, Se1E01810-5-1, Se1E18910-5-1, Se1E18644-5-1, Se1E19422-5-1, Se1E33824-5-1, Se1E05863-5-1, Se1E01483-5-1, Se1E03315-5-1, Se1E15758-5-1, Se1E22577-5-1, Se1E16867-5-1, Se1E18179-5-1, Se1E48099-5-1, Se1E22520-5-1, Se1E07415…
54	HTLV-I infection	Se1E15025-5-1, Se1E11862-5-1, Se1E50959-5-1, Se1E16503-5-1, Se1E46685-5-1, Se1E07284-5-1, Se1E20000-5-1, Se1E15641-5-1, gi|665403554|ref|NM_001259574.2|, Se1E41219-5-1, Se1E44816-5-1, Se1E54543-5-1, Se1E37798-5-1, Se1E07359-5-1, Se1E19535-5-1, Se1E23594-5-1, Se1E16195-5-1, Se1E20274-5-1, Se1E08262-5-1, Se1E10824-5-1, Se1E24849-5-1, Se1E47401-5-1, Se1E17107-5-1, Se1E00061-5-1, Se1E30546-5-1, Se1E3…
55	Porphyrin and chlorophyll metabolism	Se1E18125-5-1, Se1E22715-5-1, Se1E08166-5-1, Se1E18530-5-1, Se1E17320-5-1, Se1E13696-5-1, Se1E25162-5-1, Se1E11462-5-1, Se1E20345-5-1, Se1E17690-5-1, Se1E19043-5-1, Se1E12137-5-1, Se1E03403-5-1, Se1E02400-5-1, Se1E13306-5-1, Se1E03074-5-1, Se1E30128-5-1, Se1E14673-5-1, Se1E08106-5-1, Se1E30240-5-1, Se1E21538-5-1, Se1E12941-5-1, Se1E52000-5-1, Se1E09340-5-1, Se1E18798-5-1, Se1E25718-5-1, Se1E29694…
56	Pathogenic Escherichia coli infection	Se1E09613-5-1, Se1E15083-5-1, Se1E09634-5-1, Se1E16753-5-1, Se1E15625-5-1, Se1E25226-5-1, Sf1H02905-3-1, Se1E19648-5-1, Se1E18910-5-1, Sf1H07425-5-1, Se1E07397-5-1, Sf1F03330-3-1, Se1E33747-5-1, Sf1H06220-3-1, Se1E22028-5-1, Se1E14967-5-1, Se1E14137-5-1, Se1E05218-5-1, Se1E15283-5-1, Se1E43016-5-1, Se1E11264-5-1, Sf1H03216-5-1, Se1E05355-5-1, Se1E04870-5-1, Sf1H03373-5-1, Se1E03929-5-1, Se1E01798…
57	Tight junction	Se1E57301-5-1, Se1E09511-5-1, Se1E47248-5-1, Se1E24782-5-1, Se1E03250-5-1, Se1E49197-5-1, Se1E56244-5-1, Se1E07284-5-1, Se1E05826-5-1, Se1E18910-5-1, Se1E38781-5-1, Se1E40670-5-1, Se1E50140-5-1, Sf1H07425-5-1, Se1E15641-5-1, Se1E41821-5-1, Se1E19848-5-1, Sf1F03330-3-1, Sf1H06220-3-1, Se1E07880-5-1, Se1E15283-5-1, Se1E54543-5-1, Se1E24164-5-1, Se1E05355-5-1, Sf1H03373-5-1, Se1E38326-5-1, Se1E01798…
58	Aminoacyl-tRNA biosynthesis	Se1E18125-5-1, Se1E09528-5-1, Se1E17923-5-1, Se1E13908-5-1, Se1E49755-5-1, Se1E11462-5-1, Se1E15185-5-1, Se1E40136-5-1, Se1E08886-5-1, Se1E03878-5-1, Se1E15964-5-1, Se1E00413-5-1, Se1E17420-5-1, Se1E10263-5-1, Se1E03029-5-1, Se1E18070-5-1, Se1E53251-5-1, Se1E20453-5-1, Se1E05742-5-1, Se1E09213-5-1, Se1E39295-5-1, Se1E58601-5-1, Se1E21496-5-1, Se1E00007-5-1, Se1E08220-5-1, Se1E21151-5-1, Se1E03994…
59	Ascorbate and aldarate metabolism	Se1E50200-5-1, Se1E22715-5-1, Se1E14442-5-1, Se1E18530-5-1, Se1E17320-5-1, Se1E13696-5-1, Se1E21961-5-1, Se1E20345-5-1, Se1E19043-5-1, Se1E12137-5-1, Se1E03403-5-1, Se1E02400-5-1, Se1E13306-5-1, Se1E03074-5-1, Se1E47845-5-1, Se1E08106-5-1, Se1E01404-5-1, Se1E30240-5-1, Se1E12941-5-1, Se1E52000-5-1, Se1E55274-5-1, Se1E09340-5-1, Se1E29694-5-1, Se1E08988-5-1, Se1E09251-5-1, Se1E18284-5-1, Se1E21937…
60	Insulin signaling pathway	Se1E17541-5-1, Se1E09041-5-1, Se1E56145-5-1, Se1E11522-5-1, Se1E15212-5-1, Se1E19492-5-1, Se1E43308-5-1, Se1E34638-5-1, Se1E15792-5-1, Se1E12421-5-1, Se1E19733-5-1, Se1E18327-5-1, Se1E32307-5-1, Se1E16819-5-1, Se1E15570-5-1, Se1E24768-5-1, Se1E10221-5-1, Se1E09703-5-1, Se1E46956-5-1, Se1E29736-5-1, Se1E21077-5-1, Sf1H03751-5-1, Se1E24907-5-1, Se1E32538-5-1, Se1E12386-5-1, Sf1H00474-3-1, Se1E19535…
61	Fructose and mannose metabolism	Se1E43388-5-1, Se1E14187-5-1, Se1E33438-5-1, Se1E11036-5-1, Se1E35231-5-1, Se1E29801-5-1, Se1E15083-5-1, Se1E50839-5-1, Se1E15033-5-1, Se1E12553-5-1, Se1E20825-5-1, Se1E18759-5-1, Se1E07397-5-1, Se1E01109-5-1, Se1E32538-5-1, Se1E29303-5-1, Se1E12713-5-1, Se1E09762-5-1, Se1E09941-5-1, Se1E28534-5-1, Se1E49636-5-1, Se1E10786-5-1, Se1E22176-5-1, Se1E10740-5-1, Se1E08092-5-1, Se1E57088-5-1, Se1E23625…
62	Two-component system	Se1E53162-5-1, Se1E14442-5-1, Se1E21961-5-1, Se1E11462-5-1, Se1E38512-5-1, Se1E25737-5-1, Se1E12553-5-1, gi|635544754|gb|KJ634382.1|, Se1E18358-5-1, Se1E01219-5-1, Se1E01404-5-1, Se1E18798-5-1, Se1E21867-5-1, Se1E49636-5-1, Se1E22176-5-1, Se1E03275-5-1, gi|635544660|gb|KJ634335.1|, Se1E48739-5-1, Se1E21716-5-1, gi|635544758|gb|KJ634384.1|, Se1E58167-5-1, Se1E07174-5-1, Se1E20708-5-1, Se1E15507-5-…
63	Proteasome	Se1E21752-5-1, Se1E04208-5-1, Se1E51326-5-1, Se1E15187-5-1, Se1E09846-5-1, Se1E42994-5-1, Se1E04741-5-1, Se1E55106-5-1, Se1E16266-5-1, Se1E21584-5-1, Se1E56790-5-1, Se1E34838-5-1, Se1E28292-5-1, Se1E47321-5-1, Se1E10327-5-1, Se1E12203-5-1, Se1E13817-5-1, Se1E30503-5-1, Se1E49857-5-1, Se1E13636-5-1, Se1E35493-5-1, Se1E50073-5-1, Se1E48214-5-1, Se1E20018-5-1, Se1E36076-5-1, Se1E03218-5-1, Sf1H01371…
64	Cell cycle	Se1E18360-5-1, Se1E15083-5-1, Se1E09914-5-1, Se1E29557-5-1, Se1E22599-5-1, Se1E25098-5-1, Se1E07284-5-1, Se1E19687-5-1, Se1E24147-5-1, Se1E15641-5-1, Se1E17350-5-1, Se1E32227-5-1, Se1E07397-5-1, Se1E16498-5-1, Se1E20541-5-1, Se1E08901-5-1, Se1E54543-5-1, Se1E32816-5-1, Se1E38572-5-1, Se1E00321-5-1, Se1E09911-5-1, Se1E47401-5-1, Se1E34665-5-1, Se1E43884-5-1, Se1E17107-5-1, Se1E52039-5-1, Se1E37988…
65	Herpes simplex infection	Se1E28303-5-1, Se1E10256-5-1, Se1E33937-5-1, Se1E32863-5-1, Se1E22297-5-1, Se1E38512-5-1, Se1E11677-5-1, gi|665403554|ref|NM_001259574.2|, Se1E20541-5-1, Se1E12005-5-1, Se1E15499-5-1, Se1E08901-5-1, Se1E02700-5-1, Se1E28702-5-1, Se1E38572-5-1, Se1E24164-5-1, Se1E29744-5-1, Se1E13182-5-1, Se1E08596-5-1, Se1E33559-5-1, Se1E22744-5-1, Se1E06646-5-1, Se1E29357-5-1, Se1E41075-5-1, Se1E10108-5-1, Se1E0…
66	Pentose phosphate pathway	Se1E30075-5-1, Se1E07698-5-1, Se1E15083-5-1, Se1E11984-5-1, Se1E42204-5-1, Se1E15076-5-1, Se1E07397-5-1, Se1E06963-5-1, Se1E52744-5-1, Se1E03029-5-1, Se1E32538-5-1, Se1E18070-5-1, Se1E09762-5-1, Se1E17703-5-1, Se1E10786-5-1, Se1E10740-5-1, Se1E21937-5-1, Se1E00007-5-1, Se1E22830-5-1, Se1E16751-5-1, Se1E07886-5-1, Se1E01190-5-1, Se1E56174-5-1, Se1E18650-5-1, Se1E52395-5-1, Se1E18640-5-1, Se1E47775…
67	Vibrio cholerae infection	Se1E22761-5-1, Se1E10499-5-1, Se1E21894-5-1, Se1E06427-5-1, Se1E54046-5-1, Se1E43413-5-1, Se1E13325-5-1, Se1E19646-5-1, Sf1H07425-5-1, Sf1F03330-3-1, Sf1H06220-3-1, Se1E08772-5-1, Se1E02886-5-1, Se1E15283-5-1, Se1E20684-5-1, Se1E24913-5-1, Se1E11414-5-1, Se1E05355-5-1, Se1E19535-5-1, Se1E40253-5-1, Sf1H03373-5-1, Se1E01798-5-1, Se1E19151-5-1, Se1E41246-5-1, Se1E09173-5-1, Se1E29143-5-1, Se1E19469…
68	Vascular smooth muscle contraction	Se1E09041-5-1, Se1E46849-5-1, Se1E09511-5-1, Se1E58287-5-1, Se1E22249-5-1, Se1E09634-5-1, Se1E11522-5-1, Se1E01833-5-1, Se1E12421-5-1, Se1E19733-5-1, Se1E18910-5-1, Se1E32307-5-1, Se1E16819-5-1, Sf1H07425-5-1, Se1E09703-5-1, Se1E41821-5-1, Se1E17325-5-1, Se1E08999-5-1, Se1E21077-5-1, Sf1H03751-5-1, Se1E22028-5-1, Se1E21522-5-1, Se1E21487-5-1, Se1E24913-5-1, Se1E19535-5-1, Se1E28802-5-1, Se1E21093…
69	mRNA surveillance pathway	Se1E13621-5-1, Se1E17567-5-1, Se1E08367-5-1, Se1E22063-5-1, Se1E18349-5-1, Se1E05826-5-1, Se1E06353-5-1, Se1E16843-5-1, Se1E38781-5-1, Se1E52108-5-1, Se1E23457-5-1, Se1E19293-5-1, Se1E20610-5-1, Se1E30160-5-1, Se1E07880-5-1, Se1E42334-5-1, Se1E15499-5-1, Se1E16749-5-1, Se1E08945-5-1, Se1E21725-5-1, Se1E12122-5-1, Se1E16113-5-1, Se1E28403-5-1, Se1E28702-5-1, Se1E11387-5-1, Se1E30093-5-1, Se1E15585…
70	Tuberculosis	Se1E11190-5-1, Se1E09041-5-1, Se1E25053-5-1, Se1E11522-5-1, Se1E31836-5-1, Se1E13797-5-1, Se1E12421-5-1, Se1E38512-5-1, Se1E19733-5-1, Se1E18910-5-1, Se1E11677-5-1, Se1E17784-5-1, Se1E09703-5-1, Se1E39505-5-1, Se1E21077-5-1, Sf1H03751-5-1, Se1E10877-5-1, Se1E44816-5-1, Se1E20381-5-1, Se1E51402-5-1, Se1E46143-5-1, Se1E08635-5-1, Se1E12369-5-1, Se1E21508-5-1, Se1E15012-5-1, Se1E33724-5-1, Se1E19469…
71	Oocyte meiosis	Se1E09041-5-1, Se1E15083-5-1, Se1E11522-5-1, Se1E19492-5-1, Se1E22599-5-1, Se1E12421-5-1, Se1E18349-5-1, Se1E05826-5-1, Se1E19733-5-1, Se1E32307-5-1, Se1E38781-5-1, Se1E30497-5-1, Se1E19687-5-1, Se1E09703-5-1, Se1E07397-5-1, Se1E20541-5-1, Se1E21077-5-1, Se1E07880-5-1, Sf1H03751-5-1, Se1E44816-5-1, Se1E08901-5-1, Se1E51402-5-1, Se1E38572-5-1, Se1E19535-5-1, Se1E09911-5-1, Se1E47401-5-1, Se1E17107…
72	Tyrosine metabolism	Se1E25918-5-1, Se1E38554-5-1, Se1E12330-5-1, Se1E35231-5-1, Se1E13921-5-1, Se1E18459-5-1, Se1E12169-5-1, Se1E22742-5-1, Se1E19693-5-1, Se1E13871-5-1, Se1E11593-5-1, Se1E10182-5-1, Se1E19274-5-1, Se1E31233-5-1, Se1E45003-5-1, Se1E07085-5-1, Se1E20305-5-1, Se1E47581-5-1, Se1E00838-5-1, Se1E14814-5-1, Se1E41503-5-1, Se1E20983-5-1, Se1E55666-5-1, Se1E10527-5-1, Se1E53087-5-1, Se1E43856-5-1, Se1E10227…
73	Hypertrophic cardiomyopathy (HCM)	Se1E09511-5-1, Se1E17192-5-1, Se1E21848-5-1, Se1E21547-5-1, Sf1H07425-5-1, Sf1F03330-3-1, Sf1H06220-3-1, Se1E23177-5-1, Se1E15283-5-1, Se1E05355-5-1, Sf1H03373-5-1, Se1E01798-5-1, Se1E07499-5-1, Se1E15928-5-1, Se1E33179-5-1, Se1E21298-5-1, Se1E21137-5-1, Se1E51447-5-1, Se1E34362-5-1, Se1E12246-5-1, Se1E40688-5-1, Se1E49910-5-1, Sf1F06387-3-1, Se1E15338-5-1, Se1E28328-5-1, Se1E48671-5-1, Se1E21722…
74	Salmonella infection	Se1E09613-5-1, Se1E09511-5-1, Se1E09634-5-1, Se1E25226-5-1, Se1E18910-5-1, Se1E35272-5-1, Se1E40803-5-1, Sf1H07425-5-1, Sf1F03330-3-1, Sf1H06220-3-1, Se1E22028-5-1, Se1E14967-5-1, Se1E15283-5-1, Se1E20381-5-1, Se1E20718-5-1, Se1E05355-5-1, Sf1H03373-5-1, Se1E01798-5-1, Se1E15012-5-1, Se1E21298-5-1, Se1E51447-5-1, Se1E55352-5-1, Se1E16751-5-1, Se1E01820-5-1, Se1E14606-5-1, Se1E34362-5-1, Se1E24217…
75	Transcriptional misregulation in cancer	Se1E00992-5-1, Se1E13383-5-1, Se1E02233-5-1, Se1E57894-5-1, Sf1F01499-5-1, Se1E10430-5-1, Se1E19492-5-1, Se1E13266-5-1, Se1E12516-5-1, Se1E17849-5-1, Se1E23115-5-1, Se1E09269-5-1, Se1E01085-5-1, Se1E12415-5-1, Se1E10643-5-1, Se1E01212-5-1, Se1E16228-5-1, Se1E14731-5-1, Se1E15618-5-1, Se1E07010-5-1, Se1E39654-5-1, Se1E04063-5-1, Se1E53222-5-1, Se1E45320-5-1, Se1E21249-5-1, Se1E03502-5-1, Se1E11558…
76	Shigellosis	Se1E09613-5-1, Se1E09634-5-1, Se1E25226-5-1, Se1E18910-5-1, Sf1H07425-5-1, Se1E10814-5-1, Se1E18420-5-1, gi|665403554|ref|NM_001259574.2|, Sf1F03330-3-1, Sf1H06220-3-1, Se1E22028-5-1, Se1E14967-5-1, Se1E15283-5-1, Se1E20718-5-1, Se1E19497-5-1, Se1E51863-5-1, Se1E05355-5-1, Se1E25640-5-1, Sf1H03373-5-1, Se1E01798-5-1, Se1E07499-5-1, Se1E15012-5-1, Se1E21137-5-1, Se1E51447-5-1, Se1E03050-5-1, Se1E1…
77	Bacterial invasion of epithelial cells	Se1E09613-5-1, Se1E57894-5-1, Se1E25226-5-1, Se1E18910-5-1, Se1E44265-5-1, Sf1H07425-5-1, Se1E18420-5-1, Se1E12438-5-1, Sf1F03330-3-1, Sf1H06220-3-1, Se1E18179-5-1, Se1E14967-5-1, Se1E39654-5-1, Se1E15283-5-1, Se1E20718-5-1, Se1E05355-5-1, Sf1H03373-5-1, Se1E01798-5-1, Se1E12972-5-1, Se1E07499-5-1, Se1E10961-5-1, Se1E21137-5-1, Se1E51447-5-1, Se1E07721-5-1, Se1E09434-5-1, Se1E34362-5-1, Se1E12246…
78	alpha-Linolenic acid metabolism	Se1E14619-5-1, Se1E03898-5-1, Se1E05337-5-1, Se1E21430-5-1, Se1E28075-5-1, Se1E13353-5-1, Se1E52076-5-1, Se1E17902-5-1, Se1E11836-5-1, Se1E11016-5-1, Se1E16649-5-1, Se1E08883-5-1, Se1E43056-5-1, Se1E12696-5-1, Se1E33125-5-1, Se1E17952-5-1, Se1E20398-5-1, Se1E31661-5-1, Se1E21836-5-1, Se1E12087-5-1, Se1E12480-5-1, Se1E14432-5-1, Se1E29127-5-1, Se1E06470-5-1, Se1E17743-5-1, Se1E48147-5-1, Se1E38805…
79	Methane metabolism	Se1E25215-5-1, Se1E15083-5-1, Se1E13747-5-1, Se1E14352-5-1, Se1E29774-5-1, Se1E30025-5-1, Se1E12553-5-1, Se1E07397-5-1, Se1E19344-5-1, Se1E20305-5-1, Se1E19954-5-1, Se1E41503-5-1, Se1E34287-5-1, Se1E57945-5-1, Se1E32538-5-1, Se1E05169-5-1, Se1E49636-5-1, Se1E31984-5-1, Se1E22176-5-1, Se1E39020-5-1, Se1E03275-5-1, Se1E51303-5-1, Se1E52414-5-1, Sf1H04635-3-1, Se1E08073-5-1, Se1E18650-5-1, Se1E52395…
80	Dilated cardiomyopathy	Se1E09511-5-1, Se1E17192-5-1, Se1E21848-5-1, Se1E21547-5-1, Sf1H07425-5-1, Sf1F03330-3-1, Sf1H06220-3-1, Se1E15283-5-1, Se1E24913-5-1, Se1E05355-5-1, Se1E19535-5-1, Sf1H03373-5-1, Se1E01798-5-1, Se1E07499-5-1, Se1E15928-5-1, Se1E33179-5-1, Se1E21298-5-1, Se1E21137-5-1, Se1E51447-5-1, Se1E34362-5-1, Se1E15514-5-1, Se1E12246-5-1, Se1E49910-5-1, Sf1F06387-3-1, Se1E28328-5-1, Se1E48671-5-1, Se1E21722…
81	Gastric acid secretion	Se1E09041-5-1, Se1E46849-5-1, Se1E06427-5-1, Se1E58287-5-1, Se1E11522-5-1, Se1E01833-5-1, Se1E12421-5-1, Se1E19733-5-1, Se1E48944-5-1, Se1E22602-5-1, Sf1H07425-5-1, Se1E09703-5-1, Sf1F03330-3-1, Sf1H06220-3-1, Se1E21077-5-1, Sf1H03751-5-1, Se1E15283-5-1, Se1E35868-5-1, Se1E51402-5-1, Se1E24913-5-1, Se1E05355-5-1, Se1E19535-5-1, Se1E50886-5-1, Sf1H03373-5-1, Se1E28802-5-1, Se1E05540-5-1, Se1E01798…
82	ECM-receptor interaction	Se1E06062-5-1, Se1E18544-5-1, Se1E31594-5-1, Se1E19750-5-1, Se1E57120-5-1, Se1E06488-5-1, Se1E10373-5-1, Se1E22365-5-1, Se1E38112-5-1, Se1E21547-5-1, Se1E08893-5-1, Se1E09660-5-1, Se1E00561-5-1, Se1E41008-5-1, Se1E06197-5-1, Se1E20847-5-1, Se1E19302-5-1, Se1E07614-5-1, Se1E07499-5-1, Se1E15928-5-1, Se1E04785-5-1, Se1E20479-5-1, Se1E48350-5-1, Se1E24425-5-1, Se1E47079-5-1, Se1E21137-5-1, Se1E08610…
83	Leukocyte transendothelial migration	Se1E57301-5-1, Se1E57894-5-1, Se1E09634-5-1, Se1E21547-5-1, Se1E18910-5-1, Se1E44265-5-1, Se1E50140-5-1, Sf1H07425-5-1, Se1E12438-5-1, Sf1F03330-3-1, Sf1H06220-3-1, Se1E22028-5-1, Se1E39654-5-1, Se1E15283-5-1, Se1E20718-5-1, Se1E05355-5-1, Sf1H03373-5-1, Se1E38326-5-1, Se1E01798-5-1, Se1E12972-5-1, Se1E07499-5-1, Se1E15012-5-1, Se1E10961-5-1, Se1E21137-5-1, Se1E51447-5-1, Se1E07721-5-1, Se1E34362…
84	Carbohydrate digestion and absorption	Se1E43139-5-1, Se1E09714-5-1, Se1E46849-5-1, Se1E39903-5-1, Se1E58287-5-1, Se1E18073-5-1, Se1E30508-5-1, Se1E48944-5-1, Se1E31484-5-1, Se1E07259-5-1, Se1E11735-5-1, Se1E21073-5-1, Se1E22602-5-1, Se1E15376-5-1, Se1E11807-5-1, Se1E50886-5-1, Se1E35486-5-1, Se1E28802-5-1, Se1E05540-5-1, Se1E45997-5-1, Se1E51931-5-1, Se1E36888-5-1, Se1E46768-5-1, Se1E53372-5-1, Se1E12606-5-1, Se1E06643-5-1, Se1E02835…
85	Other types of O-glycan biosynthesis (no map in kegg database)	Se1E22715-5-1, Se1E18530-5-1, Se1E17320-5-1, Se1E24732-5-1, Se1E13696-5-1, Se1E20345-5-1, Se1E19043-5-1, Se1E12137-5-1, Se1E03403-5-1, Se1E02400-5-1, Se1E13306-5-1, Se1E24738-5-1, Se1E03074-5-1, Se1E11300-5-1, Se1E08106-5-1, Se1E30240-5-1, Se1E12941-5-1, Se1E52000-5-1, Se1E09340-5-1, Se1E07314-5-1, Se1E29694-5-1, Se1E08988-5-1, Se1E09251-5-1, Se1E18284-5-1, Se1E29926-5-1, Se1E14888-5-1, Se1E15168…
86	Amoebiasis	Se1E57301-5-1, Se1E46849-5-1, Se1E19750-5-1, Se1E06488-5-1, Se1E10457-5-1, Se1E58287-5-1, Se1E57894-5-1, Se1E22365-5-1, Se1E12147-5-1, Se1E11677-5-1, Se1E20755-5-1, Se1E57463-5-1, Se1E57471-5-1, Se1E18478-5-1, Se1E47747-5-1, Se1E39654-5-1, Se1E23261-5-1, Se1E20847-5-1, Se1E20381-5-1, Se1E24913-5-1, Se1E19535-5-1, Se1E19302-5-1, Se1E28802-5-1, Se1E38326-5-1, Se1E17956-5-1, Se1E14467-5-1, Se1E20479…
87	Butanoate metabolism	Se1E23843-5-1, Se1E24056-5-1, Se1E07080-5-1, Se1E11828-5-1, Se1E02026-5-1, Se1E15021-5-1, Se1E02594-5-1, Se1E10470-5-1, Se1E04305-5-1, Se1E12553-5-1, Se1E19678-5-1, Se1E36445-5-1, Se1E13110-5-1, Se1E33345-5-1, Se1E53913-5-1, Se1E03585-5-1, Se1E11083-5-1, Se1E16162-5-1, Se1E07338-5-1, Se1E28701-5-1, Se1E24713-5-1, Se1E58684-5-1, Se1E49636-5-1, Se1E12085-5-1, Se1E22176-5-1, Se1E28508-5-1, Se1E22863…
88	Vitamin digestion and absorption	Se1E23994-5-1, Se1E18191-5-1, Se1E14619-5-1, Se1E16687-5-1, Se1E13353-5-1, Se1E12696-5-1, Se1E46453-5-1, Se1E30192-5-1, Se1E53024-5-1, Se1E29127-5-1, Se1E12565-5-1, Se1E16571-5-1, Se1E13176-5-1, Se1E18942-5-1, Se1E17743-5-1, Se1E14552-5-1, Se1E39669-5-1, Se1E20750-5-1, Se1E10711-5-1, Se1E21439-5-1, Se1E32415-5-1, Se1E10429-5-1, Se1E00381-5-1, Se1E11548-5-1, Se1E07742-5-1, Se1E21169-5-1, Se1E11991…
89	Propanoate metabolism	Se1E33283-5-1, Se1E05337-5-1, Se1E23843-5-1, Se1E14442-5-1, Se1E07080-5-1, Se1E11836-5-1, Se1E43308-5-1, Se1E16649-5-1, Se1E21961-5-1, Se1E43056-5-1, Se1E15280-5-1, Se1E33125-5-1, Se1E36445-5-1, Se1E20398-5-1, Se1E09712-5-1, Se1E53913-5-1, Se1E11083-5-1, Se1E19127-5-1, Se1E01404-5-1, Se1E48147-5-1, Se1E55274-5-1, Se1E11646-5-1, Se1E48793-5-1, Se1E22863-5-1, Se1E28025-5-1, Se1E03275-5-1, Se1E10401…
90	Citrate cycle (TCA cycle)	Se1E15155-5-1, Se1E17263-5-1, Se1E15280-5-1, Se1E18327-5-1, Se1E13110-5-1, Se1E21973-5-1, Se1E06744-5-1, Se1E16453-5-1, Se1E09712-5-1, Se1E18358-5-1, Se1E38788-5-1, Se1E18066-5-1, Se1E54045-5-1, Se1E07338-5-1, Se1E24907-5-1, Se1E16339-5-1, Se1E29382-5-1, Se1E24713-5-1, Se1E22433-5-1, Se1E12058-5-1, Se1E09762-5-1, Se1E38783-5-1, Se1E28534-5-1, Se1E30570-5-1, Se1E43544-5-1, Se1E28530-5-1, Se1E49387…
91	Toxoplasmosis	Se1E19750-5-1, Se1E06488-5-1, Se1E25053-5-1, Se1E23665-5-1, Se1E38512-5-1, Se1E11677-5-1, Se1E05506-5-1, Se1E18644-5-1, gi|665403554|ref|NM_001259574.2|, Se1E03315-5-1, Se1E57450-5-1, Se1E09839-5-1, Se1E07499-5-1, Se1E15928-5-1, Se1E15012-5-1, gi|442621376|ref|NM_001276079.1|, Se1E21137-5-1, Se1E29357-5-1, Se1E24025-5-1, Se1E14606-5-1, Se1E57286-5-1, Se1E19388-5-1, Se1E15254-5-1, Se1E23063-5-1, S…
92	beta-Alanine metabolism	Se1E33283-5-1, Se1E05337-5-1, Se1E23843-5-1, Se1E14442-5-1, Se1E02140-5-1, Se1E24056-5-1, Se1E07080-5-1, Se1E11836-5-1, Se1E16649-5-1, Se1E21961-5-1, Se1E43056-5-1, Se1E18991-5-1, Se1E33125-5-1, Se1E36445-5-1, Se1E20398-5-1, Se1E53913-5-1, Se1E11083-5-1, Se1E21634-5-1, Se1E19127-5-1, Se1E01404-5-1, Se1E09997-5-1, Se1E48147-5-1, Se1E55274-5-1, Se1E46817-5-1, Se1E11646-5-1, Se1E48793-5-1, Se1E22863…
93	Fc gamma R-mediated phagocytosis	Se1E09613-5-1, Se1E34715-5-1, Se1E42474-5-1, Se1E06523-5-1, Se1E00720-5-1, Se1E33769-5-1, Se1E25226-5-1, Se1E18910-5-1, Se1E22514-5-1, Se1E32307-5-1, Se1E12292-5-1, Se1E10221-5-1, Se1E41821-5-1, Se1E18267-5-1, Se1E17228-5-1, Se1E22577-5-1, Se1E09136-5-1, Se1E12538-5-1, Se1E18179-5-1, Se1E14967-5-1, Se1E20718-5-1, Se1E05612-5-1, Se1E12386-5-1, Se1E57316-5-1, Se1E35296-5-1, Se1E20306-5-1, Se1E19913…
94	Lysine degradation	Se1E23843-5-1, Se1E14442-5-1, Se1E07080-5-1, Se1E21961-5-1, Se1E18940-5-1, Se1E02594-5-1, Se1E05068-5-1, Se1E36445-5-1, Se1E33345-5-1, Se1E53913-5-1, Se1E11083-5-1, Se1E01404-5-1, Se1E07723-5-1, Se1E55274-5-1, Se1E22433-5-1, Se1E14096-5-1, Se1E28508-5-1, Se1E28025-5-1, Se1E10401-5-1, Se1E21716-5-1, Se1E58167-5-1, Se1E21356-5-1, Se1E05641-5-1, Se1E07021-5-1, Se1E10675-5-1, Se1E14948-5-1, Se1E19161…
95	Neurotrophin signaling pathway	Se1E09041-5-1, Se1E25053-5-1, Se1E15083-5-1, Se1E11522-5-1, Se1E12421-5-1, Se1E19733-5-1, Se1E18910-5-1, Se1E32307-5-1, Se1E16819-5-1, Se1E09703-5-1, Se1E07397-5-1, Se1E41821-5-1, Se1E21077-5-1, Sf1H03751-5-1, Se1E20718-5-1, Se1E51402-5-1, Se1E09911-5-1, Se1E16589-5-1, Se1E12369-5-1, Se1E58254-5-1, Se1E15012-5-1, gi|442621376|ref|NM_001276079.1|, Se1E29357-5-1, Se1E01820-5-1, Se1E14606-5-1, Se1E1…
96	Cysteine and methionine metabolism	Se1E34795-5-1, Se1E58667-5-1, Se1E43534-5-1, Se1E19880-5-1, Se1E28822-5-1, Se1E13647-5-1, Se1E16516-5-1, Se1E18154-5-1, Se1E09236-5-1, Se1E18991-5-1, Se1E14493-5-1, Se1E47581-5-1, Se1E37736-5-1, Se1E07779-5-1, Se1E04759-5-1, Se1E43826-5-1, Se1E24713-5-1, Se1E14350-5-1, Se1E09762-5-1, Se1E10786-5-1, Se1E10740-5-1, Se1E20850-5-1, Se1E14921-5-1, Se1E17560-5-1, Se1E19417-5-1, Se1E22307-5-1, Se1E09875…
97	Calcium signaling pathway	Se1E09041-5-1, Se1E46849-5-1, Se1E58287-5-1, Se1E17192-5-1, Se1E16503-5-1, Se1E11522-5-1, Se1E01833-5-1, Se1E12421-5-1, Se1E19733-5-1, Se1E18319-5-1, Se1E05506-5-1, Se1E09703-5-1, Se1E29586-5-1, Se1E15758-5-1, Se1E29736-5-1, Se1E21077-5-1, Sf1H03751-5-1, Se1E44816-5-1, Se1E00993-5-1, Se1E51402-5-1, Se1E24913-5-1, Se1E19535-5-1, Se1E28802-5-1, Se1E12369-5-1, Se1E15514-5-1, Se1E37152-5-1, Se1E51291…
98	Wnt signaling pathway	Se1E46849-5-1, Se1E58287-5-1, Se1E09634-5-1, Se1E55165-5-1, Se1E19866-5-1, Se1E18349-5-1, Se1E05826-5-1, Se1E18910-5-1, Se1E38781-5-1, Se1E20541-5-1, Se1E16185-5-1, Se1E07880-5-1, Se1E22028-5-1, Se1E44816-5-1, Se1E20718-5-1, Se1E51402-5-1, Se1E24164-5-1, Se1E19535-5-1, Se1E12036-5-1, Se1E28802-5-1, Se1E10986-5-1, Se1E41075-5-1, Se1E10108-5-1, Se1E01820-5-1, Se1E15514-5-1, Se1E25905-5-1, Se1E45456…
99	Alanine, aspartate and glutamate metabolism	Se1E58727-5-1, Se1E13747-5-1, Se1E24056-5-1, Se1E12883-5-1, Se1E02940-5-1, Se1E04810-5-1, Se1E10470-5-1, Se1E19794-5-1, Se1E47581-5-1, Se1E29760-5-1, Se1E00349-5-1, Se1E22802-5-1, Se1E21867-5-1, Se1E22863-5-1, Se1E29669-5-1, Se1E25880-5-1, Se1E48739-5-1, Se1E05354-5-1, Se1E08714-5-1, Se1E41507-5-1, Se1E41876-5-1, Se1E10706-5-1, Se1E20061-5-1, Se1E46816-5-1, Se1E40343-5-1, Se1E10104-5-1, Se1E20547…
100	Adherens junction	Se1E12101-5-1, Se1E17541-5-1, Se1E57301-5-1, Se1E36742-5-1, Se1E19492-5-1, Se1E18910-5-1, Sf1H07425-5-1, Sf1F03330-3-1, Sf1H06220-3-1, Se1E15283-5-1, Se1E20718-5-1, Se1E24164-5-1, Se1E05355-5-1, Sf1H03373-5-1, Se1E38326-5-1, Se1E01798-5-1, Se1E51447-5-1, Se1E34362-5-1, Se1E12246-5-1, Se1E49910-5-1, Sf1F06387-3-1, Se1E28328-5-1, Se1E48671-5-1, Se1E21722-5-1, Se1E42738-5-1, Se1E12876-5-1, Se1E08342…
101	Tryptophan metabolism	Se1E23843-5-1, Se1E13921-5-1, Se1E14442-5-1, Se1E07080-5-1, Se1E21961-5-1, Se1E22742-5-1, Se1E02594-5-1, Se1E30025-5-1, Se1E31233-5-1, Se1E37788-5-1, Se1E36445-5-1, Se1E33345-5-1, Se1E00838-5-1, Se1E53913-5-1, Se1E11083-5-1, Se1E01404-5-1, Se1E18514-5-1, Se1E55274-5-1, Se1E22433-5-1, Se1E21600-5-1, Se1E28508-5-1, Se1E28025-5-1, Se1E51303-5-1, Se1E10401-5-1, Se1E58167-5-1, Se1E36551-5-1, Se1E21089…
102	RNA polymerase	Se1E23917-5-1, Se1E09155-5-1, Se1E01833-5-1, Se1E03449-5-1, Se1E06201-5-1, Se1E05544-5-1, Se1E35874-5-1, Se1E36425-5-1, Se1E20621-5-1, Se1E19765-5-1, Se1E18405-5-1, Se1E44590-5-1, Se1E09857-5-1, Se1E36693-5-1, Se1E08212-5-1, Se1E50886-5-1, Se1E09223-5-1, Se1E25012-5-1, Se1E50714-5-1, Se1E32886-5-1, Se1E19188-5-1, Se1E08017-5-1, Se1E53323-5-1, Se1E35834-5-1, Se1E29356-5-1, Se1E10466-5-1, Se1E11636…
103	Legionellosis	Se1E52656-5-1, Se1E32133-5-1, Se1E23665-5-1, Se1E31836-5-1, Sf1F07385-3-1, Se1E13797-5-1, Se1E06122-5-1, Se1E38512-5-1, Se1E11677-5-1, Se1E42231-5-1, Se1E18644-5-1, Sf1F01565-3-1, Se1E03315-5-1, Se1E01566-5-1, Se1E28403-5-1, Se1E11387-5-1, Se1E08635-5-1, Se1E05457-5-1, Se1E40721-5-1, Sf1H07765-3-1, Se1E24025-5-1, Se1E05940-5-1, Se1E14606-5-1, Se1E41238-5-1, Se1E19388-5-1, Se1E01812-5-1, Se1E05013…
104	Histidine metabolism	Se1E09670-5-1, Se1E03898-5-1, Se1E13921-5-1, Se1E21430-5-1, Se1E14442-5-1, Se1E52076-5-1, Se1E21604-5-1, Se1E17902-5-1, Se1E12169-5-1, Se1E21961-5-1, Se1E22742-5-1, Se1E19693-5-1, Se1E30025-5-1, Se1E31233-5-1, Se1E00838-5-1, Se1E12480-5-1, Se1E01404-5-1, Se1E06470-5-1, Se1E55666-5-1, Se1E09997-5-1, Se1E55274-5-1, Se1E46817-5-1, Se1E21463-5-1, Se1E51303-5-1, Se1E11991-5-1, Se1E09126-5-1, Se1E58167…
105	Alcoholism	Se1E07942-5-1, Se1E22260-5-1, Se1E09041-5-1, Se1E13921-5-1, Se1E06041-5-1, Se1E29212-5-1, Se1E11522-5-1, Sf1F01499-5-1, Se1E22742-5-1, Se1E12421-5-1, Se1E19733-5-1, Se1E32307-5-1, Se1E31233-5-1, Se1E17446-5-1, Se1E16819-5-1, Se1E41900-5-1, Se1E09703-5-1, Se1E00838-5-1, Se1E21077-5-1, Sf1H03751-5-1, Se1E14549-5-1, Se1E34537-5-1, Se1E15635-5-1, Se1E24913-5-1, Se1E19535-5-1, Se1E00941-5-1, Se1E12369…
106	Riboflavin metabolism	Se1E23931-5-1, Se1E09282-5-1, Se1E11462-5-1, Se1E13871-5-1, Se1E10182-5-1, Se1E19274-5-1, Se1E03878-5-1, Se1E30128-5-1, Se1E53251-5-1, Se1E25029-5-1, Se1E10527-5-1, Se1E21353-5-1, Se1E53087-5-1, Se1E12252-5-1, Se1E39146-5-1, Se1E10590-5-1, Se1E13616-5-1, Se1E00836-5-1, Se1E00151-5-1, Se1E10894-5-1, Se1E53051-5-1, Se1E01341-5-1, Se1E43197-5-1, Se1E42738-5-1, Se1E09993-5-1, Se1E13327-5-1, Se1E20565…
107	Antigen processing and presentation	Se1E18298-5-1, Se1E28259-5-1, Se1E23665-5-1, Se1E42761-5-1, Se1E02704-5-1, Se1E18644-5-1, Se1E20365-5-1, Se1E36425-5-1, Se1E16508-5-1, Se1E03315-5-1, Se1E19211-5-1, Se1E01535-5-1, Se1E09857-5-1, Se1E16202-5-1, Se1E22683-5-1, Se1E20274-5-1, Se1E46143-5-1, Se1E24025-5-1, Se1E12319-5-1, Se1E21086-5-1, Se1E53323-5-1, Se1E33964-5-1, Se1E21372-5-1, Se1E46532-5-1, Se1E10466-5-1, Se1E19388-5-1, Se1E17931…
108	Viral myocarditis	Se1E09511-5-1, Se1E38512-5-1, Se1E18910-5-1, Se1E11677-5-1, Sf1H07425-5-1, Sf1F03330-3-1, Sf1H06220-3-1, Se1E15283-5-1, Se1E20718-5-1, Se1E05355-5-1, Sf1H03373-5-1, Se1E01798-5-1, Se1E21298-5-1, Se1E51447-5-1, Se1E34362-5-1, Se1E12246-5-1, Se1E49910-5-1, Sf1F06387-3-1, Se1E28328-5-1, Se1E48671-5-1, Se1E21722-5-1, Se1E08342-5-1, Sf1F11367-3-1, Se1E38228-5-1, Se1E07654-5-1, Se1E54110-5-1, Se1E22000…
109	Epithelial cell signaling in Helicobacter pylori infection	Se1E22761-5-1, Se1E10499-5-1, Se1E21894-5-1, Se1E13325-5-1, Se1E18910-5-1, Se1E11677-5-1, Se1E22514-5-1, gi|665403554|ref|NM_001259574.2|, Se1E08772-5-1, Se1E37947-5-1, Se1E02886-5-1, Se1E20718-5-1, Se1E20684-5-1, Se1E11414-5-1, Se1E40253-5-1, Se1E19151-5-1, Se1E09173-5-1, Se1E15012-5-1, Se1E19469-5-1, Se1E05246-5-1, Se1E18663-5-1, Se1E10870-5-1, Se1E01820-5-1, Se1E14606-5-1, Se1E01693-5-1, Se1E1…
110	Axon guidance	Se1E04628-5-1, Se1E10256-5-1, Se1E57894-5-1, Se1E09634-5-1, Se1E21943-5-1, Se1E19090-5-1, Se1E18910-5-1, Se1E22514-5-1, Se1E22024-5-1, Se1E22028-5-1, Se1E44816-5-1, Se1E39654-5-1, Se1E20718-5-1, Se1E13709-5-1, Se1E13983-5-1, Se1E07499-5-1, Se1E28800-5-1, Se1E14954-5-1, Se1E39116-5-1, Se1E21137-5-1, Se1E51291-5-1, Se1E00920-5-1, Se1E17025-5-1, Se1E54110-5-1, Se1E12259-5-1, Se1E02482-5-1, Se1E47492…
111	Dopaminergic synapse	Se1E07942-5-1, Se1E22260-5-1, Se1E09041-5-1, Se1E46849-5-1, Se1E13921-5-1, Se1E58287-5-1, Se1E11522-5-1, Se1E25211-5-1, Se1E22742-5-1, Se1E12421-5-1, Se1E18349-5-1, Se1E05826-5-1, Se1E19733-5-1, Se1E31233-5-1, Se1E38781-5-1, Se1E17446-5-1, Se1E09703-5-1, Se1E00838-5-1, Se1E21077-5-1, Se1E07880-5-1, Sf1H03751-5-1, Se1E51402-5-1, Se1E24913-5-1, Se1E19535-5-1, Se1E28802-5-1, Se1E41260-5-1, Se1E00941…
112	Limonene and pinene degradation	Se1E09670-5-1, Se1E25918-5-1, Se1E03898-5-1, Se1E21430-5-1, Se1E14442-5-1, Se1E52076-5-1, Se1E21604-5-1, Se1E17902-5-1, Se1E21961-5-1, Se1E11593-5-1, Se1E12553-5-1, Se1E12480-5-1, Se1E01404-5-1, Se1E06470-5-1, Se1E49636-5-1, Se1E21463-5-1, Se1E22176-5-1, Se1E11991-5-1, Se1E09126-5-1, Se1E58167-5-1, Se1E09072-5-1, Se1E05641-5-1, Se1E13911-5-1, Se1E51760-5-1, Se1E13782-5-1, Se1E35911-5-1, Se1E28489…
113	Nucleotide excision repair	Se1E11862-5-1, Se1E10048-5-1, Se1E09914-5-1, Se1E21667-5-1, Se1E31836-5-1, Se1E21942-5-1, Se1E29967-5-1, Se1E43029-5-1, Se1E20000-5-1, Se1E06933-5-1, Se1E41040-5-1, Se1E32227-5-1, Se1E41219-5-1, Se1E14893-5-1, Se1E25914-5-1, Se1E58900-5-1, Se1E08635-5-1, Se1E20386-5-1, Se1E37198-5-1, Se1E25775-5-1, Se1E39025-5-1, Se1E05874-5-1, Se1E07468-5-1, Se1E06183-5-1, Se1E52296-5-1, Se1E23765-5-1, Se1E20676…
114	Chemokine signaling pathway	Se1E07942-5-1, Se1E46849-5-1, Se1E50959-5-1, Se1E58287-5-1, Se1E57894-5-1, Se1E09634-5-1, Se1E18910-5-1, Se1E22514-5-1, Se1E32307-5-1, Se1E16819-5-1, Se1E44265-5-1, Se1E12438-5-1, gi|665403554|ref|NM_001259574.2|, Se1E41821-5-1, Se1E22028-5-1, Se1E39654-5-1, Se1E01479-5-1, Se1E20718-5-1, Se1E19535-5-1, Se1E28802-5-1, Se1E12972-5-1, Se1E00941-5-1, Se1E10961-5-1, Se1E41955-5-1, Se1E07721-5-1, Se1E1…
115	Synaptic vesicle cycle	Se1E40383-5-1, Se1E22761-5-1, Se1E10499-5-1, Se1E21894-5-1, Se1E13325-5-1, Se1E17446-5-1, Se1E02410-5-1, Se1E18179-5-1, Se1E08772-5-1, Se1E02886-5-1, Se1E20684-5-1, Se1E11414-5-1, Se1E40253-5-1, Se1E19151-5-1, Se1E45472-5-1, Se1E09173-5-1, Se1E20546-5-1, Se1E05246-5-1, Se1E18663-5-1, Se1E10870-5-1, Se1E21086-5-1, Se1E01693-5-1, Se1E11179-5-1, Se1E34959-5-1, Se1E32610-5-1, Se1E20262-5-1, Se1E10122…
116	Aminobenzoate degradation	Se1E09670-5-1, Se1E20319-5-1, Se1E25918-5-1, Se1E03898-5-1, Se1E21430-5-1, Se1E52076-5-1, Se1E21604-5-1, Se1E17902-5-1, Se1E11462-5-1, Se1E11593-5-1, Se1E37788-5-1, Se1E12480-5-1, Se1E01219-5-1, Se1E06470-5-1, Se1E40514-5-1, Se1E21463-5-1, Se1E54306-5-1, Se1E21600-5-1, Se1E36865-5-1, Se1E11991-5-1, Se1E09126-5-1, Se1E09072-5-1, Se1E13911-5-1, Se1E51760-5-1, Se1E13782-5-1, Se1E35911-5-1, Se1E13335…
117	Fatty acid elongation	Se1E23843-5-1, Se1E15670-5-1, Se1E07080-5-1, Se1E02594-5-1, Se1E52680-5-1, Se1E12553-5-1, Se1E36445-5-1, Se1E18212-5-1, Se1E33345-5-1, Se1E53913-5-1, Se1E11083-5-1, Se1E01834-5-1, Se1E06644-5-1, Se1E35174-5-1, Se1E17700-5-1, Se1E28508-5-1, Se1E28025-5-1, Se1E10401-5-1, Se1E13234-5-1, Se1E20553-5-1, Se1E21356-5-1, Se1E35053-5-1, Se1E40202-5-1, Se1E42047-5-1, Se1E17302-5-1, Se1E12502-5-1, Se1E54130…
118	Progesterone-mediated oocyte maturation	Se1E18360-5-1, Se1E19492-5-1, Se1E02704-5-1, Se1E32307-5-1, Se1E19687-5-1, Se1E16819-5-1, Se1E08901-5-1, Se1E38572-5-1, Se1E19535-5-1, Se1E47401-5-1, Se1E43884-5-1, Se1E17107-5-1, Se1E52039-5-1, Se1E15012-5-1, Se1E37988-5-1, Se1E22438-5-1, Se1E09748-5-1, Se1E00190-5-1, Se1E53375-5-1, Se1E15514-5-1, Se1E33964-5-1, Se1E01274-5-1, Se1E57286-5-1, Se1E17931-5-1, Se1E18119-5-1, Se1E48804-5-1, Se1E07643…
119	Arachidonic acid metabolism	Se1E03838-5-1, Se1E13656-5-1, Se1E21250-5-1, Se1E12720-5-1, Se1E02175-5-1, Se1E55032-5-1, Se1E30351-5-1, Se1E13624-5-1, Se1E03794-5-1, Se1E19533-5-1, Se1E20708-5-1, Se1E16564-5-1, Se1E42717-5-1, Se1E18903-5-1, Se1E03986-5-1, Se1E23441-5-1, Se1E15254-5-1, Se1E09366-5-1, Se1E14784-5-1, Se1E22597-5-1, Se1E01331-5-1, Se1E02196-5-1, Se1E12801-5-1, Se1E41007-5-1, Se1E21779-5-1, Se1E28296-5-1, Se1E14203…
120	Meiosis - yeast	Se1E03816-5-1, Se1E25949-5-1, Se1E29557-5-1, Se1E18180-5-1, Se1E22599-5-1, Se1E25098-5-1, Se1E18349-5-1, Se1E05826-5-1, Se1E38781-5-1, Se1E19687-5-1, Se1E24147-5-1, Se1E17350-5-1, Se1E07880-5-1, Se1E47074-5-1, Se1E32816-5-1, Se1E24913-5-1, Se1E19535-5-1, Se1E00321-5-1, Se1E47401-5-1, Se1E17107-5-1, Se1E37988-5-1, Se1E00190-5-1, Se1E15514-5-1, Se1E24116-5-1, Se1E50142-5-1, Se1E54746-5-1, Se1E24790…
121	Salivary secretion	Se1E01309-5-1, Se1E09041-5-1, Se1E46849-5-1, Se1E58287-5-1, Se1E43413-5-1, Se1E11522-5-1, Se1E16056-5-1, Se1E12421-5-1, Se1E19733-5-1, Se1E48944-5-1, Se1E04364-5-1, Se1E22602-5-1, Se1E09703-5-1, Se1E17325-5-1, Se1E21077-5-1, Sf1H03751-5-1, Se1E18690-5-1, Se1E13595-5-1, Se1E24913-5-1, Se1E19535-5-1, Se1E50886-5-1, Se1E28802-5-1, Se1E05540-5-1, Se1E12369-5-1, Se1E00633-5-1, Se1E15514-5-1, Se1E34885…
122	Glyoxylate and dicarboxylate metabolism	Se1E15155-5-1, Se1E13747-5-1, Se1E39009-5-1, Se1E30025-5-1, Se1E16453-5-1, Se1E12775-5-1, Se1E05169-5-1, Se1E51303-5-1, Se1E25775-5-1, Se1E17884-5-1, Se1E48743-5-1, Se1E10706-5-1, Se1E20061-5-1, Se1E41576-5-1, Se1E05219-5-1, Se1E34554-5-1, Se1E18751-5-1, Se1E40343-5-1, Se1E14948-5-1, Se1E20547-5-1, Se1E12284-5-1, Se1E13132-5-1, Se1E14819-5-1, Se1E20698-5-1, Se1E11361-5-1, Se1E44633-5-1, Se1E09808…
123	Ubiquinone and other terpenoid-quinone biosynthesis	Se1E17547-5-1, Se1E14619-5-1, Se1E13353-5-1, Se1E52076-5-1, Se1E12696-5-1, Se1E21836-5-1, Se1E14814-5-1, Se1E14432-5-1, Se1E29127-5-1, Se1E21699-5-1, Se1E16162-5-1, Se1E17743-5-1, Se1E38805-5-1, Se1E10711-5-1, Se1E21439-5-1, Se1E12085-5-1, Se1E14751-5-1, Se1E00381-5-1, Se1E58200-5-1, Se1E01830-5-1, Se1E15384-5-1, Se1E20082-5-1, Se1E21169-5-1, Se1E11991-5-1, Se1E04458-5-1, Se1E57118-5-1, Se1E08125…
124	Phototransduction - fly	Se1E09041-5-1, Se1E46849-5-1, Se1E58287-5-1, Se1E45632-5-1, Se1E11522-5-1, Se1E12421-5-1, Se1E19733-5-1, Sf1H07425-5-1, Se1E09703-5-1, Se1E00898-5-1, Sf1F03330-3-1, Sf1H06220-3-1, Se1E21077-5-1, Sf1H03751-5-1, Se1E15283-5-1, Se1E01479-5-1, Se1E51402-5-1, Se1E05355-5-1, Sf1H03373-5-1, Se1E28802-5-1, Se1E01798-5-1, Se1E00941-5-1, Se1E12369-5-1, Se1E41955-5-1, Se1E51447-5-1, Se1E34362-5-1, Se1E12246…
125	Amyotrophic lateral sclerosis (ALS)	Se1E43204-5-1, Se1E13797-5-1, Se1E38512-5-1, Se1E18910-5-1, Se1E11677-5-1, Se1E30025-5-1, Se1E44816-5-1, Se1E23248-5-1, Se1E20718-5-1, Se1E43338-5-1, Se1E57450-5-1, Se1E09839-5-1, Se1E19345-5-1, Se1E41260-5-1, Se1E51303-5-1, Se1E15012-5-1, Se1E12657-5-1, Se1E20708-5-1, Se1E07582-5-1, Se1E37152-5-1, Se1E16564-5-1, Se1E22687-5-1, Se1E13147-5-1, Se1E09410-5-1, Se1E51291-5-1, Se1E23489-5-1, Se1E24123…
126	Protein export	Se1E52482-5-1, Se1E18298-5-1, Se1E11592-5-1, Se1E28293-5-1, Se1E54046-5-1, Se1E18689-5-1, Se1E19646-5-1, Se1E04657-5-1, Se1E19005-5-1, Se1E19681-5-1, Se1E18792-5-1, Se1E23717-5-1, Se1E10694-5-1, Se1E09301-5-1, Se1E41246-5-1, Se1E29143-5-1, Se1E49967-5-1, Se1E37336-5-1, Se1E55911-5-1, Se1E45887-5-1, Se1E43423-5-1, Se1E31871-5-1, Se1E15350-5-1, Se1E21458-5-1, Se1E56610-5-1, Se1E00745-5-1, Se1E02919…
127	Naphthalene degradation	Se1E09670-5-1, Se1E12330-5-1, Se1E35231-5-1, Se1E03898-5-1, Se1E21430-5-1, Se1E52076-5-1, Se1E21604-5-1, Se1E17902-5-1, Se1E12553-5-1, Se1E14814-5-1, Se1E12480-5-1, Se1E06470-5-1, Se1E41503-5-1, Se1E49636-5-1, Se1E21463-5-1, Se1E22176-5-1, Se1E11991-5-1, Se1E09126-5-1, Se1E09072-5-1, Se1E13911-5-1, Se1E13782-5-1, Se1E25775-5-1, Se1E35911-5-1, Se1E56319-5-1, Se1E28489-5-1, Se1E11302-5-1, Se1E35133…
128	N-Glycan biosynthesis	Se1E29187-5-1, Se1E37411-5-1, Se1E15411-5-1, Se1E53207-5-1, Se1E19140-5-1, Se1E25143-5-1, Se1E24738-5-1, Se1E18900-5-1, Se1E11300-5-1, Se1E32103-5-1, Se1E19988-5-1, Se1E47166-5-1, Se1E13836-5-1, Se1E19261-5-1, Se1E05536-5-1, Se1E48276-5-1, Se1E11259-5-1, Se1E31232-5-1, Se1E20900-5-1, Se1E08734-5-1, Se1E52217-5-1, Se1E01341-5-1, Se1E23491-5-1, Se1E51264-5-1, Se1E09036-5-1, Se1E09859-5-1, Se1E53737…
129	Small cell lung cancer	Se1E19750-5-1, Se1E06488-5-1, Se1E57894-5-1, Se1E22365-5-1, Se1E13797-5-1, Se1E07284-5-1, Se1E38512-5-1, Se1E15641-5-1, gi|665403554|ref|NM_001259574.2|, Se1E39654-5-1, Se1E54543-5-1, Se1E20847-5-1, Se1E19302-5-1, Se1E07499-5-1, Se1E15928-5-1, Se1E20479-5-1, Se1E47079-5-1, Se1E04981-5-1, Se1E21137-5-1, Se1E29357-5-1, Se1E14606-5-1, Se1E29687-5-1, Se1E30421-5-1, Se1E10878-5-1, Se1E23063-5-1, Se1E3…
130	Steroid biosynthesis	Se1E31451-5-1, Se1E09670-5-1, Se1E12408-5-1, Se1E03898-5-1, Se1E21430-5-1, Se1E28075-5-1, Se1E17902-5-1, Se1E15081-5-1, Se1E20351-5-1, Se1E17952-5-1, Se1E12480-5-1, Se1E16297-5-1, Se1E32081-5-1, Se1E22624-5-1, Se1E17774-5-1, Se1E56020-5-1, Se1E21463-5-1, Se1E22275-5-1, Se1E16598-5-1, Se1E13911-5-1, Se1E09279-5-1, Se1E15937-5-1, Se1E28489-5-1, Se1E18681-5-1, Se1E35133-5-1, Se1E09271-5-1, Se1E18622…
131	Gap junction	Se1E46849-5-1, Se1E58287-5-1, Se1E16753-5-1, Se1E15625-5-1, Sf1H02905-3-1, Se1E19648-5-1, Se1E32307-5-1, Se1E17325-5-1, Se1E33747-5-1, Se1E14137-5-1, Se1E08901-5-1, Se1E05218-5-1, Se1E43016-5-1, Se1E11264-5-1, Se1E38572-5-1, Se1E24913-5-1, Sf1H03216-5-1, Se1E19535-5-1, Se1E04870-5-1, Se1E28802-5-1, Se1E03929-5-1, Se1E48954-5-1, Se1E05088-5-1, Se1E00633-5-1, Se1E17259-5-1, Se1E14402-5-1, Se1E15514…
132	Rheumatoid arthritis	Se1E22761-5-1, Se1E10499-5-1, Se1E21894-5-1, Se1E28259-5-1, Se1E13325-5-1, Se1E42761-5-1, Se1E20365-5-1, Se1E08772-5-1, Se1E02886-5-1, Se1E20684-5-1, Se1E11414-5-1, Se1E40253-5-1, Se1E19151-5-1, Se1E09173-5-1, Se1E19469-5-1, Se1E05246-5-1, Se1E18663-5-1, Se1E10870-5-1, Se1E01820-5-1, Se1E38924-5-1, Se1E01693-5-1, Se1E11179-5-1, Se1E34959-5-1, Se1E20262-5-1, Se1E21032-5-1, Se1E10122-5-1, Se1E09133…
133	Insect hormone biosynthesis	Se1E31451-5-1, Se1E23607-5-1, Se1E09419-5-1, Se1E14992-5-1, Se1E15872-5-1, Se1E16112-5-1, Se1E20351-5-1, Se1E15345-5-1, Se1E01456-5-1, Se1E21502-5-1, Se1E16297-5-1, Se1E32081-5-1, Se1E17774-5-1, Se1E20028-5-1, Se1E23537-5-1, Se1E20764-5-1, Se1E29171-5-1, Se1E14006-5-1, Se1E24810-5-1, Se1E42578-5-1, Se1E38100-5-1, Se1E04250-5-1, Se1E47552-5-1, Se1E09072-5-1, Se1E09279-5-1, Se1E05792-5-1, Se1E58017…
134	Mineral absorption	Se1E18191-5-1, Se1E16687-5-1, Se1E20814-5-1, Se1E12576-5-1, Se1E48944-5-1, Se1E21073-5-1, Se1E30192-5-1, Se1E22602-5-1, Se1E53024-5-1, Se1E12565-5-1, Se1E16571-5-1, Se1E14552-5-1, Se1E50886-5-1, Se1E05540-5-1, Se1E32415-5-1, Se1E23098-5-1, Se1E19766-5-1, Se1E47333-5-1, Se1E17274-5-1, Se1E23988-5-1, Se1E21987-5-1, Se1E13602-5-1, Se1E46212-5-1, Se1E12759-5-1, Se1E20876-5-1, Se1E23852-5-1, Se1E00655…
135	GnRH signaling pathway	Se1E29175-5-1, Se1E09041-5-1, Se1E46849-5-1, Se1E58287-5-1, Se1E11522-5-1, Se1E12421-5-1, Se1E19733-5-1, Se1E32307-5-1, Se1E09703-5-1, Se1E41821-5-1, Se1E21077-5-1, Sf1H03751-5-1, Se1E51402-5-1, Se1E57450-5-1, Se1E24913-5-1, Se1E19535-5-1, Se1E09839-5-1, Se1E28802-5-1, Se1E12369-5-1, Se1E15012-5-1, Se1E01820-5-1, Se1E15514-5-1, Se1E01461-5-1, Se1E39029-5-1, Se1E15254-5-1, Se1E43049-5-1, Se1E16010…
136	Measles	Se1E25053-5-1, Se1E50959-5-1, Se1E23665-5-1, Se1E07284-5-1, Se1E10613-5-1, Se1E18644-5-1, Se1E15641-5-1, Se1E39170-5-1, Se1E41821-5-1, Se1E03315-5-1, Se1E54543-5-1, Se1E02700-5-1, Se1E24164-5-1, Se1E40442-5-1, Se1E06298-5-1, Se1E04981-5-1, gi|442621376|ref|NM_001276079.1|, Se1E29357-5-1, Se1E24025-5-1, Se1E40748-5-1, Se1E14606-5-1, Se1E30421-5-1, Se1E19388-5-1, Se1E10878-5-1, Se1E34361-5-1, Se1E0…
137	Carbon fixation in photosynthetic organisms	Se1E58727-5-1, Se1E15155-5-1, Se1E02940-5-1, Se1E15033-5-1, Se1E16453-5-1, Se1E47581-5-1, Se1E00349-5-1, Se1E32538-5-1, Se1E12713-5-1, Se1E10786-5-1, Se1E10740-5-1, Se1E16751-5-1, Se1E07936-5-1, Se1E08714-5-1, Se1E18650-5-1, Se1E15905-5-1, Se1E44407-5-1, Se1E48743-5-1, Se1E00105-5-1, Se1E34554-5-1, Se1E10104-5-1, Se1E21138-5-1, Se1E15250-5-1, Se1E45411-5-1, Se1E23235-5-1, Se1E38028-5-1, Se1E21131…
138	Melanogenesis	Se1E22260-5-1, Se1E09041-5-1, Se1E46849-5-1, Se1E58287-5-1, Se1E11522-5-1, Se1E12421-5-1, Se1E13871-5-1, Se1E19733-5-1, Se1E10182-5-1, Se1E19274-5-1, Se1E32307-5-1, Se1E09703-5-1, Se1E21077-5-1, Sf1H03751-5-1, Se1E10527-5-1, Se1E51402-5-1, Se1E24913-5-1, Se1E19535-5-1, Se1E53087-5-1, Se1E28802-5-1, Se1E12369-5-1, Se1E00151-5-1, Se1E15514-5-1, Se1E10894-5-1, Se1E53051-5-1, Se1E43049-5-1, Se1E09993…
139	Long-term potentiation	Se1E09041-5-1, Se1E46849-5-1, Se1E58287-5-1, Se1E11522-5-1, Se1E12421-5-1, Se1E19733-5-1, Se1E32307-5-1, Se1E16819-5-1, Se1E09703-5-1, Se1E21077-5-1, Sf1H03751-5-1, Se1E44816-5-1, Se1E51402-5-1, Se1E19535-5-1, Se1E28802-5-1, Se1E41260-5-1, Se1E12369-5-1, Se1E15514-5-1, Se1E37152-5-1, Se1E51291-5-1, Se1E43049-5-1, Se1E16010-5-1, Se1E07808-5-1, Se1E22029-5-1, Se1E16276-5-1, Se1E09440-5-1, Se1E09544…
140	Glutamatergic synapse	Se1E07942-5-1, Se1E46849-5-1, Se1E24637-5-1, Se1E14802-5-1, Se1E58287-5-1, Se1E21918-5-1, Se1E31924-5-1, Se1E44816-5-1, Se1E14967-5-1, Se1E20391-5-1, Se1E01479-5-1, Se1E24913-5-1, Se1E19535-5-1, Se1E28802-5-1, Se1E00296-5-1, Se1E41260-5-1, Se1E00941-5-1, Se1E41955-5-1, Se1E15514-5-1, Se1E37152-5-1, Se1E39029-5-1, Se1E15254-5-1, Se1E51291-5-1, Se1E10706-5-1, Se1E20061-5-1, Se1E16010-5-1, Se1E20547…
141	Inositol phosphate metabolism	Se1E34425-5-1, Se1E46849-5-1, Se1E33283-5-1, Se1E50200-5-1, Se1E11588-5-1, Se1E58287-5-1, Se1E34638-5-1, Se1E18319-5-1, Se1E15033-5-1, Se1E32883-5-1, Se1E39505-5-1, Se1E47845-5-1, Se1E19127-5-1, Se1E00993-5-1, Se1E14883-5-1, Se1E17190-5-1, Se1E12713-5-1, Se1E28802-5-1, Se1E39294-5-1, Se1E20823-5-1, Se1E35555-5-1, Se1E33381-5-1, Se1E02089-5-1, Se1E47972-5-1, Se1E38617-5-1, Se1E08933-5-1, Se1E19266…
142	Amphetamine addiction	Se1E22260-5-1, Se1E09041-5-1, Se1E13921-5-1, Se1E11522-5-1, Se1E22742-5-1, Se1E12421-5-1, Se1E19733-5-1, Se1E31233-5-1, Se1E17446-5-1, Se1E09703-5-1, Se1E00838-5-1, Se1E21077-5-1, Sf1H03751-5-1, Se1E44816-5-1, Se1E51402-5-1, Se1E24913-5-1, Se1E19535-5-1, Se1E41260-5-1, Se1E12369-5-1, Se1E01820-5-1, Se1E15514-5-1, Se1E37152-5-1, Se1E11015-5-1, Se1E51291-5-1, Se1E43049-5-1, Se1E07808-5-1, Se1E22029…
143	Phosphatidylinositol signaling system	Se1E03669-5-1, Se1E09041-5-1, Se1E34425-5-1, Se1E46849-5-1, Se1E11588-5-1, Se1E58287-5-1, Se1E11522-5-1, Se1E12421-5-1, Se1E19733-5-1, Se1E18319-5-1, Se1E09703-5-1, Se1E32883-5-1, Se1E39505-5-1, Se1E21077-5-1, Sf1H03751-5-1, Se1E00993-5-1, Se1E17190-5-1, Se1E28802-5-1, Se1E12369-5-1, Se1E39294-5-1, Se1E35555-5-1, Se1E33381-5-1, Se1E02089-5-1, Se1E47972-5-1, Se1E38617-5-1, Se1E08933-5-1, Se1E19266…
144	Sulfur metabolism	Se1E34795-5-1, Sf1H03213-5-1, Se1E16516-5-1, Se1E45816-5-1, Se1E09507-5-1, Se1E09236-5-1, Se1E10252-5-1, Se1E46178-5-1, Se1E17190-5-1, Se1E24713-5-1, Se1E09762-5-1, Se1E32564-5-1, Se1E10786-5-1, Se1E10740-5-1, Se1E20850-5-1, Se1E42155-5-1, Se1E35555-5-1, Se1E02089-5-1, Se1E12351-5-1, Se1E08364-5-1, Se1E16454-5-1, Se1E44111-5-1, Se1E35602-5-1, Se1E23235-5-1, Se1E17052-5-1, Se1E03263-5-1, Se1E06756…
145	Nitrogen metabolism	Se1E53162-5-1, Se1E11033-5-1, Se1E07670-5-1, Se1E12883-5-1, Se1E19194-5-1, Se1E09507-5-1, gi|635544754|gb|KJ634382.1|, Se1E18420-5-1, Sf1F06576-3-1, Se1E14814-5-1, Se1E35868-5-1, Se1E49601-5-1, Se1E57868-5-1, Se1E29669-5-1, Se1E14033-5-1, gi|635544660|gb|KJ634335.1|, gi|635544758|gb|KJ634384.1|, Se1E21579-5-1, Se1E07174-5-1, Se1E09434-5-1, Se1E09150-5-1, Se1E41507-5-1, gi|635544664|gb|KJ634337.1|…
146	Arrhythmogenic right ventricular cardiomyopathy (ARVC)	Se1E57301-5-1, Se1E17192-5-1, Se1E21547-5-1, Sf1H07425-5-1, Sf1F03330-3-1, Sf1H06220-3-1, Se1E15283-5-1, Se1E05355-5-1, Sf1H03373-5-1, Se1E38326-5-1, Se1E01798-5-1, Se1E07499-5-1, Se1E15928-5-1, Se1E21137-5-1, Se1E51447-5-1, Se1E34362-5-1, Se1E12246-5-1, Se1E49910-5-1, Sf1F06387-3-1, Se1E28328-5-1, Se1E48671-5-1, Se1E21722-5-1, Se1E08342-5-1, Sf1F11367-3-1, Se1E22385-5-1, Se1E57899-5-1, Se1E01334…
147	Long-term depression	Se1E46849-5-1, Se1E58287-5-1, Se1E19492-5-1, Se1E05826-5-1, Se1E32307-5-1, Se1E38781-5-1, Se1E16819-5-1, Se1E17325-5-1, Se1E08999-5-1, Se1E07880-5-1, Se1E21522-5-1, Se1E21487-5-1, Se1E24913-5-1, Se1E28802-5-1, Se1E41260-5-1, Se1E21093-5-1, Se1E00633-5-1, Se1E09452-5-1, Se1E15254-5-1, Se1E56959-5-1, Se1E50142-5-1, Se1E01876-5-1, Se1E16010-5-1, Se1E51958-5-1, Se1E15614-5-1, Se1E18324-5-1, Se1E10426…
148	T cell receptor signaling pathway	Se1E42474-5-1, Se1E07284-5-1, Se1E33769-5-1, Se1E18910-5-1, Se1E22514-5-1, Se1E32307-5-1, Se1E15641-5-1, gi|665403554|ref|NM_001259574.2|, Se1E41821-5-1, Se1E44816-5-1, Se1E39654-5-1, Se1E54543-5-1, Se1E13672-5-1, Se1E05612-5-1, Se1E57316-5-1, Se1E15012-5-1, Se1E04981-5-1, Se1E01820-5-1, Se1E14606-5-1, Se1E30421-5-1, Se1E10878-5-1, Se1E34361-5-1, Se1E51291-5-1, gi|665403553|ref|NM_079132.4|, Se1E…
149	Biosynthesis of unsaturated fatty acids (no map in kegg database)	Se1E05337-5-1, Se1E23843-5-1, Se1E57223-5-1, Se1E11836-5-1, Se1E11016-5-1, Se1E16649-5-1, Se1E43056-5-1, Se1E12553-5-1, Se1E33125-5-1, Se1E20398-5-1, Se1E12087-5-1, Se1E01834-5-1, Se1E48147-5-1, Se1E11646-5-1, Se1E48793-5-1, Se1E14032-5-1, Se1E17655-5-1, Se1E03257-5-1, Se1E21356-5-1, Se1E08539-5-1, Se1E34771-5-1, Se1E10208-5-1, Se1E40202-5-1, Se1E13476-5-1, Se1E14154-5-1, Se1E35721-5-1, Se1E39152…
150	Sphingolipid metabolism	Se1E20323-5-1, Se1E34715-5-1, Se1E15662-5-1, Se1E01740-5-1, Se1E12292-5-1, Se1E00999-5-1, Se1E00514-5-1, Se1E17228-5-1, Se1E20918-5-1, Se1E06540-5-1, Se1E28534-5-1, Se1E01779-5-1, Se1E35296-5-1, Se1E35043-5-1, Se1E20272-5-1, Se1E03186-5-1, Se1E24420-5-1, Se1E32906-5-1, Se1E19408-5-1, Se1E48786-5-1, Se1E32429-5-1, Se1E33243-5-1, Se1E22505-5-1, Se1E21287-5-1, Se1E23438-5-1, Se1E14790-5-1, Se1E57621…
151	p53 signaling pathway	Se1E48586-5-1, Se1E12330-5-1, Se1E10905-5-1, Se1E10373-5-1, Se1E13797-5-1, Se1E19866-5-1, Se1E38112-5-1, Se1E07284-5-1, Se1E38512-5-1, Se1E16505-5-1, Se1E11677-5-1, Se1E15641-5-1, Se1E41008-5-1, Se1E29293-5-1, Se1E08901-5-1, Se1E54543-5-1, Se1E38572-5-1, Se1E17956-5-1, Se1E10986-5-1, Se1E15920-5-1, Se1E04981-5-1, Se1E30421-5-1, Se1E10878-5-1, Se1E34361-5-1, Se1E45456-5-1, Se1E19311-5-1, Se1E04081…
152	Renal cell carcinoma	Se1E18910-5-1, Se1E22514-5-1, Se1E32307-5-1, Se1E16819-5-1, Se1E06744-5-1, Se1E19117-5-1, Se1E20718-5-1, Se1E25339-5-1, Se1E29382-5-1, Se1E01820-5-1, Se1E03417-5-1, Se1E00406-5-1, Se1E52092-5-1, Se1E05085-5-1, Se1E03309-5-1, Se1E11256-5-1, Se1E54110-5-1, Se1E46959-5-1, Se1E22552-5-1, Se1E50371-5-1, Se1E09124-5-1, Se1E17916-5-1, Se1E39582-5-1, Se1E57001-5-1, Se1E10966-5-1, Se1E10216-5-1, Se1E04542…
153	Basal transcription factors	Se1E49453-5-1, Se1E09914-5-1, Se1E04412-5-1, Se1E29967-5-1, Se1E29351-5-1, Se1E07888-5-1, Se1E32227-5-1, Se1E30270-5-1, Se1E45788-5-1, Se1E25914-5-1, Se1E20760-5-1, Se1E48879-5-1, Se1E20386-5-1, Se1E21905-5-1, Se1E37198-5-1, Se1E05167-5-1, Se1E20520-5-1, Se1E09165-5-1, Se1E10144-5-1, Se1E24503-5-1, Se1E50562-5-1, Se1E50880-5-1, Se1E21505-5-1, Se1E19482-5-1, Se1E09927-5-1, Se1E42344-5-1, Se1E39526…
154	VEGF signaling pathway	Se1E57894-5-1, Se1E18910-5-1, Se1E32307-5-1, Se1E44265-5-1, Se1E19422-5-1, Se1E12438-5-1, Se1E44816-5-1, Se1E39654-5-1, Se1E20718-5-1, Se1E12972-5-1, Se1E15012-5-1, Se1E10961-5-1, Se1E07721-5-1, Se1E19849-5-1, Se1E15254-5-1, Se1E57293-5-1, Se1E51291-5-1, Se1E07143-5-1, Se1E11653-5-1, Se1E16485-5-1, Se1E11256-5-1, Se1E54110-5-1, Se1E57001-5-1, Se1E10966-5-1, Se1E43504-5-1, Se1E18282-5-1, Se1E14723…
155	Vasopressin-regulated water reabsorption	Se1E40383-5-1, Se1E22260-5-1, Se1E25094-5-1, Se1E18360-5-1, Se1E07130-5-1, Se1E35272-5-1, Se1E40803-5-1, Se1E19422-5-1, Se1E06731-5-1, Se1E42963-5-1, Se1E17397-5-1, Se1E24913-5-1, Se1E19535-5-1, Se1E43884-5-1, Se1E02858-5-1, Se1E16589-5-1, Se1E09748-5-1, Se1E21086-5-1, Se1E15514-5-1, Se1E16831-5-1, Se1E51493-5-1, Se1E58697-5-1, Se1E32042-5-1, Se1E01970-5-1, Se1E44215-5-1, Se1E51663-5-1, Se1E01273…
156	Pertussis	Se1E09041-5-1, Se1E25053-5-1, Se1E11522-5-1, Se1E12421-5-1, Se1E19733-5-1, Se1E18910-5-1, Se1E11677-5-1, Se1E09703-5-1, Se1E21077-5-1, Sf1H03751-5-1, Se1E07499-5-1, Se1E12369-5-1, Se1E15012-5-1, gi|442621376|ref|NM_001276079.1|, Se1E21137-5-1, Se1E29357-5-1, Se1E01820-5-1, Se1E14606-5-1, Se1E43049-5-1, Se1E07808-5-1, Se1E22029-5-1, Se1E16276-5-1, Se1E00920-5-1, Se1E17025-5-1, Se1E46959-5-1, Se1E1…
157	Chloroalkane and chloroalkene degradation	Se1E12330-5-1, Se1E35231-5-1, Se1E14442-5-1, Se1E21961-5-1, Se1E12553-5-1, Se1E14814-5-1, Se1E01404-5-1, Se1E41503-5-1, Se1E49636-5-1, Se1E22176-5-1, Se1E58167-5-1, Se1E05641-5-1, Se1E25775-5-1, Se1E56319-5-1, Se1E11302-5-1, Se1E19161-5-1, Se1E21102-5-1, Se1E01620-5-1, Se1E10925-5-1, Se1E34320-5-1, Se1E03681-5-1, Se1E13660-5-1, Se1E19909-5-1, Se1E25508-5-1, Se1E22364-5-1, Se1E20769-5-1, Se1E13949…
158	Chagas disease (American trypanosomiasis)	Se1E46849-5-1, Se1E25053-5-1, Se1E58287-5-1, Se1E05826-5-1, Se1E11677-5-1, Se1E38781-5-1, gi|665403554|ref|NM_001259574.2|, Se1E23177-5-1, Se1E07880-5-1, Se1E13672-5-1, Se1E24913-5-1, Se1E28802-5-1, Se1E20274-5-1, Se1E17956-5-1, Se1E15012-5-1, gi|442621376|ref|NM_001276079.1|, Se1E29357-5-1, Se1E21086-5-1, Se1E01820-5-1, Se1E14606-5-1, Se1E19752-5-1, Se1E40688-5-1, Se1E15338-5-1, Se1E50142-5-1, g…
159	Glioma	Se1E09041-5-1, Se1E11522-5-1, Se1E19492-5-1, Se1E12421-5-1, Se1E07284-5-1, Se1E19733-5-1, Se1E32307-5-1, Se1E16819-5-1, Se1E15641-5-1, Se1E09703-5-1, Se1E21077-5-1, Sf1H03751-5-1, Se1E54543-5-1, Se1E51402-5-1, Se1E12369-5-1, Se1E04981-5-1, Se1E30421-5-1, Se1E10878-5-1, Se1E34361-5-1, Se1E43049-5-1, Se1E19311-5-1, Se1E07808-5-1, Se1E49984-5-1, Se1E07143-5-1, Se1E22029-5-1, Se1E16276-5-1, Se1E50806…
160	Pancreatic cancer	Se1E07284-5-1, Se1E18910-5-1, Se1E32307-5-1, Se1E16819-5-1, Se1E15641-5-1, gi|665403554|ref|NM_001259574.2|, Se1E54543-5-1, Se1E20718-5-1, Se1E12510-5-1, Se1E13080-5-1, Se1E04981-5-1, Se1E14606-5-1, Se1E30421-5-1, Se1E39029-5-1, Se1E03324-5-1, Se1E10878-5-1, Se1E34361-5-1, Se1E46042-5-1, gi|665403553|ref|NM_079132.4|, Se1E19311-5-1, Se1E50806-5-1, Se1E11256-5-1, Se1E24010-5-1, Se1E54110-5-1, Se1E…
161	Linoleic acid metabolism	Se1E00919-5-1, Se1E15907-5-1, Se1E12553-5-1, Se1E47446-5-1, Se1E10319-5-1, Se1E35737-5-1, Se1E21930-5-1, Se1E35195-5-1, Se1E28300-5-1, Se1E52161-5-1, Se1E49636-5-1, Se1E22176-5-1, Se1E24044-5-1, Se1E24788-5-1, Se1E20697-5-1, Se1E46855-5-1, Se1E15254-5-1, Se1E19019-5-1, Se1E12112-5-1, Se1E56473-5-1, Se1E20112-5-1, Se1E31745-5-1, Se1E13378-5-1, Se1E03925-5-1, Se1E14395-5-1, Se1E15439-5-1, Se1E23690…
162	Nicotinate and nicotinamide metabolism	Se1E22978-5-1, Se1E18379-5-1, Se1E17421-5-1, Se1E05768-5-1, Se1E22556-5-1, Se1E20281-5-1, Se1E10997-5-1, Se1E13933-5-1, Se1E43125-5-1, Se1E28827-5-1, Se1E34138-5-1, Se1E19339-5-1, Se1E35470-5-1, Se1E09616-5-1, Se1E05777-5-1, Se1E13722-5-1, Se1E14994-5-1, Se1E22452-5-1, Se1E30327-5-1, Se1E22770-5-1, Se1E40586-5-1, Se1E14770-5-1, Se1E11545-5-1, Se1E23470-5-1, Se1E53285-5-1, Se1E24868-5-1, Se1E52049…
163	TGF-beta signaling pathway	Se1E10373-5-1, Se1E09634-5-1, Se1E38112-5-1, Se1E05826-5-1, Se1E18910-5-1, Se1E38781-5-1, Se1E10221-5-1, Se1E05863-5-1, Se1E16498-5-1, Se1E22164-5-1, Se1E20541-5-1, Se1E07880-5-1, Se1E22028-5-1, Se1E41008-5-1, Se1E54970-5-1, Se1E12386-5-1, Se1E08042-5-1, Se1E34665-5-1, Se1E41075-5-1, Se1E10108-5-1, Se1E19913-5-1, Se1E39730-5-1, Se1E50142-5-1, Se1E23896-5-1, Se1E04508-5-1, Se1E00920-5-1, Se1E02547…
164	Cytosolic DNA-sensing pathway	Se1E23917-5-1, Se1E01833-5-1, Se1E03449-5-1, Se1E06201-5-1, Se1E35874-5-1, Se1E36425-5-1, gi|665403554|ref|NM_001259574.2|, Se1E44590-5-1, Se1E09857-5-1, Se1E36693-5-1, Se1E50886-5-1, Se1E19490-5-1, Se1E19188-5-1, Se1E08017-5-1, Se1E14606-5-1, Se1E53323-5-1, Se1E35834-5-1, Se1E29356-5-1, Se1E15713-5-1, Se1E10466-5-1, Se1E08834-5-1, gi|665403553|ref|NM_079132.4|, Se1E19419-5-1, Se1E09788-5-1, Se1E…
165	Collecting duct acid secretion	Se1E22761-5-1, Se1E10499-5-1, Se1E21894-5-1, Se1E13325-5-1, Se1E08772-5-1, Se1E02886-5-1, Se1E35868-5-1, Se1E20684-5-1, Se1E11414-5-1, Se1E40253-5-1, Se1E19151-5-1, Se1E09173-5-1, Se1E05246-5-1, Se1E18663-5-1, Se1E10870-5-1, Se1E01693-5-1, Se1E34959-5-1, Se1E20262-5-1, Se1E09133-5-1, Se1E24109-5-1, Se1E15217-5-1, Sf1H06693-5-1, Se1E09797-5-1, Sf1H07048-5-1, Se1E03855-5-1, Se1E46628-5-1, Se1E19761…
166	Apoptosis	Se1E56145-5-1, Se1E25053-5-1, Se1E15792-5-1, Se1E13797-5-1, Se1E38512-5-1, Se1E11677-5-1, gi|665403554|ref|NM_001259574.2|, Se1E38719-5-1, Se1E44816-5-1, Sf1H00474-3-1, Se1E19535-5-1, Se1E19490-5-1, Se1E24197-5-1, gi|442621376|ref|NM_001276079.1|, Se1E30364-5-1, Se1E14606-5-1, Se1E15514-5-1, Se1E23063-5-1, Se1E20977-5-1, Se1E51291-5-1, gi|665403553|ref|NM_079132.4|, Se1E11256-5-1, Se1E04081-5-1, …
167	Leishmaniasis	Se1E52656-5-1, Se1E32133-5-1, Se1E25053-5-1, Sf1F07385-3-1, Se1E21547-5-1, Se1E42231-5-1, Sf1F01565-3-1, Se1E07499-5-1, Se1E15012-5-1, gi|442621376|ref|NM_001276079.1|, Se1E21137-5-1, Se1E29357-5-1, Sf1H07765-3-1, Se1E01820-5-1, Se1E14606-5-1, Se1E45344-5-1, Sf1H01551-3-1, Se1E46959-5-1, Sf1H06578-3-1, Se1E52575-5-1, Se1E20328-5-1, Sf1H01647-5-1, gi|442621375|ref|NM_057623.4|, Se1E21459-5-1, Se1E…
168	DNA replication	Se1E11862-5-1, Se1E04482-5-1, Se1E29557-5-1, Se1E31836-5-1, Se1E25098-5-1, Se1E05066-5-1, Se1E20000-5-1, Se1E00482-5-1, Se1E41219-5-1, Se1E14893-5-1, Se1E15252-5-1, Se1E08635-5-1, Se1E05322-5-1, Se1E12916-5-1, Se1E53910-5-1, Se1E15817-5-1, Se1E22172-5-1, Se1E06183-5-1, Se1E52296-5-1, Se1E55434-5-1, Se1E21564-5-1, Se1E57689-5-1, Se1E02236-5-1, Se1E18895-5-1, Se1E13478-5-1, Se1E39705-5-1, Se1E46483…
169	Phenylalanine metabolism	Se1E17547-5-1, Se1E13921-5-1, Se1E22742-5-1, Se1E31233-5-1, Se1E37788-5-1, Se1E45003-5-1, Se1E47581-5-1, Se1E00838-5-1, Se1E16162-5-1, Se1E20983-5-1, Se1E12085-5-1, Se1E14751-5-1, Se1E21600-5-1, Se1E43856-5-1, Se1E01830-5-1, Se1E04458-5-1, Se1E57118-5-1, Se1E09170-5-1, Se1E21941-5-1, Se1E17684-5-1, Se1E21740-5-1, Se1E18875-5-1, Se1E05074-5-1, Se1E14363-5-1, Se1E11596-5-1, Se1E53558-5-1, Se1E21689…
170	Bisphenol degradation	Se1E09670-5-1, Se1E03898-5-1, Se1E21430-5-1, Se1E52076-5-1, Se1E21604-5-1, Se1E17902-5-1, Se1E12553-5-1, Se1E12480-5-1, Se1E06470-5-1, Se1E49636-5-1, Se1E21463-5-1, Se1E22176-5-1, Se1E11991-5-1, Se1E09126-5-1, Se1E09072-5-1, Se1E13911-5-1, Se1E13782-5-1, Se1E35911-5-1, Se1E28489-5-1, Se1E35133-5-1, Se1E18622-5-1, Se1E11198-5-1, Se1E34962-5-1, Se1E10925-5-1, Se1E32232-5-1, Se1E09339-5-1, Se1E20798…
171	One carbon pool by folate	Se1E23003-5-1, Se1E05768-5-1, Se1E36911-5-1, Se1E10889-5-1, Se1E05966-5-1, Se1E14814-5-1, Se1E46070-5-1, Se1E05169-5-1, Se1E49601-5-1, Se1E56275-5-1, Se1E14033-5-1, Se1E21579-5-1, Se1E39527-5-1, Se1E25775-5-1, Se1E10351-5-1, Se1E21187-5-1, Se1E20872-5-1, Se1E13633-5-1, Se1E18313-5-1, Se1E58888-5-1, Se1E14819-5-1, Se1E02596-5-1, Se1E20676-5-1, Se1E23470-5-1, Se1E30353-5-1, Se1E20392-5-1, Se1E02681…
172	Cholinergic synapse	Se1E07942-5-1, Se1E22260-5-1, Se1E46849-5-1, Se1E58287-5-1, Se1E25211-5-1, Se1E32307-5-1, Se1E20351-5-1, Se1E51402-5-1, Se1E19535-5-1, Se1E28802-5-1, Se1E00941-5-1, Se1E41955-5-1, Se1E16598-5-1, Se1E15514-5-1, Se1E18681-5-1, Se1E19447-5-1, Se1E16010-5-1, Se1E08743-5-1, Se1E11256-5-1, Se1E44215-5-1, Se1E47614-5-1, Se1E52575-5-1, Se1E13107-5-1, Se1E20413-5-1, Se1E58772-5-1, Se1E18902-5-1, Se1E04302…
173	Plant-pathogen interaction	Se1E09041-5-1, Se1E35588-5-1, Se1E11522-5-1, Se1E12421-5-1, Se1E19733-5-1, Se1E02704-5-1, Se1E32307-5-1, Se1E09703-5-1, Se1E21077-5-1, Sf1H03751-5-1, Se1E52292-5-1, Se1E08903-5-1, Se1E12369-5-1, Se1E04555-5-1, Se1E04000-5-1, Se1E33964-5-1, Se1E41332-5-1, Se1E17931-5-1, Se1E43049-5-1, Se1E48804-5-1, Se1E07808-5-1, Se1E07643-5-1, Se1E22029-5-1, Se1E16276-5-1, Se1E52489-5-1, Se1E03748-5-1, Se1E22188…
174	Prion diseases	Se1E18298-5-1, Se1E19977-5-1, Se1E10373-5-1, Se1E23665-5-1, Se1E43204-5-1, Se1E32307-5-1, Se1E18644-5-1, Se1E03315-5-1, Se1E43338-5-1, Se1E19535-5-1, Se1E19345-5-1, Se1E15770-5-1, Se1E12657-5-1, Se1E54001-5-1, Se1E24025-5-1, Se1E15514-5-1, Se1E13147-5-1, Se1E19388-5-1, Se1E09410-5-1, Se1E01812-5-1, Se1E05013-5-1, Se1E28024-5-1, Se1E23489-5-1, Se1E24123-5-1, Se1E20786-5-1, Se1E23033-5-1, Se1E14269…
175	Hepatitis C	Se1E10256-5-1, Se1E05826-5-1, Se1E38781-5-1, Se1E16819-5-1, gi|665403554|ref|NM_001259574.2|, Se1E07880-5-1, Se1E02700-5-1, Se1E19575-5-1, Se1E07742-5-1, Se1E15012-5-1, Se1E19490-5-1, Se1E29357-5-1, Se1E14606-5-1, Se1E45624-5-1, Se1E50142-5-1, Se1E36407-5-1, gi|665403553|ref|NM_079132.4|, Se1E50806-5-1, Se1E16119-5-1, Se1E11256-5-1, Se1E18234-5-1, Se1E19166-5-1, Se1E04542-5-1, Se1E17500-5-1, Se1E…
176	Complement and coagulation cascades	Se1E19977-5-1, Se1E10430-5-1, Se1E33310-5-1, Se1E57471-5-1, Se1E30813-5-1, Se1E18228-5-1, Se1E29292-5-1, Se1E23309-5-1, Se1E03183-5-1, Se1E10855-5-1, Se1E17956-5-1, Se1E06878-5-1, Se1E04785-5-1, Se1E53351-5-1, Se1E55664-5-1, Se1E19056-5-1, Se1E36912-5-1, Se1E00177-5-1, Se1E15260-5-1, Se1E10496-5-1, Se1E10615-5-1, Se1E55312-5-1, Se1E15174-5-1, Se1E18931-5-1, Se1E09294-5-1, Se1E10173-5-1, Se1E55646…
177	mTOR signaling pathway	Se1E15183-5-1, Se1E08774-5-1, Se1E15212-5-1, Se1E34638-5-1, Se1E16819-5-1, Se1E15570-5-1, Se1E10221-5-1, Se1E25179-5-1, Se1E25339-5-1, Se1E12386-5-1, Se1E23191-5-1, Se1E21500-5-1, Se1E18333-5-1, Se1E46287-5-1, Se1E28174-5-1, Se1E05856-5-1, Se1E19913-5-1, Se1E11566-5-1, Se1E39730-5-1, Se1E39699-5-1, Se1E49984-5-1, Se1E03309-5-1, Se1E11256-5-1, Se1E45718-5-1, Se1E05100-5-1, Se1E47585-5-1, Se1E12575…
178	NF-kappa B signaling pathway	Se1E10905-5-1, Se1E25053-5-1, Se1E46685-5-1, Se1E16505-5-1, gi|665403554|ref|NM_001259574.2|, Se1E41821-5-1, Se1E39654-5-1, Se1E24164-5-1, Se1E00954-5-1, Se1E19490-5-1, gi|442621376|ref|NM_001276079.1|, Se1E29357-5-1, Se1E14606-5-1, Se1E21577-5-1, Se1E23063-5-1, Se1E20977-5-1, gi|665403553|ref|NM_079132.4|, Se1E07143-5-1, Se1E23450-5-1, Se1E11011-5-1, Se1E28153-5-1, gi|442621375|ref|NM_057623.4|,…
179	Other glycan degradation (no map in kegg database)	Se1E30075-5-1, Se1E01740-5-1, Se1E13297-5-1, Se1E05863-5-1, Se1E56840-5-1, Se1E03827-5-1, Se1E20918-5-1, Se1E13301-5-1, Se1E52744-5-1, Se1E28534-5-1, Se1E01779-5-1, Se1E48271-5-1, Se1E20272-5-1, Se1E03186-5-1, Se1E24420-5-1, Se1E31453-5-1, Se1E32906-5-1, Se1E23839-5-1, Se1E19408-5-1, Se1E33243-5-1, Se1E13361-5-1, Se1E15751-5-1, Se1E58993-5-1, Se1E39528-5-1, gi|523587993|gb|KC832290.1|, Se1E23438-…
180	Polycyclic aromatic hydrocarbon degradation	Se1E09670-5-1, Se1E03898-5-1, Se1E21430-5-1, Se1E52076-5-1, Se1E21604-5-1, Se1E17902-5-1, Se1E12169-5-1, Se1E19693-5-1, Se1E12480-5-1, Se1E06470-5-1, Se1E55666-5-1, Se1E21463-5-1, Se1E11991-5-1, Se1E09126-5-1, Se1E09072-5-1, Se1E13911-5-1, Se1E13782-5-1, Se1E35911-5-1, Se1E28489-5-1, Se1E35133-5-1, Se1E18622-5-1, Se1E45819-5-1, Se1E10235-5-1, Se1E11198-5-1, Se1E34962-5-1, Se1E32232-5-1, Se1E09339…
181	Fanconi anemia pathway	Se1E16376-5-1, Se1E42474-5-1, Se1E06933-5-1, Se1E21073-5-1, Se1E39625-5-1, Se1E21675-5-1, Se1E32456-5-1, Se1E05612-5-1, Se1E00291-5-1, Se1E57600-5-1, Se1E11214-5-1, Se1E53538-5-1, Se1E46515-5-1, Se1E07468-5-1, Se1E55549-5-1, Se1E14182-5-1, Se1E21564-5-1, Se1E34974-5-1, Se1E21281-5-1, Se1E46869-5-1, Se1E38856-5-1, Se1E32549-5-1, Se1E36613-5-1, Se1E11253-5-1, Se1E39736-5-1, Se1E20972-5-1, Se1E13368…
182	Serotonergic synapse	Se1E07942-5-1, Se1E46849-5-1, Se1E13921-5-1, Se1E58287-5-1, Se1E25211-5-1, Se1E22742-5-1, Se1E11677-5-1, Se1E32307-5-1, Se1E31233-5-1, Se1E17446-5-1, Se1E16819-5-1, Se1E00838-5-1, Se1E24913-5-1, Se1E19535-5-1, Se1E28802-5-1, Se1E00941-5-1, Se1E41955-5-1, Se1E15514-5-1, Se1E15254-5-1, Se1E16010-5-1, Se1E04542-5-1, Se1E14723-5-1, Se1E04047-5-1, Se1E15478-5-1, Se1E57768-5-1, Se1E52288-5-1, Se1E12614…
183	Folate biosynthesis	Se1E14389-5-1, Se1E20813-5-1, Se1E13953-5-1, Se1E09284-5-1, Se1E05768-5-1, Se1E20986-5-1, Se1E08833-5-1, Se1E01219-5-1, Se1E28511-5-1, Se1E07982-5-1, Se1E21867-5-1, Se1E09627-5-1, Se1E21055-5-1, Se1E48739-5-1, Se1E13335-5-1, Se1E24995-5-1, Se1E10706-5-1, Se1E20061-5-1, Se1E44421-5-1, Se1E56277-5-1, Se1E14180-5-1, Se1E20547-5-1, Se1E18018-5-1, Se1E23470-5-1, Se1E15071-5-1, Se1E52142-5-1, Se1E46832…
184	Toll-like receptor signaling pathway	Se1E25053-5-1, Se1E10256-5-1, Se1E18910-5-1, Se1E11677-5-1, Se1E32307-5-1, gi|665403554|ref|NM_001259574.2|, Se1E20718-5-1, Se1E57450-5-1, Se1E09839-5-1, Se1E15012-5-1, Se1E19490-5-1, gi|442621376|ref|NM_001276079.1|, Se1E29357-5-1, Se1E01820-5-1, Se1E14606-5-1, Se1E19752-5-1, gi|665403553|ref|NM_079132.4|, Se1E11256-5-1, Se1E54110-5-1, Se1E46959-5-1, Se1E19166-5-1, Se1E10966-5-1, gi|442621375|re…
185	Colorectal cancer	Se1E16376-5-1, Se1E38512-5-1, Se1E18444-5-1, Se1E18910-5-1, Se1E11677-5-1, Se1E32307-5-1, Se1E16819-5-1, Se1E20718-5-1, Se1E01820-5-1, Se1E00920-5-1, Se1E12544-5-1, Se1E11256-5-1, Se1E54110-5-1, Se1E04081-5-1, Se1E46959-5-1, Se1E28247-5-1, Se1E46190-5-1, Se1E02482-5-1, Se1E46869-5-1, Se1E10966-5-1, Se1E04542-5-1, Se1E43504-5-1, Se1E18282-5-1, Se1E03846-5-1, Se1E21459-5-1, Se1E11586-5-1, Se1E03533…
186	Adipocytokine signaling pathway	Se1E43308-5-1, Se1E18327-5-1, Se1E37115-5-1, gi|665403554|ref|NM_001259574.2|, Se1E41821-5-1, Se1E14549-5-1, Se1E24907-5-1, Se1E24086-5-1, Se1E46499-5-1, Se1E14606-5-1, Se1E57118-5-1, gi|665403553|ref|NM_079132.4|, Se1E24106-5-1, Se1E49984-5-1, Se1E33119-5-1, Se1E53558-5-1, Se1E11256-5-1, Se1E24620-5-1, Se1E52575-5-1, Se1E28980-5-1, Se1E46673-5-1, Se1E20436-5-1, Se1E07862-5-1, Se1E44806-5-1, Se1E…
187	Base excision repair	Se1E11862-5-1, Se1E31836-5-1, Se1E51843-5-1, Se1E20000-5-1, Se1E55254-5-1, Se1E17741-5-1, Se1E41219-5-1, Se1E08635-5-1, Se1E58601-5-1, Se1E00954-5-1, Se1E03994-5-1, Se1E53910-5-1, Se1E21577-5-1, Se1E11342-5-1, Se1E05576-5-1, Se1E17685-5-1, Se1E02236-5-1, Se1E08136-5-1, Se1E18895-5-1, Se1E13478-5-1, Se1E52992-5-1, Se1E11011-5-1, Se1E24230-5-1, Se1E55414-5-1, Se1E50259-5-1, Se1E06286-5-1, Se1E38771…
188	Tropane, piperidine and pyridine alkaloid biosynthesis	Se1E09670-5-1, Se1E03898-5-1, Se1E21430-5-1, Se1E52076-5-1, Se1E21604-5-1, Se1E17902-5-1, Se1E47581-5-1, Se1E12480-5-1, Se1E06470-5-1, Se1E21463-5-1, Se1E11991-5-1, Se1E09126-5-1, Se1E09072-5-1, Se1E13911-5-1, Se1E13782-5-1, Se1E35911-5-1, Se1E28489-5-1, Se1E35133-5-1, Se1E18622-5-1, Se1E11596-5-1, Se1E11198-5-1, Se1E34962-5-1, Se1E32232-5-1, Se1E00652-5-1, Se1E09339-5-1, Se1E20798-5-1, Se1E18850…
189	GABAergic synapse	Se1E07942-5-1, Se1E40383-5-1, Se1E24056-5-1, Se1E25211-5-1, Se1E50092-5-1, Se1E44918-5-1, Se1E19535-5-1, Se1E00941-5-1, Se1E22863-5-1, Se1E25880-5-1, Se1E41955-5-1, Se1E21086-5-1, Se1E15514-5-1, Se1E10706-5-1, Se1E20061-5-1, Se1E46816-5-1, Se1E20547-5-1, Se1E48191-5-1, Se1E25454-5-1, Se1E52142-5-1, Se1E22727-5-1, Se1E04047-5-1, Se1E57768-5-1, Se1E19475-5-1, Se1E20517-5-1, Se1E19867-5-1, Se1E56136…
190	ErbB signaling pathway	Se1E50959-5-1, Se1E57894-5-1, Se1E22514-5-1, Se1E32307-5-1, Se1E16819-5-1, Se1E10221-5-1, Se1E15758-5-1, Se1E39654-5-1, Se1E12386-5-1, Se1E51402-5-1, Se1E01820-5-1, Se1E19913-5-1, Se1E39730-5-1, Se1E49984-5-1, Se1E07143-5-1, Se1E50806-5-1, Se1E11256-5-1, Se1E46959-5-1, Se1E12575-5-1, Se1E39582-5-1, Se1E10216-5-1, Se1E04542-5-1, Se1E06276-5-1, Se1E50314-5-1, Se1E21459-5-1, Se1E15805-5-1, Se1E57768…
191	Homologous recombination	Se1E11862-5-1, Se1E22109-5-1, Se1E08684-5-1, Se1E56465-5-1, Se1E20000-5-1, Se1E21073-5-1, Se1E00482-5-1, Se1E41219-5-1, Se1E13945-5-1, Se1E16783-5-1, Se1E21187-5-1, Se1E21253-5-1, Se1E46183-5-1, Se1E36158-5-1, Se1E03126-5-1, Se1E30353-5-1, Se1E21564-5-1, Se1E34974-5-1, Se1E19732-5-1, Se1E38856-5-1, Se1E05974-5-1, Se1E36613-5-1, Se1E11253-5-1, Se1E12842-5-1, Se1E39736-5-1, Se1E13368-5-1, Se1E09604…
192	Benzoate degradation	Se1E25918-5-1, Se1E11593-5-1, Se1E12553-5-1, Se1E18212-5-1, Se1E06644-5-1, Se1E49636-5-1, Se1E22176-5-1, Se1E13234-5-1, Se1E51760-5-1, Se1E25775-5-1, Se1E52874-5-1, Se1E14948-5-1, Se1E12412-5-1, Se1E32270-5-1, Se1E17302-5-1, Se1E42057-5-1, Se1E54130-5-1, Se1E23690-5-1, Se1E48111-5-1, Se1E51203-5-1, Sf1F01322-5-1, Se1E08046-5-1, Se1E30676-5-1, Se1E13924-5-1, Se1E18437-5-1, Se1E12496-5-1, Se1E24235…
193	Olfactory transduction	Se1E09041-5-1, Se1E09154-5-1, Se1E11522-5-1, Se1E12421-5-1, Se1E19733-5-1, Se1E09703-5-1, Se1E17325-5-1, Se1E21077-5-1, Sf1H03751-5-1, Se1E19037-5-1, Se1E03029-5-1, Se1E01479-5-1, Se1E18070-5-1, Se1E51402-5-1, Se1E19535-5-1, Se1E12369-5-1, Se1E00633-5-1, Se1E15514-5-1, Se1E43049-5-1, Se1E07808-5-1, Se1E11182-5-1, Se1E22029-5-1, Se1E16276-5-1, Se1E20076-5-1, Se1E09544-5-1, Se1E06248-5-1, Se1E38207…
194	Chlorocyclohexane and chlorobenzene degradation (no map in kegg database)	Se1E09670-5-1, Se1E03898-5-1, Se1E21430-5-1, Se1E52076-5-1, Se1E21604-5-1, Se1E17902-5-1, Se1E12480-5-1, Se1E06470-5-1, Se1E21463-5-1, Se1E11991-5-1, Se1E09126-5-1, Se1E09072-5-1, Se1E13911-5-1, Se1E13782-5-1, Se1E35911-5-1, Se1E28489-5-1, Se1E35133-5-1, Se1E18622-5-1, Se1E21102-5-1, Se1E11198-5-1, Se1E34962-5-1, Se1E32232-5-1, Se1E09339-5-1, Se1E20798-5-1, Se1E18850-5-1, Se1E22364-5-1, Se1E21570…
195	Natural killer cell mediated cytotoxicity	Se1E18910-5-1, Se1E11677-5-1, Se1E22514-5-1, Se1E32307-5-1, Se1E16819-5-1, Se1E15618-5-1, Se1E44816-5-1, Se1E39654-5-1, Se1E13672-5-1, Se1E20718-5-1, Se1E51291-5-1, Se1E07143-5-1, Se1E54110-5-1, Se1E39582-5-1, Se1E10966-5-1, Se1E10216-5-1, Se1E04542-5-1, Se1E12782-5-1, Se1E43504-5-1, Se1E25754-5-1, Se1E57768-5-1, Se1E19632-5-1, Se1E01411-5-1, Se1E47000-5-1, Se1E04295-5-1, Se1E08975-5-1, Se1E11469…
196	Mismatch repair	Se1E16376-5-1, Se1E11862-5-1, Se1E31836-5-1, Se1E20000-5-1, Se1E00482-5-1, Se1E41219-5-1, Se1E14893-5-1, Se1E55173-5-1, Se1E08635-5-1, Se1E05097-5-1, Se1E18713-5-1, Se1E42875-5-1, Se1E06183-5-1, Se1E21325-5-1, Se1E52296-5-1, Se1E55434-5-1, Se1E21564-5-1, Se1E57039-5-1, Se1E34974-5-1, Se1E46869-5-1, Se1E17078-5-1, Se1E38856-5-1, Se1E11253-5-1, Se1E24230-5-1, Se1E11586-5-1, Se1E00377-5-1, Se1E17844…
197	Hematopoietic cell lineage	Se1E38554-5-1, Se1E13486-5-1, Se1E22031-5-1, Se1E21547-5-1, Se1E46648-5-1, Se1E32559-5-1, Se1E15928-5-1, Se1E43856-5-1, Se1E10227-5-1, Se1E53517-5-1, Se1E20871-5-1, Se1E39697-5-1, Se1E22385-5-1, Se1E08123-5-1, Se1E12785-5-1, Se1E13111-5-1, Se1E14481-5-1, Se1E05231-5-1, Se1E20151-5-1, Se1E58334-5-1, Se1E56057-5-1, Se1E10400-5-1, Se1E07988-5-1, Se1E09504-5-1, Se1E20700-5-1, Se1E11158-5-1, Se1E18403…
198	Chronic myeloid leukemia	Se1E50959-5-1, Se1E07284-5-1, Se1E32307-5-1, Se1E16819-5-1, Se1E15641-5-1, gi|665403554|ref|NM_001259574.2|, Se1E54543-5-1, Se1E04981-5-1, Se1E14606-5-1, Se1E30421-5-1, Se1E10878-5-1, Se1E34361-5-1, gi|665403553|ref|NM_079132.4|, Se1E19311-5-1, Se1E39605-5-1, Se1E11256-5-1, Se1E19202-5-1, Se1E03294-5-1, Se1E04542-5-1, Se1E06276-5-1, Se1E18090-5-1, Se1E47000-5-1, Se1E32334-5-1, Se1E54025-5-1, Se1E…
199	Toluene degradation (no map in kegg database)	Se1E09670-5-1, Se1E03898-5-1, Se1E21430-5-1, Se1E52076-5-1, Se1E21604-5-1, Se1E17902-5-1, Se1E12480-5-1, Se1E06470-5-1, Se1E21463-5-1, Se1E11991-5-1, Se1E09126-5-1, Se1E09072-5-1, Se1E13911-5-1, Se1E13782-5-1, Se1E35911-5-1, Se1E28489-5-1, Se1E35133-5-1, Se1E18622-5-1, Se1E11198-5-1, Se1E34962-5-1, Se1E32232-5-1, Se1E09339-5-1, Se1E20798-5-1, Se1E18850-5-1, Se1E21570-5-1, Se1E20519-5-1, Se1E18564…
200	Renin-angiotensin system	Se1E22031-5-1, Se1E46648-5-1, Se1E23177-5-1, Se1E29292-5-1, Se1E32559-5-1, Se1E20871-5-1, Se1E40688-5-1, Se1E15338-5-1, Se1E39697-5-1, Se1E14867-5-1, Se1E13111-5-1, Se1E23131-5-1, Se1E20151-5-1, Se1E58334-5-1, Se1E56057-5-1, Se1E20657-5-1, Se1E10400-5-1, Se1E07988-5-1, Se1E47652-5-1, Se1E07224-5-1, Se1E25364-5-1, Se1E09504-5-1, Se1E20700-5-1, Se1E18403-5-1, Se1E24560-5-1, Se1E43348-5-1, Se1E47278…
201	Osteoclast differentiation	Se1E46685-5-1, Se1E18910-5-1, Se1E32307-5-1, gi|665403554|ref|NM_001259574.2|, Se1E44816-5-1, Se1E20718-5-1, Se1E15393-5-1, Se1E15012-5-1, Se1E29357-5-1, Se1E01820-5-1, Se1E14606-5-1, Se1E51291-5-1, gi|665403553|ref|NM_079132.4|, Se1E34608-5-1, Se1E11256-5-1, Se1E54110-5-1, Se1E46959-5-1, Se1E10966-5-1, Se1E43504-5-1, Se1E08478-5-1, Se1E21459-5-1, Se1E18090-5-1, Se1E41173-5-1, Se1E01411-5-1, Se1E…
202	Cocaine addiction	Se1E22260-5-1, Se1E24637-5-1, Se1E14802-5-1, Se1E13921-5-1, Se1E22742-5-1, Se1E31924-5-1, Se1E31233-5-1, Se1E17446-5-1, Se1E00838-5-1, Se1E20391-5-1, Se1E24913-5-1, Se1E19535-5-1, Se1E00296-5-1, Se1E41260-5-1, Se1E01820-5-1, Se1E14606-5-1, Se1E15514-5-1, Se1E37152-5-1, Se1E11015-5-1, Se1E44215-5-1, Se1E46959-5-1, Se1E13107-5-1, Se1E37475-5-1, Se1E08995-5-1, Se1E21459-5-1, Se1E15738-5-1, Se1E15478…
203	Cell adhesion molecules (CAMs)	Se1E22982-5-1, Se1E42474-5-1, Se1E21943-5-1, Se1E01833-5-1, Se1E33769-5-1, Se1E21547-5-1, Se1E20351-5-1, Se1E05612-5-1, Se1E57316-5-1, Se1E07499-5-1, Se1E15928-5-1, Se1E15770-5-1, Se1E21137-5-1, Se1E20630-5-1, Se1E22385-5-1, Se1E23033-5-1, Se1E55804-5-1, Se1E54377-5-1, Se1E00485-5-1, Se1E25606-5-1, Se1E17961-5-1, Se1E41615-5-1, Se1E41434-5-1, Se1E56924-5-1, Se1E06743-5-1, Se1E09904-5-1, Se1E09972…
204	Terpenoid backbone biosynthesis	Se1E21158-5-1, Se1E05768-5-1, Se1E15442-5-1, Se1E23880-5-1, Se1E08870-5-1, Se1E50749-5-1, Se1E16097-5-1, Se1E14948-5-1, Se1E34640-5-1, Se1E19629-5-1, Se1E10347-5-1, Se1E33761-5-1, Se1E30207-5-1, Se1E02897-5-1, Se1E02537-5-1, Se1E40452-5-1, Se1E08451-5-1, Sf1F01322-5-1, Se1E02758-5-1, Se1E18215-5-1, Se1E10640-5-1, Se1E08441-5-1, Se1E03262-5-1, Se1E10542-5-1, Se1E39554-5-1, Se1E10485-5-1, Se1E12496…
205	Selenocompound metabolism	Se1E16516-5-1, Se1E25737-5-1, Se1E09236-5-1, Se1E18514-5-1, Se1E58601-5-1, Se1E46975-5-1, Se1E03994-5-1, Se1E41375-5-1, Se1E08127-5-1, Se1E17685-5-1, Se1E35602-5-1, Se1E00580-5-1, Se1E12958-5-1, Se1E40833-5-1, Se1E45088-5-1, Se1E13170-5-1, Se1E50038-5-1, Se1E12232-5-1, Se1E12715-5-1, Se1E04087-5-1, Se1E38771-5-1, Se1E04348-5-1, Se1E09258-5-1, Se1E40006-5-1, Se1E39532-5-1, Se1E08623-5-1, Se1E12761…
206	NOD-like receptor signaling pathway	Se1E10905-5-1, Se1E02367-5-1, Se1E48940-5-1, Se1E05916-5-1, Se1E16505-5-1, Se1E11677-5-1, Se1E02704-5-1, gi|665403554|ref|NM_001259574.2|, Se1E52292-5-1, Se1E15012-5-1, Se1E29357-5-1, Se1E14606-5-1, Se1E33964-5-1, Se1E17931-5-1, Se1E48804-5-1, gi|665403553|ref|NM_079132.4|, Se1E07643-5-1, Se1E51937-5-1, Se1E51225-5-1, Se1E19430-5-1, Se1E18282-5-1, Se1E56937-5-1, Se1E18090-5-1, Se1E54025-5-1, Se1E…
207	Endocrine and other factor-regulated calcium reabsorption	Se1E46849-5-1, Se1E58287-5-1, Se1E48944-5-1, Se1E22602-5-1, Se1E18179-5-1, Se1E17397-5-1, Se1E24913-5-1, Se1E19535-5-1, Se1E50886-5-1, Se1E28802-5-1, Se1E05540-5-1, Se1E20546-5-1, Se1E31428-5-1, Se1E15514-5-1, Se1E32610-5-1, Se1E46212-5-1, Se1E16010-5-1, Se1E11670-5-1, Se1E51042-5-1, Se1E57768-5-1, Se1E31953-5-1, Se1E19867-5-1, Se1E37815-5-1, Se1E02875-5-1, Se1E05175-5-1, Se1E22730-5-1, Se1E19787…
208	Ether lipid metabolism	Se1E34715-5-1, Se1E12292-5-1, Se1E17228-5-1, Se1E01669-5-1, Se1E42790-5-1, Se1E35296-5-1, Se1E21176-5-1, Se1E39029-5-1, Se1E15254-5-1, Se1E45509-5-1, Se1E24010-5-1, Se1E50225-5-1, Se1E58035-5-1, Se1E40835-5-1, Se1E22566-5-1, Se1E21287-5-1, Se1E04837-5-1, Se1E09130-5-1, Se1E51039-5-1, Se1E22066-5-1, Se1E14723-5-1, Se1E15903-5-1, Se1E35729-5-1, Se1E18220-5-1, Se1E07687-5-1, Se1E24177-5-1, Se1E36055…
209	Non-small cell lung cancer	Se1E07284-5-1, Se1E32307-5-1, Se1E16819-5-1, Se1E15570-5-1, Se1E15641-5-1, Se1E54543-5-1, Se1E04981-5-1, Se1E30421-5-1, Se1E10878-5-1, Se1E34361-5-1, Se1E19311-5-1, Se1E07143-5-1, Se1E50806-5-1, Se1E11256-5-1, Se1E19202-5-1, Se1E03294-5-1, Se1E04542-5-1, Se1E18282-5-1, Se1E13714-5-1, Se1E57768-5-1, Se1E32334-5-1, Se1E08975-5-1, Se1E15451-5-1, Se1E13047-5-1, Se1E38333-5-1, Se1E52517-5-1, Se1E19921…
210	Proximal tubule bicarbonate reclamation	Se1E00984-5-1, Se1E12883-5-1, Se1E34509-5-1, Se1E18327-5-1, Se1E48944-5-1, Se1E22602-5-1, Se1E35868-5-1, Se1E24907-5-1, Se1E50886-5-1, Se1E05540-5-1, Se1E46212-5-1, Se1E34554-5-1, Se1E24109-5-1, Se1E15217-5-1, Se1E14256-5-1, Se1E14102-5-1, Se1E25454-5-1, Se1E28980-5-1, Se1E57564-5-1, Se1E19761-5-1, Se1E53380-5-1, Se1E57406-5-1, Se1E52811-5-1, Se1E19948-5-1, Se1E37815-5-1, Se1E43446-5-1, Se1E24225…
211	Carbon fixation pathways in prokaryotes	Se1E14352-5-1, Se1E06744-5-1, Se1E18358-5-1, Se1E19344-5-1, Se1E19954-5-1, Se1E29382-5-1, Se1E30694-5-1, Se1E03417-5-1, Se1E10938-5-1, Se1E00406-5-1, Se1E20872-5-1, Se1E14948-5-1, Se1E22468-5-1, Se1E09808-5-1, Se1E30611-5-1, Sf1F01322-5-1, Se1E42222-5-1, Se1E15325-5-1, Se1E19730-5-1, Se1E09593-5-1, Se1E12496-5-1, Se1E53566-5-1, Se1E22355-5-1, Se1E21586-5-1, Se1E03969-5-1, Se1E09917-5-1, Se1E28365…
212	Cyanoamino acid metabolism	Se1E37788-5-1, Se1E03878-5-1, Se1E53251-5-1, Se1E05169-5-1, Se1E21600-5-1, Se1E43294-5-1, Se1E01017-5-1, Se1E01331-5-1, Se1E14819-5-1, Se1E33243-5-1, Se1E21689-5-1, Se1E15206-5-1, Se1E15335-5-1, Se1E39384-5-1, Se1E20295-5-1, Se1E15142-5-1, Se1E37127-5-1, Se1E01121-5-1, Se1E58803-5-1, Se1E52574-5-1, Se1E19837-5-1, Se1E58003-5-1, Se1E40950-5-1, Se1E35010-5-1, Se1E49602-5-1, Se1E06821-5-1, Se1E07384…
213	Glycosaminoglycan degradation	Se1E08166-5-1, Se1E25162-5-1, Se1E13297-5-1, Se1E18654-5-1, Se1E32810-5-1, Se1E48271-5-1, Se1E19599-5-1, Se1E12817-5-1, Se1E38127-5-1, Se1E12916-5-1, Se1E31453-5-1, Se1E32906-5-1, Se1E51990-5-1, Se1E34894-5-1, Se1E20131-5-1, Se1E12644-5-1, Se1E48084-5-1, Se1E05625-5-1, Se1E12091-5-1, Se1E39528-5-1, Se1E33806-5-1, Se1E46738-5-1, Se1E19055-5-1, Se1E35515-5-1, Se1E04286-5-1, Se1E29518-5-1, Se1E24467…
214	Dorso-ventral axis formation	Se1E20679-5-1, Se1E10373-5-1, Se1E21163-5-1, Se1E20097-5-1, Se1E32307-5-1, Se1E14183-5-1, Se1E15710-5-1, Se1E41612-5-1, Se1E28388-5-1, Se1E54001-5-1, Se1E22827-5-1, Se1E02578-5-1, Se1E07917-5-1, Se1E14960-5-1, Se1E41497-5-1, Se1E08328-5-1, Se1E05552-5-1, Se1E28560-5-1, Se1E23967-5-1, Se1E54073-5-1, Se1E09893-5-1, Se1E53444-5-1, Se1E10215-5-1, Se1E21148-5-1, Se1E32137-5-1, Se1E35181-5-1, Se1E22308…
215	MAPK signaling pathway - yeast	Se1E09511-5-1, Se1E25949-5-1, Se1E22514-5-1, Se1E31517-5-1, Se1E30025-5-1, Se1E24913-5-1, Se1E10713-5-1, Se1E51303-5-1, Se1E15012-5-1, Se1E44633-5-1, Se1E54110-5-1, Se1E02601-5-1, Se1E21381-5-1, Se1E39582-5-1, Se1E57001-5-1, Se1E10216-5-1, Se1E57768-5-1, Se1E19632-5-1, Se1E23516-5-1, Sf1H02229-5-1, Se1E21873-5-1, Se1E20801-5-1, Se1E10276-5-1, Se1E44584-5-1, Se1E35803-5-1, Se1E50632-5-1, Se1E08556…
216	Glycosylphosphatidylinositol(GPI)-anchor biosynthesis	Se1E08649-5-1, Se1E13682-5-1, Se1E41023-5-1, Se1E13515-5-1, Se1E53718-5-1, Se1E53141-5-1, Se1E20257-5-1, Se1E21552-5-1, Se1E25906-5-1, Se1E51016-5-1, Se1E02762-5-1, Se1E39802-5-1, Se1E03458-5-1, Se1E21328-5-1, Se1E43661-5-1, Se1E02568-5-1, Se1E46371-5-1, Se1E58229-5-1, Se1E25103-5-1, Se1E18445-5-1, Se1E03835-5-1, Se1E19891-5-1, Se1E39346-5-1, Se1E14225-5-1, Se1E10788-5-1, Se1E42102-5-1, Se1E38589…
217	Melanoma	Se1E19492-5-1, Se1E07284-5-1, Se1E32307-5-1, Se1E16819-5-1, Se1E15641-5-1, Se1E54543-5-1, Se1E04981-5-1, Se1E30421-5-1, Se1E10878-5-1, Se1E34361-5-1, Se1E19311-5-1, Se1E50806-5-1, Se1E11256-5-1, Se1E19202-5-1, Se1E03294-5-1, Se1E04542-5-1, Se1E32334-5-1, Se1E08975-5-1, Se1E15451-5-1, Se1E13047-5-1, Se1E38333-5-1, Se1E52517-5-1, Se1E07586-5-1, Se1E38351-5-1, Se1E39794-5-1, Se1E30097-5-1, Se1E19525…
218	Acute myeloid leukemia	Se1E50959-5-1, Se1E32307-5-1, Se1E16819-5-1, Se1E10221-5-1, gi|665403554|ref|NM_001259574.2|, Se1E12386-5-1, Se1E14606-5-1, Se1E19913-5-1, Se1E39730-5-1, gi|665403553|ref|NM_079132.4|, Se1E49984-5-1, Se1E20006-5-1, Se1E11256-5-1, Se1E12575-5-1, Se1E04542-5-1, Se1E50314-5-1, Se1E15805-5-1, Se1E18090-5-1, Se1E13977-5-1, Se1E13948-5-1, Se1E32334-5-1, Se1E54025-5-1, Se1E08975-5-1, Se1E55104-5-1, Se1E…
219	Phenylpropanoid biosynthesis	Se1E17547-5-1, Se1E16162-5-1, Se1E12085-5-1, Se1E14751-5-1, Se1E43856-5-1, Se1E01830-5-1, Se1E04458-5-1, Se1E57118-5-1, Se1E43294-5-1, Se1E21941-5-1, Se1E17684-5-1, Se1E01017-5-1, Se1E53558-5-1, Se1E24620-5-1, Se1E00103-5-1, Se1E05231-5-1, Se1E13173-5-1, Se1E11193-5-1, Se1E21958-5-1, Se1E15142-5-1, Se1E34407-5-1, Se1E04726-5-1, Se1E09593-5-1, Se1E13623-5-1, Se1E53566-5-1, Se1E52574-5-1, Se1E25553…
220	Various types of N-glycan biosynthesis (no map in kegg database)	Se1E37411-5-1, Se1E53207-5-1, Se1E19988-5-1, Se1E47166-5-1, Se1E05536-5-1, Se1E48276-5-1, Se1E11259-5-1, Se1E31232-5-1, Se1E08734-5-1, Se1E23491-5-1, Se1E51264-5-1, Se1E09859-5-1, Se1E49442-5-1, Se1E28423-5-1, Se1E04372-5-1, Se1E42703-5-1, Se1E43241-5-1, Se1E11719-5-1, Se1E23958-5-1, Se1E34328-5-1, Se1E03437-5-1, Se1E19916-5-1, Se1E21515-5-1, Se1E57862-5-1, Se1E22067-5-1, Se1E18095-5-1, Se1E03564…
221	B cell receptor signaling pathway	Se1E18910-5-1, Se1E32307-5-1, gi|665403554|ref|NM_001259574.2|, Se1E44816-5-1, Se1E20718-5-1, Se1E01820-5-1, Se1E14606-5-1, Se1E51291-5-1, gi|665403553|ref|NM_079132.4|, Se1E11256-5-1, Se1E54110-5-1, Se1E46959-5-1, Se1E10966-5-1, Se1E43504-5-1, Se1E21459-5-1, Se1E25754-5-1, Se1E57768-5-1, Se1E18090-5-1, Se1E01411-5-1, Se1E04295-5-1, Se1E32334-5-1, Se1E54025-5-1, Se1E11469-5-1, Se1E02838-5-1, Se1E…
222	Bladder cancer	Se1E10373-5-1, Se1E38112-5-1, Se1E07284-5-1, Se1E32307-5-1, Se1E16819-5-1, Se1E15641-5-1, Se1E41008-5-1, Se1E54543-5-1, Se1E04981-5-1, Se1E30421-5-1, Se1E10878-5-1, Se1E34361-5-1, Se1E19311-5-1, Se1E50806-5-1, Se1E02547-5-1, Se1E19202-5-1, Se1E03294-5-1, Se1E04542-5-1, Se1E08975-5-1, Se1E15451-5-1, Se1E13047-5-1, Se1E56252-5-1, Se1E07586-5-1, Se1E38351-5-1, Se1E39794-5-1, Se1E19525-5-1, Se1E17375…
223	Fc epsilon RI signaling pathway	Se1E18910-5-1, Se1E32307-5-1, Se1E41821-5-1, Se1E20718-5-1, Se1E57450-5-1, Se1E09839-5-1, Se1E15012-5-1, Se1E15254-5-1, Se1E07143-5-1, Se1E11256-5-1, Se1E54110-5-1, Se1E10966-5-1, Se1E43504-5-1, Se1E14723-5-1, Se1E57768-5-1, Se1E16951-5-1, Se1E32334-5-1, Se1E07687-5-1, Se1E38333-5-1, Se1E35803-5-1, Se1E52517-5-1, Se1E04798-5-1, Se1E07890-5-1, Se1E28661-5-1, Se1E15522-5-1, Se1E36870-5-1, Se1E17375…
224	Retrograde endocannabinoid signaling	Se1E07942-5-1, Se1E46849-5-1, Se1E58287-5-1, Se1E25211-5-1, Se1E37788-5-1, Se1E50092-5-1, Se1E19535-5-1, Se1E28802-5-1, Se1E21600-5-1, Se1E41260-5-1, Se1E00941-5-1, Se1E15012-5-1, Se1E41955-5-1, Se1E15514-5-1, Se1E16010-5-1, Se1E21689-5-1, Se1E04047-5-1, Se1E57768-5-1, Se1E19475-5-1, Se1E19867-5-1, Se1E56136-5-1, Se1E02875-5-1, Se1E05175-5-1, Se1E58803-5-1, Se1E35803-5-1, Se1E11001-5-1, Se1E17906…
225	Sulfur relay system	Se1E58667-5-1, Se1E07670-5-1, Se1E18154-5-1, Se1E53764-5-1, Se1E23311-5-1, Se1E07668-5-1, Se1E22316-5-1, Se1E56327-5-1, Se1E14037-5-1, Se1E40998-5-1, Se1E02767-5-1, Se1E03004-5-1, Se1E10884-5-1, Se1E07835-5-1, Se1E12046-5-1, Se1E34913-5-1, Se1E18120-5-1, Se1E18161-5-1, Se1E06946-5-1, Se1E53095-5-1, Se1E23934-5-1, Se1E17705-5-1, Se1E10981-5-1, Se1E25464-5-1, Se1E42680-5-1, Se1E01973-5-1, Se1E20091…
226	Phenylalanine, tyrosine and tryptophan biosynthesis	Se1E47581-5-1, Se1E23311-5-1, Se1E10786-5-1, Se1E10740-5-1, Se1E09170-5-1, Se1E18875-5-1, Se1E11596-5-1, Se1E40998-5-1, Se1E57039-5-1, Se1E09808-5-1, Se1E00652-5-1, Se1E23235-5-1, Se1E17078-5-1, Se1E10448-5-1, Se1E18120-5-1, Se1E18161-5-1, Se1E00377-5-1, Se1E02982-5-1, Se1E09448-5-1, Se1E17844-5-1, Se1E04440-5-1, Se1E22355-5-1, Sf1F02147-3-1, Se1E31760-5-1, Se1E32766-5-1, Se1E09172-5-1, Sf1F03382…
227	Systemic lupus erythematosus	Se1E57301-5-1, Se1E19977-5-1, Se1E23148-5-1, Se1E06041-5-1, Se1E29212-5-1, Se1E43786-5-1, Sf1F01499-5-1, Se1E01468-5-1, Se1E22038-5-1, Se1E38326-5-1, Se1E50376-5-1, Se1E57899-5-1, Se1E02438-5-1, Se1E48516-5-1, Se1E08506-5-1, Se1E42561-5-1, Sf1H06021-3-1, Sf1F01403-3-1, Se1E22616-5-1, Se1E15880-5-1, Se1E06652-5-1, Se1E18691-5-1, Se1E06235-5-1, Se1E19877-5-1, Se1E28126-5-1, Se1E51853-5-1, Se1E47884…
228	Streptomycin biosynthesis	Se1E34425-5-1, Se1E00482-5-1, Se1E21867-5-1, Se1E19339-5-1, Se1E48739-5-1, Se1E22830-5-1, Se1E03489-5-1, Se1E18782-5-1, Se1E39140-5-1, Se1E10706-5-1, Se1E13851-5-1, Se1E20061-5-1, Se1E44629-5-1, Se1E20547-5-1, Se1E53897-5-1, Se1E33327-5-1, Se1E52142-5-1, Se1E21554-5-1, Se1E13708-5-1, Se1E46487-5-1, Se1E19792-5-1, Se1E19329-5-1, Se1E18937-5-1, Se1E29846-5-1, Se1E22099-5-1, Se1E19227-5-1, Se1E38704…
229	Taurine and hypotaurine metabolism	Se1E24056-5-1, Se1E13647-5-1, Se1E03275-5-1, Se1E25880-5-1, Se1E48365-5-1, Se1E15796-5-1, Se1E46816-5-1, Se1E01331-5-1, Se1E48191-5-1, Se1E04266-5-1, Se1E22727-5-1, Se1E54740-5-1, Se1E46177-5-1, Se1E37127-5-1, Se1E08821-5-1, Se1E58003-5-1, Se1E40950-5-1, Se1E35899-5-1, Se1E35010-5-1, Se1E17763-5-1, Se1E17946-5-1, Se1E15873-5-1, Se1E21305-5-1, Se1E44513-5-1, Se1E01155-5-1, Se1E23285-5-1, Se1E11374…
230	SNARE interactions in vesicular transport	Se1E31174-5-1, Se1E52657-5-1, Se1E14343-5-1, Se1E16050-5-1, Se1E12867-5-1, Se1E17428-5-1, Se1E17683-5-1, Se1E00228-5-1, Se1E53305-5-1, Se1E21679-5-1, Se1E10044-5-1, Se1E24409-5-1, Se1E55989-5-1, Se1E18185-5-1, Se1E49962-5-1, Se1E18106-5-1, Se1E03001-5-1, Se1E13155-5-1, Se1E35357-5-1, Se1E01267-5-1, Se1E21763-5-1, Se1E20655-5-1, Se1E45667-5-1, Se1E21057-5-1, Se1E09632-5-1, Se1E14707-5-1, Se1E21977…
231	Caprolactam degradation	Se1E35231-5-1, Se1E21937-5-1, Se1E56319-5-1, Se1E11302-5-1, Se1E01620-5-1, Se1E34320-5-1, Se1E25508-5-1, Se1E37690-5-1, Se1E10345-5-1, Se1E55794-5-1, Se1E14414-5-1, Se1E04317-5-1, Se1E15887-5-1, Se1E01032-5-1, Se1E22542-5-1, Se1E54367-5-1, Se1E36469-5-1, Se1E03774-5-1, Se1E28069-5-1, Se1E54775-5-1, Se1E44498-5-1, Se1E49702-5-1, Se1E19509-5-1, Se1E03595-5-1, Se1E39327-5-1, Se1E02200-5-1, Se1E08163…
232	Pantothenate and CoA biosynthesis	Se1E02140-5-1, Se1E45297-5-1, Se1E21634-5-1, Se1E09627-5-1, Se1E44481-5-1, Se1E15507-5-1, Se1E12663-5-1, Se1E07852-5-1, Se1E53073-5-1, Se1E38857-5-1, Se1E05599-5-1, Se1E49159-5-1, Se1E08401-5-1, Se1E13007-5-1, Se1E49416-5-1, Se1E52851-5-1, Se1E34603-5-1, Se1E09573-5-1, Se1E23701-5-1, Se1E12873-5-1, Se1E14144-5-1, Se1E22695-5-1, Se1E36058-5-1, Se1E21471-5-1, Se1E51479-5-1, Se1E50416-5-1, Se1E04299…
233	Synthesis and degradation of ketone bodies	Se1E11828-5-1, Se1E04305-5-1, Se1E19678-5-1, Se1E03585-5-1, Se1E58684-5-1, Se1E43310-5-1, Se1E02041-5-1, Se1E39686-5-1, Se1E33222-5-1, Se1E04426-5-1, Se1E14948-5-1, Se1E04202-5-1, Se1E28985-5-1, Se1E30207-5-1, Se1E09953-5-1, Sf1F01322-5-1, Se1E23823-5-1, Se1E08441-5-1, Se1E10436-5-1, Se1E13228-5-1, Se1E12496-5-1, Se1E21647-5-1, Se1E21586-5-1, Se1E14354-5-1, Se1E16603-5-1, Se1E40878-5-1, Se1E45663…
234	Valine, leucine and isoleucine biosynthesis	Se1E19880-5-1, Se1E49755-5-1, Se1E13110-5-1, Se1E17420-5-1, Se1E04759-5-1, Se1E07338-5-1, Se1E24713-5-1, Se1E09627-5-1, Se1E43544-5-1, Se1E19417-5-1, Se1E22307-5-1, Se1E09723-5-1, Se1E10153-5-1, Se1E57617-5-1, Se1E01125-5-1, Se1E56744-5-1, Se1E17681-5-1, Se1E53137-5-1, Se1E18586-5-1, Se1E20497-5-1, Se1E36825-5-1, Se1E45195-5-1, Se1E22277-5-1, Se1E33844-5-1, Se1E18064-5-1, Se1E12900-5-1, Se1E08043…
235	Regulation of autophagy	Se1E10814-5-1, Se1E39505-5-1, Se1E44918-5-1, Se1E11388-5-1, Se1E25640-5-1, Se1E47972-5-1, Se1E03050-5-1, Se1E04633-5-1, Se1E35337-5-1, Se1E19700-5-1, Se1E47585-5-1, Se1E35058-5-1, Se1E03215-5-1, Se1E20517-5-1, Se1E07609-5-1, Se1E18601-5-1, Se1E31693-5-1, Se1E18051-5-1, Se1E56603-5-1, Se1E45635-5-1, Se1E08900-5-1, Se1E20063-5-1, Se1E37317-5-1, Se1E41462-5-1, Se1E29548-5-1, Se1E15535-5-1, Se1E30213…
236	Phototransduction	Se1E09041-5-1, Se1E11522-5-1, Se1E12421-5-1, Se1E19733-5-1, Se1E09703-5-1, Se1E21077-5-1, Sf1H03751-5-1, Se1E12369-5-1, Se1E39451-5-1, Se1E43049-5-1, Se1E07808-5-1, Se1E22029-5-1, Se1E16276-5-1, Se1E09544-5-1, Se1E06248-5-1, Se1E38207-5-1, Se1E01675-5-1, Se1E17185-5-1, Se1E03447-5-1, Se1E42116-5-1, Se1E08294-5-1, Se1E17242-5-1, Se1E37375-5-1, Se1E29137-5-1, Se1E21517-5-1, Se1E09525-5-1, Se1E31071…
237	Glycosaminoglycan biosynthesis - heparan sulfate	Se1E07748-5-1, Se1E19765-5-1, Se1E00291-5-1, Se1E18668-5-1, Se1E25012-5-1, Se1E32886-5-1, Se1E38482-5-1, Se1E14908-5-1, Se1E56355-5-1, Se1E04314-5-1, Se1E50820-5-1, Se1E19871-5-1, Se1E48637-5-1, Se1E21293-5-1, Se1E39940-5-1, Se1E41641-5-1, Se1E29698-5-1, Se1E29738-5-1, Se1E05112-5-1, Se1E11552-5-1, Se1E54167-5-1, Se1E41434-5-1, Se1E56223-5-1, Se1E01005-5-1, Se1E31461-5-1, Se1E09658-5-1, Se1E10588…
238	Hedgehog signaling pathway	Se1E34960-5-1, Se1E30813-5-1, Se1E18405-5-1, Se1E22164-5-1, Se1E05738-5-1, Se1E19535-5-1, Se1E15514-5-1, Se1E31213-5-1, Se1E46908-5-1, Se1E55468-5-1, Se1E48526-5-1, Se1E19867-5-1, Se1E02875-5-1, Se1E38661-5-1, Se1E22217-5-1, Se1E11899-5-1, Se1E29259-5-1, Se1E17941-5-1, Se1E51666-5-1, Se1E44359-5-1, Se1E42363-5-1, Se1E24290-5-1, Se1E10376-5-1, Se1E01406-5-1, Se1E25882-5-1, Se1E10334-5-1, Se1E24140…
239	RIG-I-like receptor signaling pathway	Se1E11677-5-1, Se1E10814-5-1, gi|665403554|ref|NM_001259574.2|, Se1E25640-5-1, Se1E15012-5-1, Se1E19490-5-1, Se1E29357-5-1, Se1E03050-5-1, Se1E14606-5-1, Se1E15713-5-1, gi|665403553|ref|NM_079132.4|, Se1E34976-5-1, Se1E14679-5-1, Se1E18282-5-1, Se1E18090-5-1, Se1E54025-5-1, Se1E31693-5-1, Se1E02180-5-1, Se1E35803-5-1, gi|442619356|ref|NM_080012.4|, Se1E21476-5-1, Se1E42905-5-1, Se1E47701-5-1, Se1…
240	Endometrial cancer	Se1E16376-5-1, Se1E32307-5-1, Se1E16819-5-1, Se1E15570-5-1, Se1E50806-5-1, Se1E11256-5-1, Se1E46869-5-1, Se1E04542-5-1, Se1E42524-5-1, Se1E18282-5-1, Se1E36457-5-1, Se1E03533-5-1, Se1E32334-5-1, Se1E08975-5-1, Se1E15451-5-1, Se1E13047-5-1, Se1E38333-5-1, Se1E52517-5-1, Se1E36897-5-1, Se1E30097-5-1, Se1E19525-5-1, Se1E17375-5-1, Se1E10992-5-1, Se1E18012-5-1, Se1E03227-5-1, Se1E57518-5-1, Se1E29576…
241	Thiamine metabolism	Se1E15076-5-1, Se1E23311-5-1, Se1E17703-5-1, Se1E39724-5-1, Se1E07936-5-1, Se1E15905-5-1, Se1E56358-5-1, Se1E18640-5-1, Se1E00105-5-1, Se1E45150-5-1, Se1E47527-5-1, Se1E40998-5-1, Se1E05400-5-1, Se1E18120-5-1, Se1E32638-5-1, Se1E18161-5-1, Se1E19949-5-1, Sf1F10492-5-1, Se1E21204-5-1, Se1E05918-5-1, Se1E17459-5-1, Se1E00186-5-1, Se1E15661-5-1, Se1E22356-5-1, Se1E28148-5-1, Se1E05240-5-1, Se1E17449…
242	Type II diabetes mellitus	Se1E19492-5-1, Se1E41821-5-1, Se1E11104-5-1, Se1E07936-5-1, Se1E15905-5-1, Se1E39140-5-1, Se1E00105-5-1, Se1E42688-5-1, Se1E49984-5-1, Se1E53897-5-1, Se1E34888-5-1, Se1E32638-5-1, Se1E18090-5-1, Se1E18616-5-1, Se1E55104-5-1, Se1E21204-5-1, Se1E35648-5-1, Se1E43764-5-1, Se1E38333-5-1, Se1E52517-5-1, gi|442619356|ref|NM_080012.4|, Se1E38704-5-1, Se1E15661-5-1, Se1E22356-5-1, Se1E17375-5-1, Se1E3941…
243	Cytokine-cytokine receptor interaction	Se1E38554-5-1, Se1E13486-5-1, Se1E19422-5-1, Se1E22164-5-1, Se1E43856-5-1, Se1E10227-5-1, Se1E38924-5-1, Se1E57286-5-1, Se1E57293-5-1, Se1E50806-5-1, Se1E56311-5-1, Se1E12785-5-1, Se1E29868-5-1, Se1E05231-5-1, Se1E31213-5-1, Se1E25958-5-1, Se1E49094-5-1, Se1E25897-5-1, Se1E17961-5-1, Se1E32947-5-1, Se1E56415-5-1, Se1E15497-5-1, Se1E03624-5-1, Se1E40772-5-1, Se1E23513-5-1, Se1E25311-5-1, Se1E07089…
244	Primary bile acid biosynthesis	Se1E15434-5-1, Se1E19773-5-1, Se1E58684-5-1, Se1E18339-5-1, Se1E29082-5-1, Se1E09405-5-1, Se1E39493-5-1, Se1E34320-5-1, Se1E21489-5-1, Se1E14481-5-1, Se1E04359-5-1, Se1E12745-5-1, Se1E07099-5-1, Se1E28982-5-1, Se1E04765-5-1, Se1E05230-5-1, Se1E25553-5-1, Se1E35259-5-1, Se1E17394-5-1, Se1E17402-5-1, Se1E07362-5-1, Se1E57935-5-1, Se1E11920-5-1, Se1E09320-5-1, Se1E16431-5-1, Se1E23550-5-1, Se1E20503…
245	Notch signaling pathway	Se1E49377-5-1, Se1E10373-5-1, Se1E50277-5-1, Se1E37947-5-1, Se1E11779-5-1, Se1E45320-5-1, Se1E23318-5-1, Se1E22013-5-1, Se1E54001-5-1, Se1E03031-5-1, Se1E04534-5-1, Se1E20368-5-1, Se1E42576-5-1, Se1E39605-5-1, Se1E54073-5-1, Se1E12574-5-1, Se1E38544-5-1, Se1E14557-5-1, Se1E25433-5-1, Se1E58610-5-1, Se1E08508-5-1, Se1E11797-5-1, Se1E03779-5-1, Se1E55885-5-1, Se1E21511-5-1, Se1E29126-5-1, Se1E19945…
246	Primary immunodeficiency	Se1E42474-5-1, Se1E33769-5-1, Se1E25164-5-1, gi|665403554|ref|NM_001259574.2|, Se1E39654-5-1, Se1E05612-5-1, Se1E57316-5-1, Se1E11183-5-1, Se1E04671-5-1, Se1E48532-5-1, Se1E21924-5-1, Se1E10576-5-1, gi|665403553|ref|NM_079132.4|, Se1E14930-5-1, Se1E17443-5-1, Se1E07436-5-1, Se1E25449-5-1, Se1E41434-5-1, Se1E02066-5-1, Se1E23166-5-1, Se1E43605-5-1, Se1E04007-5-1, Se1E20692-5-1, Se1E22304-5-1, Se1E…
247	Cutin, suberine and wax biosynthesis	Se1E11087-5-1, Se1E29754-5-1, Se1E49055-5-1, Se1E20412-5-1, Se1E06898-5-1, Se1E21362-5-1, Se1E31986-5-1, Se1E30078-5-1, Se1E45180-5-1, Se1E25250-5-1, Se1E46246-5-1, Se1E58491-5-1, Se1E24895-5-1, Se1E58635-5-1, Se1E02861-5-1, Se1E25725-5-1, Se1E22455-5-1, Se1E25272-5-1, Se1E25240-5-1, Se1E01965-5-1, Se1E23584-5-1, Se1E05170-5-1, Se1E24905-5-1, Se1E36548-5-1, Se1E41100-5-1, Se1E15153-5-1, Se1E30499…
248	Morphine addiction	Se1E07942-5-1, Se1E25211-5-1, Se1E33752-5-1, Se1E50092-5-1, Se1E01479-5-1, Se1E24913-5-1, Se1E19535-5-1, Se1E00941-5-1, Se1E41955-5-1, Se1E15514-5-1, Se1E04047-5-1, Se1E57768-5-1, Se1E19475-5-1, Se1E19867-5-1, Se1E56136-5-1, Se1E02875-5-1, Se1E08294-5-1, Se1E11001-5-1, Se1E17906-5-1, Se1E15485-5-1, Se1E40322-5-1, Se1E40345-5-1, Se1E07578-5-1, Se1E24254-5-1, Se1E07895-5-1, Se1E01406-5-1, Se1E25882…
249	Vitamin B6 metabolism	Se1E31836-5-1, Se1E00413-5-1, Se1E20305-5-1, Se1E19686-5-1, Se1E56635-5-1, Se1E33374-5-1, Se1E08635-5-1, Se1E21496-5-1, Se1E52414-5-1, Se1E46711-5-1, Se1E07814-5-1, Se1E12048-5-1, Se1E23005-5-1, Se1E11026-5-1, Se1E01578-5-1, Se1E07931-5-1, Se1E24230-5-1, Se1E21468-5-1, Se1E13121-5-1, Se1E10359-5-1, Se1E23707-5-1, Se1E55063-5-1, Se1E41824-5-1, Se1E46459-5-1, Se1E38759-5-1, Se1E05271-5-1, Se1E12237…
250	Bacterial chemotaxis (no map in kegg database)	Se1E14442-5-1, Se1E21961-5-1, Se1E01404-5-1, Se1E58167-5-1, Se1E05641-5-1, Se1E22316-5-1, Se1E56327-5-1, Se1E19161-5-1, Se1E20769-5-1, Se1E13949-5-1, Se1E16594-5-1, Se1E43299-5-1, Se1E53095-5-1, Se1E02879-5-1, Se1E23934-5-1, Se1E00547-5-1, Se1E14412-5-1, Se1E04593-5-1, Se1E46058-5-1, Sf1F01422-3-1, Se1E25464-5-1, Se1E14116-5-1, Se1E14842-5-1, Se1E21578-5-1, Se1E10232-5-1, Se1E54528-5-1, Se1E38665…
251	Malaria	Se1E10373-5-1, Se1E38112-5-1, Se1E41008-5-1, Se1E06766-5-1, Se1E16511-5-1, Se1E25601-5-1, Se1E02547-5-1, Se1E00485-5-1, Se1E22448-5-1, Se1E41615-5-1, Se1E20019-5-1, Se1E36604-5-1, Se1E36156-5-1, Se1E06068-5-1, Se1E53234-5-1, Se1E56252-5-1, Se1E11899-5-1, Se1E17941-5-1, Se1E42168-5-1, Se1E18574-5-1, Se1E07940-5-1, Se1E08058-5-1, Se1E04514-5-1, Se1E11863-5-1, Se1E29869-5-1, Se1E41269-5-1, Se1E12297…
252	Circadian rhythm - mammal	Se1E12440-5-1, Se1E20541-5-1, Se1E41075-5-1, Se1E10108-5-1, Se1E47432-5-1, Se1E04508-5-1, Se1E09617-5-1, Se1E09124-5-1, Se1E04774-5-1, Se1E11245-5-1, Se1E11970-5-1, Se1E22217-5-1, Se1E45609-5-1, Se1E01379-5-1, Se1E58881-5-1, Se1E03047-5-1, Se1E29163-5-1, Se1E37365-5-1, Se1E06175-5-1, Se1E22718-5-1, Se1E57701-5-1, Se1E33568-5-1, Se1E10376-5-1, Se1E10425-5-1, Se1E05052-5-1, Se1E56173-5-1, Se1E48978…
253	Fatty acid biosynthesis	Se1E43308-5-1, Se1E05169-5-1, Se1E14819-5-1, Se1E12456-5-1, Se1E16863-5-1, Sf1H05585-3-1, Se1E15660-5-1, Se1E49602-5-1, Se1E31457-5-1, Se1E35888-5-1, Se1E41949-5-1, Se1E06202-5-1, Se1E05382-5-1, Se1E20596-5-1, Se1E42984-5-1, Se1E04371-5-1, Se1E17947-5-1, Se1E08054-5-1, Se1E16969-5-1, Se1E24548-5-1, Se1E50851-5-1, Se1E45556-5-1, Se1E11122-5-1, Se1E46606-5-1, Se1E11823-5-1, Se1E58457-5-1, Se1E21121…
254	Thyroid cancer	Se1E09511-5-1, Se1E31517-5-1, Se1E32307-5-1, Se1E16819-5-1, Se1E21129-5-1, Se1E04542-5-1, Se1E03533-5-1, Se1E28233-5-1, Se1E08975-5-1, Se1E15451-5-1, Se1E13047-5-1, Se1E10276-5-1, Se1E56651-5-1, Se1E19525-5-1, Se1E17375-5-1, Se1E10992-5-1, Se1E01369-5-1, Se1E25966-5-1, Se1E18012-5-1, Se1E03227-5-1, Se1E29576-5-1, Se1E24878-5-1, Se1E46257-5-1, Se1E51656-5-1, Se1E19935-5-1, Se1E51712-5-1, Se1E58670…
255	Lipoic acid metabolism	Se1E15678-5-1, Se1E15021-5-1, Se1E00645-5-1, Se1E16162-5-1, Se1E12085-5-1, Se1E01830-5-1, Se1E04458-5-1, Se1E21941-5-1, Se1E15207-5-1, Se1E13173-5-1, Se1E21958-5-1, Se1E01554-5-1, Se1E08441-5-1, Se1E13599-5-1, Se1E23070-5-1, Se1E21363-5-1, Se1E22986-5-1, Se1E22094-5-1, Se1E13801-5-1, Se1E20088-5-1, Se1E56841-5-1, Se1E07592-5-1, Se1E00419-5-1, Se1E25739-5-1, Se1E08407-5-1, Se1E31161-5-1, Se1E01175…
256	Geraniol degradation	Se1E02026-5-1, Se1E04305-5-1, Se1E03585-5-1, Se1E28701-5-1, Se1E21384-5-1, Se1E11424-5-1, Se1E04847-5-1, Se1E21084-5-1, Se1E43310-5-1, Se1E02041-5-1, Se1E18949-5-1, Se1E04202-5-1, Se1E50813-5-1, Se1E18767-5-1, Se1E09953-5-1, Se1E35975-5-1, Se1E04387-5-1, Se1E20832-5-1, Se1E45663-5-1, Se1E18268-5-1, Se1E45141-5-1, Se1E54920-5-1, Se1E13426-5-1, Se1E58441-5-1, Se1E10253-5-1, Se1E01254-5-1, Se1E17992…
257	Aldosterone-regulated sodium reabsorption	Se1E19492-5-1, Se1E48944-5-1, Se1E15570-5-1, Se1E22602-5-1, Se1E50886-5-1, Se1E05540-5-1, Se1E46212-5-1, Se1E34888-5-1, Se1E35405-5-1, Se1E57768-5-1, Se1E37815-5-1, Se1E52352-5-1, Se1E38333-5-1, Se1E19787-5-1, Se1E23213-5-1, Se1E52517-5-1, Se1E50132-5-1, Se1E46559-5-1, Se1E17375-5-1, Se1E47650-5-1, Se1E25375-5-1, Se1E24878-5-1, Se1E56155-5-1, Se1E45281-5-1, Se1E38454-5-1, Se1E54237-5-1, Se1E46785…
258	Type I diabetes mellitus	Se1E24056-5-1, Se1E31836-5-1, Se1E15618-5-1, Se1E53888-5-1, Se1E40354-5-1, Se1E08635-5-1, Se1E25880-5-1, Se1E46816-5-1, Se1E48191-5-1, Se1E39397-5-1, Se1E22727-5-1, Se1E24230-5-1, Se1E35899-5-1, Se1E10359-5-1, Se1E25171-5-1, Se1E44513-5-1, Se1E03429-5-1, Se1E48277-5-1, Se1E22965-5-1, Se1E38694-5-1, Se1E57040-5-1, Se1E56048-5-1, Se1E21173-5-1, Se1E01360-5-1, Se1E46785-5-1, Se1E06473-5-1
259	Glycosphingolipid biosynthesis - globo series	Se1E08595-5-1, Se1E13297-5-1, Se1E00514-5-1, Se1E32751-5-1, Se1E48271-5-1, Se1E31453-5-1, Se1E39528-5-1, Se1E17014-5-1, Se1E19055-5-1, Se1E04287-5-1, Se1E29518-5-1, Se1E40484-5-1, Se1E41908-5-1, Se1E28443-5-1, Se1E08643-5-1, Se1E07233-5-1, Se1E18039-5-1, Se1E56540-5-1, Se1E54233-5-1, Se1E14179-5-1, Se1E13343-5-1, Se1E25423-5-1, Se1E34757-5-1, Se1E46256-5-1, Se1E19169-5-1
260	Jak-STAT signaling pathway	Se1E38554-5-1, Se1E50959-5-1, Se1E13486-5-1, Se1E43856-5-1, Se1E10227-5-1, Se1E11256-5-1, Se1E12785-5-1, Se1E52575-5-1, Se1E05231-5-1, Se1E06276-5-1, Se1E25754-5-1, Se1E47000-5-1, Se1E32334-5-1, Se1E20410-5-1, Se1E38333-5-1, Se1E52517-5-1, Se1E46037-5-1, Se1E56302-5-1, Se1E14079-5-1, Se1E05601-5-1, Se1E19527-5-1, Se1E46550-5-1, Se1E40466-5-1
261	Flagellar assembly (no map in kegg database)	Se1E15185-5-1, Se1E15964-5-1, Se1E09213-5-1, Se1E22316-5-1, Se1E15952-5-1, Se1E56327-5-1, Se1E54349-5-1, Se1E57039-5-1, Se1E06985-5-1, Se1E17078-5-1, Se1E46895-5-1, Se1E00377-5-1, Se1E53095-5-1, Se1E17844-5-1, Se1E23934-5-1, Sf1F02147-3-1, Se1E25464-5-1, Se1E56374-5-1, Se1E35158-5-1, Se1E13391-5-1, Se1E32990-5-1, Se1E55508-5-1
262	Styrene degradation	Se1E37788-5-1, Se1E21600-5-1, Se1E53003-5-1, Se1E05865-5-1, Se1E21689-5-1, Se1E15206-5-1, Se1E08909-5-1, Se1E15335-5-1, Se1E36400-5-1, Se1E20295-5-1, Se1E18725-5-1, Se1E01884-5-1, Se1E01121-5-1, Se1E58803-5-1, Se1E15919-5-1, Se1E44642-5-1, Se1E28103-5-1, Se1E12721-5-1, Se1E15299-5-1, Se1E46994-5-1, Se1E00037-5-1, Se1E49487-5-1
263	Glycosaminoglycan biosynthesis - chondroitin sulfate	Se1E45816-5-1, Se1E46178-5-1, Se1E18668-5-1, Se1E38482-5-1, Se1E14908-5-1, Se1E56355-5-1, Se1E04314-5-1, Se1E19871-5-1, Se1E21293-5-1, Se1E39940-5-1, Se1E41641-5-1, Se1E29698-5-1, Se1E11552-5-1, Se1E54167-5-1, Se1E41076-5-1, Se1E40304-5-1, Se1E17275-5-1, Se1E10588-5-1, Se1E28434-5-1, Se1E05633-5-1, Se1E05707-5-1
264	Biotin metabolism	Se1E17923-5-1, Se1E10429-5-1, Se1E20385-5-1, Se1E05716-5-1, Se1E22665-5-1, Se1E12929-5-1, Se1E33040-5-1, Se1E05757-5-1, Se1E20514-5-1, Se1E49971-5-1, Se1E11965-5-1, Se1E12812-5-1, Se1E22695-5-1, Se1E18548-5-1, Se1E13589-5-1, Se1E17895-5-1, Se1E22702-5-1, Se1E13323-5-1, Se1E30667-5-1, Se1E15568-5-1
265	MAPK signaling pathway - fly	Se1E10369-5-1, Se1E32307-5-1, Se1E18961-5-1, Se1E28388-5-1, Se1E54884-5-1, Se1E10215-5-1, Se1E21148-5-1, Se1E35181-5-1, Se1E47000-5-1, Se1E20410-5-1, Se1E15497-5-1, Se1E17375-5-1, Se1E21341-5-1, Se1E32967-5-1, Se1E07270-5-1, Se1E24878-5-1, Se1E46257-5-1, Se1E34008-5-1, Se1E31567-5-1, Se1E40466-5-1
266	Glycosphingolipid biosynthesis - ganglio series	Se1E13297-5-1, Se1E48271-5-1, Se1E31453-5-1, Se1E32906-5-1, Se1E47985-5-1, Se1E39528-5-1, Se1E19055-5-1, Se1E35515-5-1, Se1E29518-5-1, Se1E40484-5-1, Se1E41908-5-1, Se1E17636-5-1, Se1E52267-5-1, Se1E28443-5-1, Se1E56143-5-1, Se1E20836-5-1, Se1E14179-5-1, Se1E28436-5-1, Se1E34757-5-1, Se1E19169-5-1
267	Caffeine metabolism	Se1E29978-5-1, Se1E13903-5-1, Se1E04588-5-1, Se1E14335-5-1, Se1E29656-5-1, Se1E02971-5-1, Se1E42100-5-1, Se1E38839-5-1, Se1E07258-5-1, Se1E05054-5-1, Se1E36928-5-1, Se1E05421-5-1, Se1E31893-5-1, Se1E25405-5-1, Se1E33469-5-1, Se1E02889-5-1, Se1E16848-5-1, Se1E16680-5-1, Se1E52177-5-1, Se1E19906-5-1
268	Lipopolysaccharide biosynthesis (no map in kegg database)	Se1E12169-5-1, Se1E19693-5-1, Se1E05066-5-1, Se1E55666-5-1, Se1E22172-5-1, Se1E45819-5-1, Se1E10235-5-1, Se1E00523-5-1, Se1E03095-5-1, Se1E15007-5-1, Se1E18181-5-1, Se1E06711-5-1, Se1E58103-5-1, Se1E58810-5-1, Se1E44355-5-1, Se1E30302-5-1, Se1E53360-5-1, Se1E51190-5-1
269	Glycosphingolipid biosynthesis - lacto and neolacto series	Se1E24738-5-1, Se1E11300-5-1, Se1E48909-5-1, Se1E19562-5-1, Se1E14950-5-1, Se1E08385-5-1, Se1E44684-5-1, Se1E23789-5-1, Se1E43437-5-1, Se1E09821-5-1, Se1E18039-5-1, Se1E02832-5-1, Se1E32095-5-1, Se1E13343-5-1, Se1E28436-5-1, Se1E51795-5-1, Se1E09655-5-1
270	Isoquinoline alkaloid biosynthesis	Se1E13921-5-1, Se1E22742-5-1, Se1E31233-5-1, Se1E47581-5-1, Se1E00838-5-1, Se1E11596-5-1, Se1E00652-5-1, Se1E15478-5-1, Se1E52288-5-1, Se1E02982-5-1, Se1E42289-5-1, Se1E45277-5-1, Se1E31760-5-1, Se1E09172-5-1, Se1E18226-5-1, Se1E15702-5-1, Se1E28399-5-1
271	Ethylbenzene degradation	Se1E25918-5-1, Se1E11593-5-1, Se1E51760-5-1, Se1E52874-5-1, Se1E12412-5-1, Se1E42057-5-1, Se1E08046-5-1, Se1E30676-5-1, Se1E24235-5-1, Se1E25365-5-1, Se1E45468-5-1, Se1E08679-5-1, Se1E44270-5-1, Se1E00740-5-1, Se1E05895-5-1, Se1E10394-5-1
272	Basal cell carcinoma	Se1E34960-5-1, Se1E18405-5-1, Se1E31213-5-1, Se1E55468-5-1, Se1E36612-5-1, Se1E03533-5-1, Se1E38661-5-1, Se1E42363-5-1, Se1E03754-5-1, Se1E03227-5-1, Se1E10334-5-1, Se1E29403-5-1, Se1E41409-5-1, Se1E55068-5-1, Se1E20586-5-1
273	Glycosaminoglycan biosynthesis - keratan sulfate (no map in kegg database)	Se1E57814-5-1, Se1E24738-5-1, Se1E11300-5-1, Se1E48909-5-1, Se1E19562-5-1, Se1E33369-5-1, Se1E14950-5-1, Se1E08385-5-1, Se1E44684-5-1, Se1E23789-5-1, Se1E43437-5-1, Se1E02832-5-1, Se1E32095-5-1, Se1E51795-5-1, Se1E09655-5-1
274	Taste transduction	Se1E46849-5-1, Se1E58287-5-1, Se1E24913-5-1, Se1E19535-5-1, Se1E28802-5-1, Se1E00941-5-1, Se1E41955-5-1, Se1E15514-5-1, Se1E19867-5-1, Se1E02875-5-1, Se1E48240-5-1, Se1E01406-5-1, Se1E25882-5-1, Se1E45480-5-1, Se1E10011-5-1
275	Bacterial secretion system	Se1E19681-5-1, Se1E21863-5-1, Se1E57172-5-1, Se1E10130-5-1, Se1E56289-5-1, Se1E34667-5-1, Se1E44356-5-1, Se1E10350-5-1, Se1E49661-5-1, Se1E44865-5-1, Se1E54355-5-1, Se1E11513-5-1, Se1E20147-5-1, Se1E04702-5-1
276	Staphylococcus aureus infection	Se1E03183-5-1, Se1E36912-5-1, Se1E41615-5-1, Se1E42199-5-1, Se1E47884-5-1, Se1E16530-5-1, Se1E25872-5-1, Se1E01284-5-1, Se1E54309-5-1, Se1E48226-5-1, Se1E29869-5-1, Se1E08351-5-1, Se1E03872-5-1, Se1E17730-5-1
277	Polyketide sugar unit biosynthesis (no map in kegg database)	Se1E00482-5-1, Se1E19339-5-1, Se1E10706-5-1, Se1E20061-5-1, Se1E20547-5-1, Se1E52142-5-1, Se1E19792-5-1, Se1E19329-5-1, Se1E22099-5-1, Se1E19731-5-1, Se1E37277-5-1, Se1E57869-5-1, Se1E29459-5-1, Se1E12557-5-1
278	Peptidoglycan biosynthesis (no map in kegg database)	Se1E31141-5-1, Se1E00477-5-1, Se1E00692-5-1, Se1E06115-5-1, Se1E50618-5-1, Se1E30614-5-1, Se1E00069-5-1, Se1E11357-5-1, Se1E40642-5-1, Se1E06974-5-1, Se1E10972-5-1, Se1E54767-5-1, Se1E18022-5-1, Se1E04247-5-1
279	Non-homologous end-joining	Se1E20435-5-1, Se1E42877-5-1, Se1E04615-5-1, Se1E53910-5-1, Se1E47438-5-1, Se1E57716-5-1, Se1E18390-5-1, Se1E18660-5-1, Se1E17200-5-1, Se1E07211-5-1, Se1E25347-5-1, Se1E35118-5-1, Se1E22165-5-1, Se1E42779-5-1
280	Autoimmune thyroid disease	Se1E38554-5-1, Se1E15618-5-1, Se1E43856-5-1, Se1E10227-5-1, Se1E05231-5-1, Se1E18806-5-1, Se1E56426-5-1, Se1E12102-5-1, Se1E34143-5-1, Se1E05601-5-1, Se1E48277-5-1, Se1E01360-5-1, Se1E20542-5-1
281	Nicotine addiction	Se1E50092-5-1, Se1E41260-5-1, Se1E37152-5-1, Se1E58772-5-1, Se1E37475-5-1, Se1E04047-5-1, Se1E56010-5-1, Se1E19475-5-1, Se1E56136-5-1, Se1E29398-5-1, Se1E17906-5-1, Se1E42896-5-1
282	Phosphotransferase system (PTS) (no map in kegg database)	Se1E47775-5-1, Se1E11169-5-1, Se1E11884-5-1, Se1E13988-5-1, Se1E40235-5-1, Se1E15210-5-1, Se1E12922-5-1, Se1E31569-5-1, Se1E09636-5-1, Se1E22902-5-1, Se1E41315-5-1, Se1E42287-5-1
283	Lysine biosynthesis	Se1E55274-5-1, Se1E16464-5-1, Se1E12968-5-1, Se1E45513-5-1, Se1E09361-5-1, Se1E36096-5-1, Se1E19636-5-1, Se1E53917-5-1, Se1E49375-5-1, Se1E13938-5-1, Se1E19270-5-1, Se1E19167-5-1
284	Circadian rhythm - fly	Se1E54791-5-1, Se1E01727-5-1, Se1E57357-5-1, Se1E22217-5-1, Se1E45609-5-1, Se1E22718-5-1, Se1E25363-5-1, Se1E43853-5-1, Se1E49361-5-1, Se1E09521-5-1, Se1E49592-5-1, Se1E09656-5-1
285	D-Arginine and D-ornithine metabolism	Se1E19794-5-1, Se1E32922-5-1, Se1E13601-5-1, Se1E47995-5-1, Se1E45114-5-1, Se1E08050-5-1, Se1E19035-5-1, Se1E22901-5-1, Se1E18989-5-1, Se1E14919-5-1, Se1E19808-5-1
286	Mucin type O-Glycan biosynthesis	Se1E50364-5-1, Se1E24773-5-1, Se1E30885-5-1, Se1E20822-5-1, Se1E53929-5-1, Se1E28855-5-1, Se1E07358-5-1, Se1E06315-5-1, Se1E58016-5-1, Se1E23014-5-1, Se1E09306-5-1
287	African trypanosomiasis	Se1E46849-5-1, Se1E58287-5-1, Se1E28802-5-1, Se1E16010-5-1, Se1E57768-5-1, Se1E05175-5-1, Se1E48240-5-1, Se1E25375-5-1, Se1E56155-5-1, Se1E22371-5-1, Se1E18182-5-1
288	Penicillin and cephalosporin biosynthesis	Se1E19794-5-1, Se1E32922-5-1, Se1E13601-5-1, Se1E47995-5-1, Se1E45114-5-1, Se1E08050-5-1, Se1E19035-5-1, Se1E22901-5-1, Se1E18989-5-1, Se1E14919-5-1, Se1E19808-5-1
289	D-Glutamine and D-glutamate metabolism	Se1E12883-5-1, Se1E25454-5-1, Se1E57564-5-1, Se1E52811-5-1, Se1E19948-5-1, Se1E36606-5-1, Se1E35935-5-1, Se1E12530-5-1, Se1E45349-5-1
290	C5-Branched dibasic acid metabolism (no map in kegg database)	Se1E49755-5-1, Se1E17420-5-1, Se1E18586-5-1, Se1E33844-5-1, Se1E12900-5-1, Se1E17891-5-1, Se1E12919-5-1, Se1E42878-5-1
291	Maturity onset diabetes of the young	Se1E11558-5-1, Se1E11104-5-1, Se1E42688-5-1, Se1E18616-5-1, Se1E43764-5-1, Se1E12395-5-1, Se1E15326-5-1, Se1E46785-5-1
292	Cell cycle - Caulobacter	Se1E10161-5-1, Se1E51062-5-1, Se1E17572-5-1, Se1E20652-5-1, Se1E53329-5-1, Se1E49532-5-1, Se1E09014-5-1
293	Circadian rhythm - plant	Se1E24164-5-1, Se1E23450-5-1, Se1E12593-5-1, Sf1H08437-5-1, Se1E20477-5-1, Se1E46905-5-1, Se1E11343-5-1
294	Betalain biosynthesis	Se1E13921-5-1, Se1E31233-5-1, Se1E00838-5-1, Se1E15478-5-1, Se1E52288-5-1, Se1E42289-5-1
295	Atrazine degradation	Se1E21102-5-1, Se1E17443-5-1, Se1E22364-5-1, Se1E49944-5-1, Se1E20692-5-1
296	Butirosin and neomycin biosynthesis	Se1E39140-5-1, Se1E53897-5-1, Se1E38704-5-1, Se1E39412-5-1
297	Zeatin biosynthesis	Se1E04767-5-1, Se1E45489-5-1, Se1E22451-5-1, Se1E00163-5-1
298	Biosynthesis of ansamycins	Se1E16751-5-1, Se1E38028-5-1, Se1E33054-5-1, Se1E52989-5-1
299	Allograft rejection	Se1E15618-5-1, Se1E48277-5-1, Se1E01360-5-1
300	Glucosinolate biosynthesis (no map in kegg database)	Se1E09627-5-1, Se1E51479-5-1, Se1E15696-5-1
301	Graft-versus-host disease	Se1E15618-5-1, Se1E48277-5-1, Se1E01360-5-1
302	Asthma	Se1E10227-5-1, Se1E01239-5-1, Se1E19885-5-1
303	Plant hormone signal transduction	Se1E50749-5-1, Se1E14034-5-1
304	Brassinosteroid biosynthesis	Se1E13170-5-1, Se1E08623-5-1
305	Phosphonate and phosphinate metabolism	Se1E10874-5-1, Se1E00347-5-1
306	Dioxin degradation (no map in kegg database)	Se1E25775-5-1, Se1E30116-5-1
307	Stilbenoid, diarylheptanoid and gingerol biosynthesis	Se1E49985-5-1
308	Carotenoid biosynthesis	Se1E07933-5-1
309	Indole alkaloid biosynthesis	Se1E16407-5-1
310	Intestinal immune network for IgA production	Se1E21547-5-1
311	Cell cycle - yeast	Se1E18360-5-1, Se1E18392-5-1, Se1E03816-5-1, Se1E29557-5-1, Se1E22599-5-1, Se1E25098-5-1, Se1E05826-5-1, Se1E38781-5-1, Se1E19687-5-1, Se1E24147-5-1, Se1E17350-5-1, Se1E20541-5-1, Se1E07880-5-1, Se1E32816-5-1, Se1E17468-5-1, Se1E00321-5-1, Se1E47401-5-1, Se1E43884-5-1, Se1E17107-5-1, Se1E52039-5-1, Se1E37988-5-1, Se1E22438-5-1, Se1E09748-5-1, Se1E04697-5-1, Se1E33669-5-1, Se1E45262-5-1, Se1E00190…

## Sheet: S5
The Gene Ontology (GO) of HSL-CN and PSL-36 (Terms from the Component Ontology with p-value as good or better than 1)
Gene Ontology term	Cluster frequency	Genome frequency of use	Corrected P-value
Nucleotide-excision repair complex	2 out of 5058 genes, 0.0%	2 out of 5058 genes, 0.0%	1
Histone deacetylase complex	4 out of 5058 genes, 0.1%	4 out of 5058 genes, 0.1%	1
Histone acetyltransferase complex	15 out of 5058 genes, 0.3%	15 out of 5058 genes, 0.3%	1
Golgi membrane	8 out of 5058 genes, 0.2%	8 out of 5058 genes, 0.2%	1
Ubiquitin ligase complex	30 out of 5058 genes, 0.6%	30 out of 5058 genes, 0.6%	1
Nuclear ubiquitin ligase complex	4 out of 5058 genes, 0.1%	4 out of 5058 genes, 0.1%	1
Cytoplasmic ubiquitin ligase complex	3 out of 5058 genes, 0.1%	3 out of 5058 genes, 0.1%	1
Exosome (RNase complex)	7 out of 5058 genes, 0.1%	7 out of 5058 genes, 0.1%	1
Nuclear chromosome	36 out of 5058 genes, 0.7%	36 out of 5058 genes, 0.7%	1
Cyclin-dependent protein kinase holoenzyme complex	3 out of 5058 genes, 0.1%	3 out of 5058 genes, 0.1%	1
Organellar ribosome	124 out of 5058 genes, 2.5%	124 out of 5058 genes, 2.5%	1
Organellar small ribosomal subunit	68 out of 5058 genes, 1.3%	68 out of 5058 genes, 1.3%	1
Organellar large ribosomal subunit	55 out of 5058 genes, 1.1%	55 out of 5058 genes, 1.1%	1
Lytic vacuole	20 out of 5058 genes, 0.4%	20 out of 5058 genes, 0.4%	1
DNA-directed RNA polymerase complex	25 out of 5058 genes, 0.5%	25 out of 5058 genes, 0.5%	1
SSL2-core TFIIH complex	7 out of 5058 genes, 0.1%	7 out of 5058 genes, 0.1%	1
Proteasome complex	89 out of 5058 genes, 1.8%	89 out of 5058 genes, 1.8%	1
Chromosome, centromeric region	16 out of 5058 genes, 0.3%	16 out of 5058 genes, 0.3%	1
Kinetochore	6 out of 5058 genes, 0.1%	6 out of 5058 genes, 0.1%	1
Condensed chromosome kinetochore	5 out of 5058 genes, 0.1%	5 out of 5058 genes, 0.1%	1
Condensed chromosome, centromeric region	5 out of 5058 genes, 0.1%	5 out of 5058 genes, 0.1%	1
Chromatin	43 out of 5058 genes, 0.9%	43 out of 5058 genes, 0.9%	1
Nuclear chromatin	20 out of 5058 genes, 0.4%	20 out of 5058 genes, 0.4%	1
Condensed chromosome	14 out of 5058 genes, 0.3%	14 out of 5058 genes, 0.3%	1
Condensed nuclear chromosome	10 out of 5058 genes, 0.2%	10 out of 5058 genes, 0.2%	1
Synaptonemal complex	2 out of 5058 genes, 0.0%	2 out of 5058 genes, 0.0%	1
Origin recognition complex	7 out of 5058 genes, 0.1%	7 out of 5058 genes, 0.1%	1
Extracellular region	89 out of 5058 genes, 1.8%	89 out of 5058 genes, 1.8%	1
Proteinaceous extracellular matrix	8 out of 5058 genes, 0.2%	8 out of 5058 genes, 0.2%	1
Intracellular	3832 out of 5058 genes, 75.8%	3832 out of 5058 genes, 75.8%	1
Cell	4092 out of 5058 genes, 80.9%	4092 out of 5058 genes, 80.9%	1
Nucleus	422 out of 5058 genes, 8.3%	422 out of 5058 genes, 8.3%	1
Nuclear envelope	23 out of 5058 genes, 0.5%	23 out of 5058 genes, 0.5%	1
Nuclear pore	3 out of 5058 genes, 0.1%	3 out of 5058 genes, 0.1%	1
Nucleoplasm	116 out of 5058 genes, 2.3%	116 out of 5058 genes, 2.3%	1
Replication fork	3 out of 5058 genes, 0.1%	3 out of 5058 genes, 0.1%	1
Transcription factor complex	29 out of 5058 genes, 0.6%	29 out of 5058 genes, 0.6%	1
Spliceosomal complex	114 out of 5058 genes, 2.3%	114 out of 5058 genes, 2.3%	1
U2-type spliceosomal complex	2 out of 5058 genes, 0.0%	2 out of 5058 genes, 0.0%	1
Chromosome	122 out of 5058 genes, 2.4%	122 out of 5058 genes, 2.4%	1
Polytene chromosome	19 out of 5058 genes, 0.4%	19 out of 5058 genes, 0.4%	1
Nucleolus	11 out of 5058 genes, 0.2%	11 out of 5058 genes, 0.2%	1
Cytoplasm	1240 out of 5058 genes, 24.5%	1240 out of 5058 genes, 24.5%	1
Mitochondrion	304 out of 5058 genes, 6.0%	304 out of 5058 genes, 6.0%	1
Mitochondrial envelope	179 out of 5058 genes, 3.5%	179 out of 5058 genes, 3.5%	1
Mitochondrial outer membrane	6 out of 5058 genes, 0.1%	6 out of 5058 genes, 0.1%	1
Mitochondrial inner membrane	128 out of 5058 genes, 2.5%	128 out of 5058 genes, 2.5%	1
Mitochondrial respiratory chain	66 out of 5058 genes, 1.3%	66 out of 5058 genes, 1.3%	1
Mitochondrial proton-transporting ATP synthase complex	33 out of 5058 genes, 0.7%	33 out of 5058 genes, 0.7%	1
Mitochondrial intermembrane space	5 out of 5058 genes, 0.1%	5 out of 5058 genes, 0.1%	1
Mitochondrial matrix	7 out of 5058 genes, 0.1%	7 out of 5058 genes, 0.1%	1
Lysosome	5 out of 5058 genes, 0.1%	5 out of 5058 genes, 0.1%	1
Endosome	31 out of 5058 genes, 0.6%	31 out of 5058 genes, 0.6%	1
Late endosome	5 out of 5058 genes, 0.1%	5 out of 5058 genes, 0.1%	1
Vacuole	55 out of 5058 genes, 1.1%	55 out of 5058 genes, 1.1%	1
Vacuolar membrane	30 out of 5058 genes, 0.6%	30 out of 5058 genes, 0.6%	1
Autophagic vacuole	5 out of 5058 genes, 0.1%	5 out of 5058 genes, 0.1%	1
Peroxisome	14 out of 5058 genes, 0.3%	14 out of 5058 genes, 0.3%	1
Peroxisomal membrane	6 out of 5058 genes, 0.1%	6 out of 5058 genes, 0.1%	1
Endoplasmic reticulum	63 out of 5058 genes, 1.2%	63 out of 5058 genes, 1.2%	1
Endoplasmic reticulum membrane	47 out of 5058 genes, 0.9%	47 out of 5058 genes, 0.9%	1
Rough endoplasmic reticulum	22 out of 5058 genes, 0.4%	22 out of 5058 genes, 0.4%	1
Golgi apparatus	47 out of 5058 genes, 0.9%	47 out of 5058 genes, 0.9%	1
Golgi stack	11 out of 5058 genes, 0.2%	11 out of 5058 genes, 0.2%	1
Golgi-associated vesicle	19 out of 5058 genes, 0.4%	19 out of 5058 genes, 0.4%	1
Centrosome	13 out of 5058 genes, 0.3%	13 out of 5058 genes, 0.3%	1
Microtubule organizing center	49 out of 5058 genes, 1.0%	49 out of 5058 genes, 1.0%	1
Aster	6 out of 5058 genes, 0.1%	6 out of 5058 genes, 0.1%	1
Spindle	29 out of 5058 genes, 0.6%	29 out of 5058 genes, 0.6%	1
Cytosol	3 out of 5058 genes, 0.1%	3 out of 5058 genes, 0.1%	1
Proteasome regulatory particle	8 out of 5058 genes, 0.2%	8 out of 5058 genes, 0.2%	1
Proteasome core complex	41 out of 5058 genes, 0.8%	41 out of 5058 genes, 0.8%	1
Ribosome	270 out of 5058 genes, 5.3%	270 out of 5058 genes, 5.3%	1
Cytoskeleton	483 out of 5058 genes, 9.5%	483 out of 5058 genes, 9.5%	1
Striated muscle thin filament	24 out of 5058 genes, 0.5%	24 out of 5058 genes, 0.5%	1
Kinesin complex	2 out of 5058 genes, 0.0%	2 out of 5058 genes, 0.0%	1
Microtubule	3 out of 5058 genes, 0.1%	3 out of 5058 genes, 0.1%	1
Microtubule associated complex	37 out of 5058 genes, 0.7%	37 out of 5058 genes, 0.7%	1
Actin filament	7 out of 5058 genes, 0.1%	7 out of 5058 genes, 0.1%	1
Plasma membrane	49 out of 5058 genes, 1.0%	49 out of 5058 genes, 1.0%	1
Integral to plasma membrane	11 out of 5058 genes, 0.2%	11 out of 5058 genes, 0.2%	1
Coated pit	4 out of 5058 genes, 0.1%	4 out of 5058 genes, 0.1%	1
Cell-cell junction	20 out of 5058 genes, 0.4%	20 out of 5058 genes, 0.4%	1
Adherens junction	20 out of 5058 genes, 0.4%	20 out of 5058 genes, 0.4%	1
Cell-cell adherens junction	4 out of 5058 genes, 0.1%	4 out of 5058 genes, 0.1%	1
Cell-substrate adherens junction	16 out of 5058 genes, 0.3%	16 out of 5058 genes, 0.3%	1
Cilium	6 out of 5058 genes, 0.1%	6 out of 5058 genes, 0.1%	1
Cell cortex	8 out of 5058 genes, 0.2%	8 out of 5058 genes, 0.2%	1
Synaptic vesicle	3 out of 5058 genes, 0.1%	3 out of 5058 genes, 0.1%	1
Transcription elongation factor complex	9 out of 5058 genes, 0.2%	9 out of 5058 genes, 0.2%	1
Protein serine/threonine phosphatase complex	7 out of 5058 genes, 0.1%	7 out of 5058 genes, 0.1%	1
External side of plasma membrane	2 out of 5058 genes, 0.0%	2 out of 5058 genes, 0.0%	1
Internal side of plasma membrane	5 out of 5058 genes, 0.1%	5 out of 5058 genes, 0.1%	1
Cell surface	4 out of 5058 genes, 0.1%	4 out of 5058 genes, 0.1%	1
Endosome membrane	4 out of 5058 genes, 0.1%	4 out of 5058 genes, 0.1%	1
Endomembrane system	125 out of 5058 genes, 2.5%	125 out of 5058 genes, 2.5%	1
Vesicle membrane	26 out of 5058 genes, 0.5%	26 out of 5058 genes, 0.5%	1
ER to Golgi transport vesicle membrane	5 out of 5058 genes, 0.1%	5 out of 5058 genes, 0.1%	1
Trans-Golgi network transport vesicle membrane	4 out of 5058 genes, 0.1%	4 out of 5058 genes, 0.1%	1
Actin cytoskeleton	94 out of 5058 genes, 1.9%	94 out of 5058 genes, 1.9%	1
Microtubule cytoskeleton	379 out of 5058 genes, 7.5%	379 out of 5058 genes, 7.5%	1
Large ribosomal subunit	80 out of 5058 genes, 1.6%	80 out of 5058 genes, 1.6%	1
Small ribosomal subunit	98 out of 5058 genes, 1.9%	98 out of 5058 genes, 1.9%	1
Membrane	1395 out of 5058 genes, 27.6%	1395 out of 5058 genes, 27.6%	1
Integral to membrane	46 out of 5058 genes, 0.9%	46 out of 5058 genes, 0.9%	1
Cytoplasmic membrane-bounded vesicle	54 out of 5058 genes, 1.1%	54 out of 5058 genes, 1.1%	1
Rhabdomere	4 out of 5058 genes, 0.1%	4 out of 5058 genes, 0.1%	1
Myosin complex	13 out of 5058 genes, 0.3%	13 out of 5058 genes, 0.3%	1
Unconventional myosin complex	9 out of 5058 genes, 0.2%	9 out of 5058 genes, 0.2%	1
Proton-transporting two-sector ATPase complex	114 out of 5058 genes, 2.3%	114 out of 5058 genes, 2.3%	1
Vacuolar proton-transporting V-type ATPase complex	29 out of 5058 genes, 0.6%	29 out of 5058 genes, 0.6%	1
DNA-directed RNA polymerase II, holoenzyme	25 out of 5058 genes, 0.5%	25 out of 5058 genes, 0.5%	1
Nuclear body	24 out of 5058 genes, 0.5%	24 out of 5058 genes, 0.5%	1
Nuclear speck	4 out of 5058 genes, 0.1%	4 out of 5058 genes, 0.1%	1
Transcriptional repressor complex	2 out of 5058 genes, 0.0%	2 out of 5058 genes, 0.0%	1
Virion	5 out of 5058 genes, 0.1%	5 out of 5058 genes, 0.1%	1
Organelle inner membrane	230 out of 5058 genes, 4.5%	230 out of 5058 genes, 4.5%	1
Outer membrane	7 out of 5058 genes, 0.1%	7 out of 5058 genes, 0.1%	1
Extrinsic to plasma membrane	6 out of 5058 genes, 0.1%	6 out of 5058 genes, 0.1%	1
Extrinsic to membrane	8 out of 5058 genes, 0.2%	8 out of 5058 genes, 0.2%	1
Proteasome accessory complex	13 out of 5058 genes, 0.3%	13 out of 5058 genes, 0.3%	1
Myofibril	49 out of 5058 genes, 1.0%	49 out of 5058 genes, 1.0%	1
Sarcomere	46 out of 5058 genes, 0.9%	46 out of 5058 genes, 0.9%	1
Cell junction	53 out of 5058 genes, 1.0%	53 out of 5058 genes, 1.0%	1
Cell-substrate junction	17 out of 5058 genes, 0.3%	17 out of 5058 genes, 0.3%	1
Membrane coat	29 out of 5058 genes, 0.6%	29 out of 5058 genes, 0.6%	1
Clathrin coat	2 out of 5058 genes, 0.0%	2 out of 5058 genes, 0.0%	1
AP-type membrane coat adaptor complex	13 out of 5058 genes, 0.3%	13 out of 5058 genes, 0.3%	1
Vesicle coat	13 out of 5058 genes, 0.3%	13 out of 5058 genes, 0.3%	1
Clathrin vesicle coat	2 out of 5058 genes, 0.0%	2 out of 5058 genes, 0.0%	1
Clathrin coat of endocytic vesicle	2 out of 5058 genes, 0.0%	2 out of 5058 genes, 0.0%	1
Clathrin coat of trans-Golgi network vesicle	2 out of 5058 genes, 0.0%	2 out of 5058 genes, 0.0%	1
Transport vesicle	9 out of 5058 genes, 0.2%	9 out of 5058 genes, 0.2%	1
ER to Golgi transport vesicle	5 out of 5058 genes, 0.1%	5 out of 5058 genes, 0.1%	1
Coated vesicle	39 out of 5058 genes, 0.8%	39 out of 5058 genes, 0.8%	1
Clathrin-coated vesicle	22 out of 5058 genes, 0.4%	22 out of 5058 genes, 0.4%	1
COPI-coated vesicle	9 out of 5058 genes, 0.2%	9 out of 5058 genes, 0.2%	1
Endocytic vesicle	8 out of 5058 genes, 0.2%	8 out of 5058 genes, 0.2%	1
Trans-Golgi network transport vesicle	4 out of 5058 genes, 0.1%	4 out of 5058 genes, 0.1%	1
Secretory granule	4 out of 5058 genes, 0.1%	4 out of 5058 genes, 0.1%	1
Integral to endoplasmic reticulum membrane	2 out of 5058 genes, 0.0%	2 out of 5058 genes, 0.0%	1
Dynein complex	10 out of 5058 genes, 0.2%	10 out of 5058 genes, 0.2%	1
External encapsulating structure	3 out of 5058 genes, 0.1%	3 out of 5058 genes, 0.1%	1
Cell envelope	5 out of 5058 genes, 0.1%	5 out of 5058 genes, 0.1%	1
Axon	14 out of 5058 genes, 0.3%	14 out of 5058 genes, 0.3%	1
Dendrite	2 out of 5058 genes, 0.0%	2 out of 5058 genes, 0.0%	1
Ribonucleoprotein complex	881 out of 5058 genes, 17.4%	881 out of 5058 genes, 17.4%	1
Small nuclear ribonucleoprotein complex	33 out of 5058 genes, 0.7%	33 out of 5058 genes, 0.7%	1
Transport vesicle membrane	9 out of 5058 genes, 0.2%	9 out of 5058 genes, 0.2%	1
Cytoplasmic vesicle membrane	26 out of 5058 genes, 0.5%	26 out of 5058 genes, 0.5%	1
Golgi-associated vesicle membrane	4 out of 5058 genes, 0.1%	4 out of 5058 genes, 0.1%	1
Coated vesicle membrane	22 out of 5058 genes, 0.4%	22 out of 5058 genes, 0.4%	1
Clathrin-coated vesicle membrane	6 out of 5058 genes, 0.1%	6 out of 5058 genes, 0.1%	1
Endocytic vesicle membrane	4 out of 5058 genes, 0.1%	4 out of 5058 genes, 0.1%	1
Secretory granule membrane	2 out of 5058 genes, 0.0%	2 out of 5058 genes, 0.0%	1
Clathrin-coated endocytic vesicle membrane	2 out of 5058 genes, 0.0%	2 out of 5058 genes, 0.0%	1
Synaptic vesicle membrane	2 out of 5058 genes, 0.0%	2 out of 5058 genes, 0.0%	1
Preribosome	15 out of 5058 genes, 0.3%	15 out of 5058 genes, 0.3%	1
Cortical cytoskeleton	2 out of 5058 genes, 0.0%	2 out of 5058 genes, 0.0%	1
Cortical actin cytoskeleton	2 out of 5058 genes, 0.0%	2 out of 5058 genes, 0.0%	1
Rough endoplasmic reticulum membrane	22 out of 5058 genes, 0.4%	22 out of 5058 genes, 0.4%	1
RNA polymerase complex	26 out of 5058 genes, 0.5%	26 out of 5058 genes, 0.5%	1
ISWI-type complex	3 out of 5058 genes, 0.1%	3 out of 5058 genes, 0.1%	1
Extracellular matrix	15 out of 5058 genes, 0.3%	15 out of 5058 genes, 0.3%	1
Organelle membrane	403 out of 5058 genes, 8.0%	403 out of 5058 genes, 8.0%	1
Intrinsic to membrane	571 out of 5058 genes, 11.3%	571 out of 5058 genes, 11.3%	1
Intrinsic to plasma membrane	11 out of 5058 genes, 0.2%	11 out of 5058 genes, 0.2%	1
Intrinsic to endoplasmic reticulum membrane	8 out of 5058 genes, 0.2%	8 out of 5058 genes, 0.2%	1
Intrinsic to peroxisomal membrane	6 out of 5058 genes, 0.1%	6 out of 5058 genes, 0.1%	1
Extrinsic to internal side of plasma membrane	5 out of 5058 genes, 0.1%	5 out of 5058 genes, 0.1%	1
Cell leading edge	13 out of 5058 genes, 0.3%	13 out of 5058 genes, 0.3%	1
DNA replication preinitiation complex	2 out of 5058 genes, 0.0%	2 out of 5058 genes, 0.0%	1
Intrinsic to organelle membrane	20 out of 5058 genes, 0.4%	20 out of 5058 genes, 0.4%	1
Integral to organelle membrane	2 out of 5058 genes, 0.0%	2 out of 5058 genes, 0.0%	1
Intrinsic to mitochondrial inner membrane	4 out of 5058 genes, 0.1%	4 out of 5058 genes, 0.1%	1
Intrinsic to mitochondrial outer membrane	2 out of 5058 genes, 0.0%	2 out of 5058 genes, 0.0%	1
RNAi effector complex	11 out of 5058 genes, 0.2%	11 out of 5058 genes, 0.2%	1
Cytoplasmic vesicle	56 out of 5058 genes, 1.1%	56 out of 5058 genes, 1.1%	1
Cullin-RING ubiquitin ligase complex	13 out of 5058 genes, 0.3%	13 out of 5058 genes, 0.3%	1
Mannosyltransferase complex	6 out of 5058 genes, 0.1%	6 out of 5058 genes, 0.1%	1
Nonmotile primary cilium	3 out of 5058 genes, 0.1%	3 out of 5058 genes, 0.1%	1
Motile cilium	3 out of 5058 genes, 0.1%	3 out of 5058 genes, 0.1%	1
PcG protein complex	4 out of 5058 genes, 0.1%	4 out of 5058 genes, 0.1%	1
A band	8 out of 5058 genes, 0.2%	8 out of 5058 genes, 0.2%	1
I band	19 out of 5058 genes, 0.4%	19 out of 5058 genes, 0.4%	1
Late endosome membrane	3 out of 5058 genes, 0.1%	3 out of 5058 genes, 0.1%	1
Microbody membrane	6 out of 5058 genes, 0.1%	6 out of 5058 genes, 0.1%	1
Mitochondrial membrane	146 out of 5058 genes, 2.9%	146 out of 5058 genes, 2.9%	1
Organelle envelope	313 out of 5058 genes, 6.2%	313 out of 5058 genes, 6.2%	1
Organelle outer membrane	6 out of 5058 genes, 0.1%	6 out of 5058 genes, 0.1%	1
Organelle envelope lumen	5 out of 5058 genes, 0.1%	5 out of 5058 genes, 0.1%	1
Membrane-enclosed lumen	268 out of 5058 genes, 5.3%	268 out of 5058 genes, 5.3%	1
Envelope	318 out of 5058 genes, 6.3%	318 out of 5058 genes, 6.3%	1
Nuclear lumen	256 out of 5058 genes, 5.1%	256 out of 5058 genes, 5.1%	1
Vesicle	66 out of 5058 genes, 1.3%	66 out of 5058 genes, 1.3%	1
Organelle subcompartment	11 out of 5058 genes, 0.2%	11 out of 5058 genes, 0.2%	1
Golgi cisterna	11 out of 5058 genes, 0.2%	11 out of 5058 genes, 0.2%	1
Membrane-bounded vesicle	55 out of 5058 genes, 1.1%	55 out of 5058 genes, 1.1%	1
Cell division site	9 out of 5058 genes, 0.2%	9 out of 5058 genes, 0.2%	1
Cell division site part	9 out of 5058 genes, 0.2%	9 out of 5058 genes, 0.2%	1
Septin cytoskeleton	4 out of 5058 genes, 0.1%	4 out of 5058 genes, 0.1%	1
Macromolecular complex	1779 out of 5058 genes, 35.2%	1779 out of 5058 genes, 35.2%	1
Protein-DNA complex	2 out of 5058 genes, 0.0%	2 out of 5058 genes, 0.0%	1
Proton-transporting V-type ATPase complex	47 out of 5058 genes, 0.9%	47 out of 5058 genes, 0.9%	1
Proton-transporting two-sector ATPase complex, proton-transporting domain	3 out of 5058 genes, 0.1%	3 out of 5058 genes, 0.1%	1
Proton-transporting two-sector ATPase complex, catalytic domain	34 out of 5058 genes, 0.7%	34 out of 5058 genes, 0.7%	1
Axon part	14 out of 5058 genes, 0.3%	14 out of 5058 genes, 0.3%	1
Nuclear periphery	8 out of 5058 genes, 0.2%	8 out of 5058 genes, 0.2%	1
RNA cap binding complex	4 out of 5058 genes, 0.1%	4 out of 5058 genes, 0.1%	1
Ion channel complex	4 out of 5058 genes, 0.1%	4 out of 5058 genes, 0.1%	1
Cation channel complex	4 out of 5058 genes, 0.1%	4 out of 5058 genes, 0.1%	1
Methyltransferase complex	11 out of 5058 genes, 0.2%	11 out of 5058 genes, 0.2%	1
Histone methyltransferase complex	10 out of 5058 genes, 0.2%	10 out of 5058 genes, 0.2%	1
Ribonucleoprotein granule	7 out of 5058 genes, 0.1%	7 out of 5058 genes, 0.1%	1
Nuclear outer membrane-endoplasmic reticulum membrane network	47 out of 5058 genes, 0.9%	47 out of 5058 genes, 0.9%	1
Microbody	53 out of 5058 genes, 1.0%	53 out of 5058 genes, 1.0%	1
Cell projection	76 out of 5058 genes, 1.5%	76 out of 5058 genes, 1.5%	1
Neuron projection	30 out of 5058 genes, 0.6%	30 out of 5058 genes, 0.6%	1
Neuronal cell body	2 out of 5058 genes, 0.0%	2 out of 5058 genes, 0.0%	1
Germ cell nucleus	2 out of 5058 genes, 0.0%	2 out of 5058 genes, 0.0%	1
H4/H2A histone acetyltransferase complex	6 out of 5058 genes, 0.1%	6 out of 5058 genes, 0.1%	1
Organelle	2705 out of 5058 genes, 53.5%	2705 out of 5058 genes, 53.5%	1
Membrane-bounded organelle	2082 out of 5058 genes, 41.2%	2082 out of 5058 genes, 41.2%	1
Non-membrane-bounded organelle	917 out of 5058 genes, 18.1%	917 out of 5058 genes, 18.1%	1
Intracellular organelle	2650 out of 5058 genes, 52.4%	2650 out of 5058 genes, 52.4%	1
Intracellular membrane-bounded organelle	1989 out of 5058 genes, 39.3%	1989 out of 5058 genes, 39.3%	1
Intracellular non-membrane-bounded organelle	917 out of 5058 genes, 18.1%	917 out of 5058 genes, 18.1%	1
Organelle lumen	263 out of 5058 genes, 5.2%	263 out of 5058 genes, 5.2%	1
Protein complex	798 out of 5058 genes, 15.8%	798 out of 5058 genes, 15.8%	1
Contractile fiber	51 out of 5058 genes, 1.0%	51 out of 5058 genes, 1.0%	1
Apical junction complex	8 out of 5058 genes, 0.2%	8 out of 5058 genes, 0.2%	1
Cell body	21 out of 5058 genes, 0.4%	21 out of 5058 genes, 0.4%	1
Ribosomal subunit	238 out of 5058 genes, 4.7%	238 out of 5058 genes, 4.7%	1
Extracellular region part	67 out of 5058 genes, 1.3%	67 out of 5058 genes, 1.3%	1
Organelle part	1359 out of 5058 genes, 26.9%	1359 out of 5058 genes, 26.9%	1
Virion part	5 out of 5058 genes, 0.1%	5 out of 5058 genes, 0.1%	1
Intracellular part	3764 out of 5058 genes, 74.4%	3764 out of 5058 genes, 74.4%	1
Membrane part	889 out of 5058 genes, 17.6%	889 out of 5058 genes, 17.6%	1
Chromosomal part	81 out of 5058 genes, 1.6%	81 out of 5058 genes, 1.6%	1
Nuclear part	401 out of 5058 genes, 7.9%	401 out of 5058 genes, 7.9%	1
Mitochondrial part	274 out of 5058 genes, 5.4%	274 out of 5058 genes, 5.4%	1
Cytoskeletal part	125 out of 5058 genes, 2.5%	125 out of 5058 genes, 2.5%	1
Golgi apparatus part	44 out of 5058 genes, 0.9%	44 out of 5058 genes, 0.9%	1
Endoplasmic reticulum part	56 out of 5058 genes, 1.1%	56 out of 5058 genes, 1.1%	1
Cytoplasmic vesicle part	26 out of 5058 genes, 0.5%	26 out of 5058 genes, 0.5%	1
Vacuolar part	30 out of 5058 genes, 0.6%	30 out of 5058 genes, 0.6%	1
Microbody part	9 out of 5058 genes, 0.2%	9 out of 5058 genes, 0.2%	1
Peroxisomal part	9 out of 5058 genes, 0.2%	9 out of 5058 genes, 0.2%	1
Endosomal part	4 out of 5058 genes, 0.1%	4 out of 5058 genes, 0.1%	1
Cilium part	3 out of 5058 genes, 0.1%	3 out of 5058 genes, 0.1%	1
Cytoplasmic part	1214 out of 5058 genes, 24.0%	1214 out of 5058 genes, 24.0%	1
Cytosolic part	2 out of 5058 genes, 0.0%	2 out of 5058 genes, 0.0%	1
Intracellular organelle part	1306 out of 5058 genes, 25.8%	1306 out of 5058 genes, 25.8%	1
Cell cortex part	6 out of 5058 genes, 0.1%	6 out of 5058 genes, 0.1%	1
Contractile fiber part	48 out of 5058 genes, 0.9%	48 out of 5058 genes, 0.9%	1
Nucleoplasm part	114 out of 5058 genes, 2.3%	114 out of 5058 genes, 2.3%	1
Nucleolar part	11 out of 5058 genes, 0.2%	11 out of 5058 genes, 0.2%	1
Nuclear chromosome part	22 out of 5058 genes, 0.4%	22 out of 5058 genes, 0.4%	1
Mitochondrial membrane part	105 out of 5058 genes, 2.1%	105 out of 5058 genes, 2.1%	1
Synapse part	20 out of 5058 genes, 0.4%	20 out of 5058 genes, 0.4%	1
Plasma membrane part	40 out of 5058 genes, 0.8%	40 out of 5058 genes, 0.8%	1
Cell projection part	22 out of 5058 genes, 0.4%	22 out of 5058 genes, 0.4%	1
Cell part	4092 out of 5058 genes, 80.9%	4092 out of 5058 genes, 80.9%	1
MLL1/2 complex	5 out of 5058 genes, 0.1%	5 out of 5058 genes, 0.1%	1
Intercellular bridge	6 out of 5058 genes, 0.1%	6 out of 5058 genes, 0.1%	1
Synapse	35 out of 5058 genes, 0.7%	35 out of 5058 genes, 0.7%	1
Proton-transporting ATP synthase complex	33 out of 5058 genes, 0.7%	33 out of 5058 genes, 0.7%	1
Clathrin-coated endocytic vesicle	2 out of 5058 genes, 0.0%	2 out of 5058 genes, 0.0%	1
Pore complex	3 out of 5058 genes, 0.1%	3 out of 5058 genes, 0.1%	1
Coated membrane	29 out of 5058 genes, 0.6%	29 out of 5058 genes, 0.6%	1
Signal recognition particle	7 out of 5058 genes, 0.1%	7 out of 5058 genes, 0.1%	1
Nuclear DNA-directed RNA polymerase complex	25 out of 5058 genes, 0.5%	25 out of 5058 genes, 0.5%	1
Intracellular organelle lumen	263 out of 5058 genes, 5.2%	263 out of 5058 genes, 5.2%	1
Anchoring junction	34 out of 5058 genes, 0.7%	34 out of 5058 genes, 0.7%	1
Respiratory chain	67 out of 5058 genes, 1.3%	67 out of 5058 genes, 1.3%	1
SWI/SNF superfamily-type complex	4 out of 5058 genes, 0.1%	4 out of 5058 genes, 0.1%	1
Sin3-type complex	3 out of 5058 genes, 0.1%	3 out of 5058 genes, 0.1%	1
Translation preinitiation complex	4 out of 5058 genes, 0.1%	4 out of 5058 genes, 0.1%	1
Translocon complex	10 out of 5058 genes, 0.2%	10 out of 5058 genes, 0.2%	1
Cell periphery	55 out of 5058 genes, 1.1%	55 out of 5058 genes, 1.1%	1
Primary cilium	3 out of 5058 genes, 0.1%	3 out of 5058 genes, 0.1%	1
Cul4-RING ubiquitin ligase complex	2 out of 5058 genes, 0.0%	2 out of 5058 genes, 0.0%	1
BAF-type complex	2 out of 5058 genes, 0.0%	2 out of 5058 genes, 0.0%	1
Synaptic membrane	14 out of 5058 genes, 0.3%	14 out of 5058 genes, 0.3%	1
Neuron part	31 out of 5058 genes, 0.6%	31 out of 5058 genes, 0.6%	1
Gene Ontology term	Genes annotated to the term
Nucleotide-excision repair complex	Se1E13478-5-1, Se1E14134-5-1
Histone deacetylase complex	Se1E16750-5-1, Se1E19293-5-1, Se1E16749-5-1, Se1E09046-5-1
Histone acetyltransferase complex	Se1E48904-5-1, Se1E17876-5-1, Se1E59565-5-1, Se1E20235-5-1, Se1E08941-5-1, Se1E51408-5-1, Se1E16019-5-1, Se1E07463-5-1, Se1E43609-5-1, Se1E05736-5-1, Se1E16066-5-1, Se1E09155-5-1, Se1E52619-5-1, Se1E03149-5-1, Se1E47913-5-1
Golgi membrane	Se1E33286-5-1, Se1E46391-5-1, Se1E31953-5-1, Se1E50141-5-1, Se1E26995-5-1, Se1E20546-5-1, Se1E22123-5-1, Se1E44915-5-1
Ubiquitin ligase complex	Se1E06175-5-1, Se1E10560-5-1, Se1E20098-5-1, Se1E39495-5-1, Se1E04508-5-1, Se1E09516-5-1, Se1E19117-5-1, Se1E11316-5-1, Se1E58881-5-1, Se1E22894-5-1, Se1E01379-5-1, Se1E09629-5-1, Se1E09124-5-1, Se1E21511-5-1, Se1E23938-5-1, Se1E41075-5-1, Se1E05874-5-1, Se1E37543-5-1, Se1E15850-5-1, Se1E15169-5-1, Se1E03056-5-1, Se1E03047-5-1, Se1E17171-5-1, Se1E16971-5-1, Se1E18094-5-1, Se1E10425-5-1, Se1E26863…
Nuclear ubiquitin ligase complex	Se1E21511-5-1, Se1E20098-5-1, Se1E15169-5-1, Se1E03056-5-1
Cytoplasmic ubiquitin ligase complex	Se1E06175-5-1, Se1E19117-5-1, Se1E17916-5-1
Exosome (RNase complex)	Se1E18918-5-1, Se1E18649-5-1, Se1E28353-5-1, Se1E04049-5-1, Se1E33366-5-1, Se1E22999-5-1, Se1E28542-5-1
Nuclear chromosome	Se1E18981-5-1, Se1E15248-5-1, Se1E27518-5-1, Se1E09850-5-1, Se1E08011-5-1, Se1E16717-5-1, Se1E05736-5-1, Se1E19385-5-1, Se1E51399-5-1, Se1E11011-5-1, Se1E39736-5-1, Se1E03767-5-1, Se1E16509-5-1, Se1E00954-5-1, Se1E05718-5-1, Se1E19877-5-1, Se1E52619-5-1, Se1E09046-5-1, Se1E09767-5-1, Se1E08782-5-1, Se1E36957-5-1, Se1E20702-5-1, Se1E16749-5-1, Se1E20017-5-1, Se1E21722-5-1, Se1E10677-5-1, Se1E48578…
Cyclin-dependent protein kinase holoenzyme complex	Se1E55440-5-1, Se1E15831-5-1, Se1E02011-5-1
Organellar ribosome	Se1E14279-5-1, Se1E04769-5-1, Se1E19152-5-1, Se1E31357-5-1, Se1E52985-5-1, Se1E55360-5-1, Se1E21144-5-1, Se1E07352-5-1, Se1E50696-5-1, Se1E22614-5-1, Se1E11785-5-1, Se1E22081-5-1, Se1E18446-5-1, Se1E14270-5-1, Se1E21764-5-1, Se1E00022-5-1, Se1E46632-5-1, Se1E28893-5-1, Se1E21225-5-1, Se1E13452-5-1, Se1E18408-5-1, Se1E18672-5-1, Se1E13307-5-1, Se1E19355-5-1, Se1E14264-5-1, Se1E57843-5-1, Se1E35570…
Organellar small ribosomal subunit	Se1E14279-5-1, Se1E04769-5-1, Se1E31357-5-1, Se1E52985-5-1, Se1E50696-5-1, Se1E22614-5-1, Se1E11785-5-1, Se1E14270-5-1, Se1E00022-5-1, Se1E21764-5-1, Se1E28893-5-1, Se1E18408-5-1, Se1E18672-5-1, Se1E13307-5-1, Se1E19355-5-1, Se1E14264-5-1, Se1E19382-5-1, Se1E13837-5-1, Se1E18927-5-1, Se1E29776-5-1, Se1E31146-5-1, Se1E10270-5-1, Se1E21801-5-1, Se1E08738-5-1, Se1E22011-5-1, Se1E38154-5-1, Se1E58975…
Organellar large ribosomal subunit	Se1E19152-5-1, Se1E11091-5-1, Se1E12679-5-1, Se1E55360-5-1, Se1E21144-5-1, Se1E13954-5-1, Se1E07352-5-1, Se1E50696-5-1, Se1E13121-5-1, Se1E22081-5-1, Se1E10419-5-1, Se1E09718-5-1, Se1E19131-5-1, Se1E18446-5-1, Se1E19340-5-1, Se1E12018-5-1, Se1E14507-5-1, Se1E51137-5-1, Se1E46632-5-1, Se1E21225-5-1, Se1E13452-5-1, Se1E45743-5-1, Se1E21632-5-1, Se1E21043-5-1, Se1E19677-5-1, Se1E49013-5-1, Se1E57843…
Lytic vacuole	Se1E12319-5-1, Se1E47651-5-1, Se1E55352-5-1, Se1E20365-5-1, Se1E19821-5-1, Se1E01740-5-1, Se1E09045-5-1, Se1E02093-5-1, Se1E03178-5-1, Se1E12328-5-1, Se1E04337-5-1, Se1E49463-5-1, Se1E10877-5-1, Se1E39566-5-1, Se1E10186-5-1, Se1E23577-5-1, Se1E33724-5-1, Se1E46910-5-1, Se1E44476-5-1, Se1E28321-5-1
DNA-directed RNA polymerase complex	Se1E51260-5-1, Se1E20621-5-1, Se1E28528-5-1, Se1E59565-5-1, Se1E20235-5-1, Se1E03824-5-1, Se1E12963-5-1, Se1E20857-5-1, Se1E51542-5-1, Se1E18401-5-1, Se1E53643-5-1, Se1E17697-5-1, Se1E18100-5-1, Se1E26180-5-1, Se1E47913-5-1, Se1E06201-5-1, Se1E09285-5-1, Se1E09758-5-1, Se1E03879-5-1, Se1E08699-5-1, Se1E07463-5-1, Se1E28519-5-1, Se1E55737-5-1, Se1E16066-5-1, Se1E09155-5-1
SSL2-core TFIIH complex	Se1E48795-5-1, Se1E50562-5-1, Se1E10755-5-1, Se1E12695-5-1, Se1E43840-5-1, Se1E33657-5-1, Se1E25914-5-1
Proteasome complex	Se1E54829-5-1, Se1E16132-5-1, Se1E09846-5-1, Se1E06587-5-1, Se1E08219-5-1, Se1E04741-5-1, Se1E49404-5-1, Se1E10327-5-1, Se1E15204-5-1, Se1E49116-5-1, Se1E18276-5-1, Se1E07910-5-1, Se1E38635-5-1, Se1E10340-5-1, Se1E12255-5-1, Se1E20995-5-1, Se1E20025-5-1, Se1E10566-5-1, Se1E00901-5-1, Se1E18537-5-1, Se1E27046-5-1, Se1E03218-5-1, Se1E21462-5-1, Se1E14043-5-1, Se1E04304-5-1, Se1E27108-5-1, Se1E12822…
Chromosome, centromeric region	Se1E09767-5-1, Se1E51937-5-1, Se1E48578-5-1, Se1E35272-5-1, Se1E36957-5-1, Se1E27518-5-1, Se1E01671-5-1, Se1E09850-5-1, Se1E20702-5-1, Se1E11714-5-1, Se1E23235-5-1, Se1E40636-5-1, Se1E13598-5-1, Se1E06999-5-1, Se1E01615-5-1, Se1E40964-5-1
Kinetochore	Se1E09767-5-1, Se1E09850-5-1, Se1E20702-5-1, Se1E13598-5-1, Se1E36957-5-1, Se1E27518-5-1
Condensed chromosome kinetochore	Se1E09850-5-1, Se1E20702-5-1, Se1E13598-5-1, Se1E36957-5-1, Se1E27518-5-1
Condensed chromosome, centromeric region	Se1E09850-5-1, Se1E20702-5-1, Se1E13598-5-1, Se1E36957-5-1, Se1E27518-5-1
Chromatin	Se1E18981-5-1, Se1E26325-5-1, Se1E15248-5-1, Se1E05997-5-1, Se1E57426-5-1, Se1E08011-5-1, Se1E16717-5-1, Se1E05736-5-1, Se1E40629-5-1, Se1E04585-5-1, Se1E19385-5-1, Se1E27562-5-1, Se1E26478-5-1, Se1E02511-5-1, Se1E11011-5-1, Se1E28542-5-1, Se1E03767-5-1, Se1E08436-5-1, Se1E00954-5-1, Se1E05718-5-1, Se1E12495-5-1, Se1E19877-5-1, Se1E52619-5-1, Se1E09046-5-1, Se1E06736-5-1, Se1E22878-5-1, Se1E08782…
Nuclear chromatin	Se1E18981-5-1, Se1E15248-5-1, Se1E08782-5-1, Se1E08011-5-1, Se1E16717-5-1, Se1E05736-5-1, Se1E16749-5-1, Se1E21722-5-1, Se1E48904-5-1, Se1E01997-5-1, Se1E08941-5-1, Se1E11011-5-1, Se1E03767-5-1, Se1E00954-5-1, Se1E19293-5-1, Se1E05718-5-1, Se1E25939-5-1, Se1E52619-5-1, Se1E38345-5-1, Se1E09046-5-1
Condensed chromosome	Se1E09767-5-1, Se1E48578-5-1, Se1E18682-5-1, Se1E36957-5-1, Se1E27518-5-1, Se1E39736-5-1, Se1E16942-5-1, Se1E46975-5-1, Se1E22598-5-1, Se1E09850-5-1, Se1E20702-5-1, Se1E54569-5-1, Se1E13598-5-1, Se1E20017-5-1
Condensed nuclear chromosome	Se1E09767-5-1, Se1E48578-5-1, Se1E18682-5-1, Se1E36957-5-1, Se1E27518-5-1, Se1E39736-5-1, Se1E20702-5-1, Se1E09850-5-1, Se1E13598-5-1, Se1E20017-5-1
Synaptonemal complex	Se1E18682-5-1, Se1E20017-5-1
Origin recognition complex	Se1E17434-5-1, Se1E19493-5-1, Se1E42577-5-1, Se1E58359-5-1, Se1E43563-5-1, Se1E05046-5-1, Se1E34695-5-1
Extracellular region	Se1E26703-5-1, Se1E12319-5-1, Se1E27950-5-1, Se1E13316-5-1, Se1E21424-5-1, Se1E20548-5-1, Se1E13245-5-1, Se1E58939-5-1, Se1E07224-5-1, Se1E12955-5-1, Se1E35272-5-1, Se1E07532-5-1, Se1E10186-5-1, Se1E02482-5-1, Se1E01486-5-1, Se1E20694-5-1, Se1E41008-5-1, Se1E05917-5-1, Se1E57409-5-1, Se1E11118-5-1, Se1E10182-5-1, Se1E07436-5-1, Se1E10527-5-1, Se1E47079-5-1, Se1E28234-5-1, Se1E10576-5-1, Se1E21278…
Proteinaceous extracellular matrix	Se1E27950-5-1, Se1E41008-5-1, Se1E41963-5-1, Se1E16956-5-1, Se1E28234-5-1, Se1E56396-5-1, Se1E14938-5-1, Se1E47079-5-1
Intracellular	Se1E08750-5-1, Se1E16522-5-1, Se1E29799-5-1, Se1E08393-5-1, Se1E03410-5-1, Se1E38965-5-1, Se1E46848-5-1, Se1E18801-5-1, Se1E55548-5-1, Se1E10303-5-1, Se1E58699-5-1, Se1E22894-5-1, Se1E23328-5-1, Se1E11068-5-1, Se1E07790-5-1, Se1E10147-5-1, Se1E18531-5-1, Se1E07910-5-1, Se1E00304-5-1, Se1E15512-5-1, Se1E17427-5-1, Se1E08672-5-1, Se1E21764-5-1, Se1E01148-5-1, Se1E07264-5-1, Se1E41955-5-1, Se1E31984…
Cell	Se1E08750-5-1, Se1E16522-5-1, Se1E29799-5-1, Se1E08393-5-1, Se1E33602-5-1, Se1E03410-5-1, Se1E38965-5-1, Se1E46848-5-1, Se1E18801-5-1, Se1E55548-5-1, Se1E10303-5-1, Se1E58699-5-1, Se1E22894-5-1, Se1E23328-5-1, Se1E11068-5-1, Se1E07790-5-1, Se1E10147-5-1, Se1E18531-5-1, Se1E07910-5-1, Se1E00304-5-1, Se1E15512-5-1, Se1E17427-5-1, Se1E08672-5-1, Se1E21764-5-1, Se1E01148-5-1, Se1E07264-5-1, Se1E41955…
Nucleus	Se1E11124-5-1, Se1E30197-5-1, Se1E22043-5-1, Se1E27518-5-1, Se1E08816-5-1, Se1E49404-5-1, Se1E08258-5-1, Se1E55796-5-1, Se1E29588-5-1, Se1E29356-5-1, Se1E07910-5-1, Se1E08672-5-1, Se1E01148-5-1, Se1E05538-5-1, Se1E17840-5-1, Se1E07264-5-1, Se1E36279-5-1, Se1E11011-5-1, Se1E34350-5-1, Se1E21849-5-1, Se1E03767-5-1, Se1E25461-5-1, Se1E13680-5-1, Se1E43609-5-1, Se1E10753-5-1, Se1E45702-5-1, Se1E07660…
Nuclear envelope	Se1E15562-5-1, Se1E25071-5-1, Se1E33987-5-1, Se1E49765-5-1, Se1E08816-5-1, Se1E11877-5-1, Se1E21451-5-1, Se1E54527-5-1, Se1E11591-5-1, Se1E03639-5-1, Se1E22427-5-1, Se1E01148-5-1, Se1E32540-5-1, Se1E21098-5-1, Se1E43398-5-1, Se1E15591-5-1, Se1E01671-5-1, Se1E28512-5-1, Se1E25461-5-1, Se1E15102-5-1, Se1E28861-5-1, Se1E56173-5-1, Se1E43014-5-1
Nuclear pore	Se1E01148-5-1, Se1E11877-5-1, Se1E15102-5-1
Nucleoplasm	Se1E08431-5-1, Se1E20520-5-1, Se1E30197-5-1, Se1E16003-5-1, Se1E06137-5-1, Se1E30009-5-1, Se1E09165-5-1, Se1E20857-5-1, Se1E55440-5-1, Se1E22159-5-1, Se1E08672-5-1, Se1E17063-5-1, Se1E21905-5-1, Se1E07264-5-1, Se1E11011-5-1, Se1E39736-5-1, Se1E08699-5-1, Se1E21505-5-1, Se1E09914-5-1, Se1E43609-5-1, Se1E21422-5-1, Se1E48879-5-1, Se1E00954-5-1, Se1E18985-5-1, Se1E12228-5-1, Se1E41231-5-1, Se1E38166…
Replication fork	Se1E54683-5-1, Se1E06183-5-1, Se1E23887-5-1
Transcription factor complex	Se1E27058-5-1, Se1E20520-5-1, Se1E05158-5-1, Se1E27915-5-1, Se1E06137-5-1, Se1E33657-5-1, Se1E36113-5-1, Se1E09165-5-1, Se1E17506-5-1, Se1E33470-5-1, Se1E49453-5-1, Se1E21905-5-1, Se1E23851-5-1, Se1E06395-5-1, Se1E18632-5-1, Se1E18046-5-1, Se1E29351-5-1, Se1E07264-5-1, Se1E48281-5-1, Se1E41334-5-1, Se1E09914-5-1, Se1E21505-5-1, Se1E48879-5-1, Se1E10755-5-1, Se1E18678-5-1, Se1E18985-5-1, Se1E12228…
Spliceosomal complex	Se1E00133-5-1, Se1E36108-5-1, Se1E30371-5-1, Se1E49466-5-1, Se1E22043-5-1, Se1E21843-5-1, Se1E36920-5-1, Se1E49158-5-1, Se1E10982-5-1, Se1E28934-5-1, Se1E55796-5-1, Se1E55980-5-1, Se1E17469-5-1, Se1E15204-5-1, Se1E21953-5-1, Se1E51525-5-1, Se1E30926-5-1, Se1E17063-5-1, Se1E14114-5-1, Se1E49779-5-1, Se1E34350-5-1, Se1E38651-5-1, Se1E21422-5-1, gi|442633087|ref|NM_168742.4|, Se1E45702-5-1, Se1E2040…
U2-type spliceosomal complex	Se1E55796-5-1, Se1E17469-5-1
Chromosome	Se1E38965-5-1, Se1E05997-5-1, Se1E27518-5-1, Se1E21821-5-1, Se1E09850-5-1, Se1E08011-5-1, Se1E15204-5-1, Se1E23887-5-1, Se1E22159-5-1, Se1E35272-5-1, Se1E11011-5-1, Se1E39736-5-1, Se1E03767-5-1, Se1E16509-5-1, Se1E52617-5-1, Se1E00954-5-1, Se1E37925-5-1, Se1E09046-5-1, Se1E54683-5-1, Se1E22878-5-1, Se1E25163-5-1, Se1E22170-5-1, Se1E17500-5-1, Se1E11714-5-1, Se1E07649-5-1, Se1E21079-5-1, Se1E16750…
Polytene chromosome	Se1E15248-5-1, Se1E22878-5-1, Se1E17500-5-1, Se1E04334-5-1, Se1E07649-5-1, Se1E08011-5-1, Se1E16717-5-1, Se1E21079-5-1, Se1E15204-5-1, Se1E05067-5-1, Se1E18534-5-1, Se1E01997-5-1, Se1E11011-5-1, Se1E28542-5-1, Se1E33087-5-1, Se1E00954-5-1, Se1E42229-5-1, Se1E52384-5-1, Se1E09046-5-1
Nucleolus	Se1E08431-5-1, Se1E45095-5-1, Se1E14143-5-1, Se1E19045-5-1, Se1E52571-5-1, Se1E08212-5-1, Se1E17678-5-1, Se1E19188-5-1, Se1E08507-5-1, Se1E29356-5-1, Se1E07757-5-1
Cytoplasm	Se1E00233-5-1, Se1E09625-5-1, Se1E29799-5-1, Se1E03410-5-1, Se1E22043-5-1, Se1E50696-5-1, Se1E49404-5-1, Se1E10303-5-1, Se1E26778-5-1, Se1E11084-5-1, Se1E11068-5-1, Se1E18531-5-1, Se1E15803-5-1, Se1E33286-5-1, Se1E15512-5-1, Se1E21764-5-1, Se1E01148-5-1, Se1E09356-5-1, Se1E21317-5-1, Se1E31984-5-1, Se1E55966-5-1, Se1E25461-5-1, Se1E55215-5-1, Se1E16870-5-1, Se1E03121-5-1, Se1E11414-5-1, Se1E21864…
Mitochondrion	Se1E00233-5-1, Se1E16383-5-1, Se1E18699-5-1, Se1E10303-5-1, Se1E08373-5-1, Se1E26778-5-1, Se1E11068-5-1, Se1E15803-5-1, Se1E15512-5-1, Se1E20769-5-1, Se1E21225-5-1, Se1E09356-5-1, Se1E21317-5-1, Se1E10690-5-1, Se1E16870-5-1, Se1E18307-5-1, Se1E29226-5-1, Se1E26882-5-1, Se1E12027-5-1, Se1E14968-5-1, Se1E40373-5-1, Se1E05337-5-1, Se1E06482-5-1, Se1E10981-5-1, Se1E43265-5-1, Se1E21233-5-1, Se1E54920…
Mitochondrial envelope	Se1E00233-5-1, Se1E58032-5-1, Se1E16383-5-1, Se1E18699-5-1, Se1E26778-5-1, Se1E36247-5-1, Se1E11068-5-1, Se1E09291-5-1, Se1E14943-5-1, Se1E33570-5-1, Se1E15803-5-1, Se1E21225-5-1, Se1E21317-5-1, Se1E28181-5-1, Se1E21128-5-1, Se1E10690-5-1, Se1E16870-5-1, Se1E51464-5-1, Se1E29226-5-1, Se1E38197-5-1, Se1E46422-5-1, Se1E07662-5-1, Se1E12535-5-1, Se1E28824-5-1, Se1E14968-5-1, Se1E21867-5-1, Se1E19357…
Mitochondrial outer membrane	Se1E39301-5-1, Se1E10308-5-1, Se1E30416-5-1, Se1E00562-5-1, Se1E11330-5-1, Se1E07368-5-1
Mitochondrial inner membrane	Se1E11945-5-1, Se1E01363-5-1, Se1E00233-5-1, Se1E19802-5-1, Se1E03536-5-1, Se1E58032-5-1, Se1E16383-5-1, Se1E18699-5-1, Se1E41752-5-1, Se1E05479-5-1, Se1E15876-5-1, Se1E26778-5-1, Se1E36247-5-1, Se1E11068-5-1, Se1E37233-5-1, Se1E20874-5-1, Se1E33570-5-1, Se1E15803-5-1, Se1E13591-5-1, Se1E11732-5-1, Se1E21225-5-1, Se1E05023-5-1, Se1E21128-5-1, Se1E10690-5-1, Se1E51464-5-1, Se1E09364-5-1, Se1E10856…
Mitochondrial respiratory chain	Se1E19802-5-1, Se1E03536-5-1, Se1E18699-5-1, Se1E41752-5-1, Se1E15876-5-1, Se1E26778-5-1, Se1E36247-5-1, Se1E11068-5-1, Se1E15803-5-1, Se1E21128-5-1, Se1E10690-5-1, Se1E51464-5-1, Se1E06335-5-1, Se1E28824-5-1, Se1E12535-5-1, Se1E09503-5-1, Se1E11704-5-1, Se1E11274-5-1, Se1E43088-5-1, Se1E21421-5-1, Se1E14626-5-1, Se1E43265-5-1, Se1E22112-5-1, Se1E17798-5-1, Se1E48849-5-1, Se1E19387-5-1, Se1E38147…
Mitochondrial proton-transporting ATP synthase complex	Se1E01363-5-1, Se1E14238-5-1, Se1E00233-5-1, Se1E40518-5-1, Se1E21777-5-1, Se1E59390-5-1, Se1E37233-5-1, Se1E20874-5-1, Se1E33570-5-1, Se1E13591-5-1, Se1E21555-5-1, Se1E49219-5-1, Se1E12811-5-1, Se1E17238-5-1, Se1E10856-5-1, Se1E07662-5-1, Se1E06030-5-1, Se1E50450-5-1, Se1E49828-5-1, Se1E12348-5-1, Se1E31921-5-1, Se1E27522-5-1, Se1E49193-5-1, Se1E55491-5-1, Se1E44091-5-1, Se1E26301-5-1, Se1E13231…
Mitochondrial intermembrane space	Se1E17564-5-1, Se1E09146-5-1, Se1E16383-5-1, Se1E38807-5-1, Se1E37747-5-1
Mitochondrial matrix	Se1E10303-5-1, Se1E20783-5-1, Se1E51625-5-1, Se1E40785-5-1, Se1E26882-5-1, Se1E11409-5-1, Se1E21356-5-1
Lysosome	Se1E55352-5-1, Se1E01740-5-1, Se1E09045-5-1, Se1E03178-5-1, Se1E46910-5-1
Endosome	Se1E11564-5-1, Se1E25135-5-1, Se1E57838-5-1, Se1E55352-5-1, Se1E20161-5-1, Se1E17397-5-1, Se1E39581-5-1, Se1E46391-5-1, Se1E09045-5-1, Se1E03178-5-1, Se1E18961-5-1, Se1E35226-5-1, Se1E44361-5-1, Se1E57231-5-1, Se1E20306-5-1, Se1E00228-5-1, Se1E45643-5-1, Se1E04337-5-1, Se1E00340-5-1, Se1E42039-5-1, Se1E57093-5-1, Se1E38043-5-1, Se1E45878-5-1, Se1E17221-5-1, Se1E02637-5-1, Se1E02069-5-1, Se1E45074…
Late endosome	Se1E25135-5-1, Se1E57093-5-1, Se1E09045-5-1, Se1E03178-5-1, Se1E46910-5-1
Vacuole	Se1E12319-5-1, Se1E55352-5-1, Se1E06534-5-1, Se1E12162-5-1, Se1E20517-5-1, Se1E07191-5-1, Se1E26246-5-1, Se1E02093-5-1, Se1E44361-5-1, Se1E46628-5-1, Se1E20831-5-1, Se1E00340-5-1, Se1E03855-5-1, Se1E17866-5-1, Se1E05138-5-1, Se1E20262-5-1, Se1E39566-5-1, Se1E10186-5-1, Se1E02069-5-1, Se1E23577-5-1, Se1E33724-5-1, Se1E37317-5-1, Se1E34959-5-1, Se1E12437-5-1, Se1E28321-5-1, Se1E11414-5-1, Se1E47651…
Vacuolar membrane	Se1E14424-5-1, Se1E06534-5-1, Se1E12162-5-1, Se1E19151-5-1, Se1E07501-5-1, Se1E05057-5-1, Se1E59298-5-1, Se1E07191-5-1, Se1E26246-5-1, Se1E21954-5-1, Se1E12365-5-1, Se1E00653-5-1, Se1E44361-5-1, Se1E46628-5-1, Se1E20831-5-1, Se1E03855-5-1, Se1E00340-5-1, Se1E17866-5-1, Se1E20262-5-1, Se1E09797-5-1, Se1E02637-5-1, Se1E02069-5-1, Se1E57709-5-1, Se1E34959-5-1, Se1E17957-5-1, Se1E12437-5-1, Se1E22617…
Autophagic vacuole	Se1E30213-5-1, Se1E05138-5-1, Se1E37317-5-1, Se1E20517-5-1, Se1E44918-5-1
Peroxisome	Se1E00843-5-1, Se1E50640-5-1, Se1E09017-5-1, Se1E05230-5-1, Se1E16822-5-1, Se1E40343-5-1, Se1E34724-5-1, Se1E41911-5-1, Se1E35580-5-1, Se1E16197-5-1, Se1E21528-5-1, Se1E47428-5-1, Se1E08487-5-1, Se1E12284-5-1
Peroxisomal membrane	Se1E41911-5-1, Se1E00843-5-1, Se1E35580-5-1, Se1E21528-5-1, Se1E16822-5-1, Se1E34724-5-1
Endoplasmic reticulum	Se1E28233-5-1, Se1E15023-5-1, Se1E19187-5-1, Se1E45939-5-1, Se1E04657-5-1, Se1E21426-5-1, Se1E20274-5-1, Se1E01324-5-1, Se1E11592-5-1, Se1E03564-5-1, Se1E19404-5-1, Se1E28219-5-1, Se1E21635-5-1, Se1E09089-5-1, Se1E42102-5-1, Se1E46593-5-1, Se1E21494-5-1, Se1E47254-5-1, Se1E10501-5-1, Se1E54004-5-1, Se1E31232-5-1, Se1E22098-5-1, Se1E55966-5-1, Se1E57860-5-1, Se1E07446-5-1, Se1E04377-5-1, Se1E22682…
Endoplasmic reticulum membrane	Se1E19187-5-1, Se1E45939-5-1, Se1E04657-5-1, Se1E21426-5-1, Se1E01324-5-1, Se1E11592-5-1, Se1E03564-5-1, Se1E19404-5-1, Se1E28219-5-1, Se1E21635-5-1, Se1E09089-5-1, Se1E42102-5-1, Se1E21494-5-1, Se1E47254-5-1, Se1E10501-5-1, Se1E54004-5-1, Se1E22098-5-1, Se1E55966-5-1, Se1E57860-5-1, Se1E07446-5-1, Se1E04377-5-1, Se1E22682-5-1, Se1E59656-5-1, Se1E18810-5-1, Se1E27080-5-1, Se1E31516-5-1, Se1E26571…
Rough endoplasmic reticulum	Se1E20264-5-1, Se1E04657-5-1, Se1E08107-5-1, Se1E01324-5-1, Se1E23717-5-1, Se1E11592-5-1, Se1E19404-5-1, Se1E28219-5-1, Se1E09089-5-1, Se1E31871-5-1, Se1E21494-5-1, Se1E47254-5-1, Se1E54046-5-1, Se1E10501-5-1, Se1E55966-5-1, Se1E05836-5-1, Se1E57860-5-1, Se1E20445-5-1, Se1E07446-5-1, Se1E22682-5-1, Se1E59656-5-1, Se1E18810-5-1
Golgi apparatus	Se1E13140-5-1, Se1E59684-5-1, Se1E30359-5-1, Se1E28855-5-1, Se1E26995-5-1, Se1E06123-5-1, Se1E19825-5-1, Se1E31953-5-1, Se1E07304-5-1, Se1E00587-5-1, Se1E16989-5-1, Se1E13339-5-1, Se1E22123-5-1, Se1E33286-5-1, Se1E38043-5-1, Se1E08925-5-1, Se1E17007-5-1, Se1E46289-5-1, Se1E30430-5-1, Se1E55001-5-1, Se1E44093-5-1, Se1E21679-5-1, Se1E56300-5-1, Se1E44915-5-1, Se1E26143-5-1, Se1E57838-5-1, Se1E50141…
Golgi stack	Se1E26143-5-1, Se1E59684-5-1, Se1E13561-5-1, Se1E18089-5-1, Se1E38482-5-1, Se1E47856-5-1, Se1E01225-5-1, Se1E16989-5-1, Se1E16322-5-1, Se1E56300-5-1, Se1E13339-5-1
Golgi-associated vesicle	Se1E13140-5-1, Se1E57838-5-1, Se1E50141-5-1, Se1E06123-5-1, Se1E19825-5-1, Se1E31953-5-1, Se1E07304-5-1, Se1E00587-5-1, Se1E22123-5-1, Se1E33286-5-1, Se1E17007-5-1, Se1E08925-5-1, Se1E38043-5-1, Se1E30430-5-1, Se1E20546-5-1, Se1E13700-5-1, Se1E27133-5-1, Se1E55001-5-1, Se1E01084-5-1
Centrosome	Se1E09041-5-1, Se1E13270-5-1, Se1E18257-5-1, Se1E22303-5-1, Se1E42891-5-1, Se1E10886-5-1, Se1E03556-5-1, Se1E19989-5-1, Se1E38038-5-1, Se1E09913-5-1, Se1E20758-5-1, Se1E43998-5-1, Se1E01528-5-1
Microtubule organizing center	Se1E05456-5-1, Se1E09041-5-1, Se1E30804-5-1, Se1E02225-5-1, Se1E01528-5-1, Se1E17063-5-1, Se1E19652-5-1, Se1E38043-5-1, Se1E27356-5-1, Se1E18257-5-1, Se1E14190-5-1, Se1E42891-5-1, Se1E36306-5-1, Se1E01274-5-1, Se1E03556-5-1, Se1E38038-5-1, Se1E19989-5-1, Se1E21422-5-1, Se1E44804-5-1, Se1E07808-5-1, Se1E08464-5-1, Se1E20758-5-1, Se1E37925-5-1, Se1E23509-5-1, Se1E43998-5-1, Se1E16799-5-1, Se1E57838…
Aster	Se1E27035-5-1, Se1E19648-5-1, Se1E19652-5-1, Se1E16799-5-1, Se1E23802-5-1, Se1E57231-5-1
Spindle	Se1E16799-5-1, Se1E46804-5-1, Se1E09041-5-1, Se1E30804-5-1, Se1E13270-5-1, Se1E23802-5-1, Se1E35803-5-1, Se1E19648-5-1, Se1E27035-5-1, Se1E57231-5-1, Se1E22675-5-1, Se1E09373-5-1, Se1E48578-5-1, Se1E17063-5-1, Se1E07806-5-1, Se1E19652-5-1, Se1E15475-5-1, Se1E18257-5-1, Se1E21224-5-1, Se1E01274-5-1, Se1E42577-5-1, Se1E57940-5-1, Se1E01671-5-1, Se1E21422-5-1, Se1E07808-5-1, Se1E08464-5-1, Se1E20758…
Cytosol	Se1E35803-5-1, Se1E19193-5-1, gi|1707447|emb|Y09070.1|
Proteasome regulatory particle	Se1E12822-5-1, Se1E05730-5-1, Se1E21752-5-1, Se1E28486-5-1, Se1E18537-5-1, Se1E27462-5-1, Se1E18638-5-1, Se1E21462-5-1
Proteasome core complex	Se1E16132-5-1, Se1E21866-5-1, Se1E46277-5-1, Se1E08219-5-1, Se1E04741-5-1, Se1E49872-5-1, Se1E49404-5-1, Se1E20735-5-1, Se1E31727-5-1, Se1E52906-5-1, Se1E18276-5-1, Se1E10340-5-1, Se1E22868-5-1, Se1E12255-5-1, Se1E20025-5-1, Se1E09141-5-1, Se1E00901-5-1, Se1E14049-5-1, Se1E50447-5-1, Se1E27108-5-1, Se1E12069-5-1, Se1E56790-5-1, Se1E02575-5-1, Se1E26700-5-1, Se1E50054-5-1, Se1E13919-5-1, Se1E06904…
Ribosome	Se1E59414-5-1, Se1E03410-5-1, Se1E21844-5-1, Se1E50696-5-1, Se1E36821-5-1, Se1E21764-5-1, Se1E09297-5-1, Se1E21225-5-1, Se1E18408-5-1, Se1E19355-5-1, Se1E17391-5-1, Se1E03121-5-1, Se1E13243-5-1, Se1E10699-5-1, Se1E01987-5-1, Se1E51595-5-1, Se1E09584-5-1, Se1E21801-5-1, Se1E10004-5-1, Se1E08738-5-1, Se1E50502-5-1, Se1E28294-5-1, Se1E10516-5-1, Se1E34108-5-1, Se1E09095-5-1, Se1E13954-5-1, Se1E13121…
Cytoskeleton	Se1E28038-5-1, Se1E12098-5-1, Se1E00233-5-1, Se1E20331-5-1, Se1E31350-5-1, Se1E25226-5-1, Se1E04943-5-1, Se1E08064-5-1, Se1E50384-5-1, Se1E05681-5-1, Se1E10303-5-1, Se1E00785-5-1, Se1E11672-5-1, Se1E42061-5-1, Se1E08258-5-1, Se1E23463-5-1, Se1E10147-5-1, Se1E14732-5-1, Se1E38228-5-1, Se1E29356-5-1, Se1E15803-5-1, Se1E09120-5-1, Se1E11264-5-1, Se1E33691-5-1, Se1E10751-5-1, Se1E17357-5-1, Se1E25842…
Striated muscle thin filament	Se1E28233-5-1, Se1E20308-5-1, Se1E21322-5-1, Se1E06504-5-1, Se1E35418-5-1, Se1E49528-5-1, Se1E10023-5-1, Se1E52123-5-1, Se1E39227-5-1, Se1E45010-5-1, Se1E44946-5-1, Se1E02814-5-1, Se1E27050-5-1, Se1E21116-5-1, Se1E15251-5-1, Se1E56226-5-1, Se1E26738-5-1, Se1E48581-5-1, Se1E39974-5-1, Se1E09201-5-1, Se1E19903-5-1, Se1E55488-5-1, Se1E10626-5-1, Se1E45811-5-1
Kinesin complex	Se1E23463-5-1, Se1E25992-5-1
Microtubule	Se1E01671-5-1, Se1E14137-5-1, Se1E57231-5-1
Microtubule associated complex	Se1E31350-5-1, Se1E14301-5-1, Se1E30752-5-1, Se1E14014-5-1, Se1E51493-5-1, Se1E42988-5-1, Se1E23463-5-1, Se1E01528-5-1, Se1E57231-5-1, Se1E25034-5-1, Se1E22642-5-1, Se1E35272-5-1, Se1E03556-5-1, Se1E19989-5-1, Se1E25089-5-1, Se1E40636-5-1, Se1E50624-5-1, Se1E02668-5-1, Se1E37733-5-1, Se1E13706-5-1, Se1E51663-5-1, Se1E44026-5-1, Se1E11006-5-1, Se1E43240-5-1, Se1E05344-5-1, Se1E25237-5-1, Se1E35527…
Actin filament	Se1E07806-5-1, Se1E28233-5-1, Se1E15251-5-1, Se1E21224-5-1, Se1E39974-5-1, Se1E09373-5-1, Se1E22675-5-1
Plasma membrane	Se1E30350-5-1, Se1E37010-5-1, Se1E12319-5-1, gi|24935253|gb|AY147847.1|, Se1E33987-5-1, Se1E01861-5-1, Se1E57878-5-1, Se1E14615-5-1, Se1E05036-5-1, Se1E09373-5-1, Se1E22427-5-1, Se1E00812-5-1, Se1E49566-5-1, Se1E17846-5-1, Se1E41955-5-1, Se1E00941-5-1, Se1E04873-5-1, Se1E25461-5-1, Se1E50624-5-1, Se1E22602-5-1, Se1E43014-5-1, Se1E30830-5-1, Se1E44284-5-1, Se1E23047-5-1, gi|33355913|gb|AY327466.1|…
Integral to plasma membrane	Se1E22427-5-1, Se1E33987-5-1, Se1E01861-5-1, Se1E57799-5-1, Se1E57878-5-1, Se1E56010-5-1, Se1E25461-5-1, Se1E22602-5-1, Se1E05540-5-1, Se1E40871-5-1, Se1E43014-5-1
Coated pit	Se1E33286-5-1, Se1E31953-5-1, Se1E22206-5-1, Se1E22730-5-1
Cell-cell junction	Se1E30830-5-1, Se1E27276-5-1, Se1E40823-5-1, Se1E03250-5-1, Se1E17640-5-1, Se1E20271-5-1, Se1E11647-5-1, Se1E14615-5-1, Se1E19787-5-1, Se1E42817-5-1, Se1E00812-5-1, Se1E06944-5-1, Se1E33759-5-1, Se1E23619-5-1, Se1E03533-5-1, Se1E04873-5-1, Se1E00920-5-1, Se1E34110-5-1, Se1E05540-5-1, Se1E22602-5-1
Adherens junction	Se1E40823-5-1, Se1E03250-5-1, Se1E22535-5-1, Se1E57899-5-1, Se1E44265-5-1, Se1E22598-5-1, Se1E10961-5-1, Se1E45789-5-1, Se1E51225-5-1, Se1E38112-5-1, Se1E02547-5-1, Se1E03533-5-1, Se1E59589-5-1, Se1E42168-5-1, Se1E47276-5-1, Se1E54569-5-1, Se1E44103-5-1, Se1E30809-5-1, Se1E34110-5-1, Se1E34401-5-1
Cell-cell adherens junction	Se1E40823-5-1, Se1E03250-5-1, Se1E03533-5-1, Se1E34110-5-1
Cell-substrate adherens junction	Se1E22535-5-1, Se1E57899-5-1, Se1E44265-5-1, Se1E22598-5-1, Se1E10961-5-1, Se1E45789-5-1, Se1E51225-5-1, Se1E38112-5-1, Se1E02547-5-1, Se1E59589-5-1, Se1E42168-5-1, Se1E47276-5-1, Se1E54569-5-1, Se1E44103-5-1, Se1E30809-5-1, Se1E34401-5-1
Cilium	Se1E48973-5-1, Se1E23592-5-1, Se1E05456-5-1, Se1E09872-5-1, Se1E08464-5-1, Se1E23509-5-1
Cell cortex	Se1E30830-5-1, Se1E37052-5-1, Se1E30350-5-1, Se1E45643-5-1, Se1E12774-5-1, Se1E13702-5-1, Se1E31153-5-1, Se1E53069-5-1
Synaptic vesicle	Se1E19103-5-1, Se1E46391-5-1, gi|158526|gb|M55048.1|DROSYT
Transcription elongation factor complex	Se1E06736-5-1, Se1E02011-5-1, Se1E04334-5-1, Se1E28542-5-1, Se1E15883-5-1, Se1E55440-5-1, Se1E40629-5-1, Se1E41231-5-1, Se1E42229-5-1
Protein serine/threonine phosphatase complex	Se1E09041-5-1, Se1E18257-5-1, Se1E09440-5-1, Se1E21451-5-1, Se1E58176-5-1, Se1E04295-5-1, Se1E57976-5-1
External side of plasma membrane	Se1E54502-5-1, Se1E51718-5-1
Internal side of plasma membrane	Se1E17846-5-1, Se1E06603-5-1, Se1E41955-5-1, Se1E10181-5-1, Se1E00941-5-1
Cell surface	Se1E12319-5-1, Se1E54502-5-1, Se1E53148-5-1, Se1E51718-5-1
Endosome membrane	Se1E46391-5-1, Se1E09045-5-1, Se1E03178-5-1, Se1E46910-5-1
Endomembrane system	Se1E15562-5-1, Se1E30359-5-1, Se1E08816-5-1, Se1E26995-5-1, Se1E00476-5-1, Se1E54527-5-1, Se1E42102-5-1, Se1E33286-5-1, Se1E21494-5-1, Se1E01148-5-1, Se1E36627-5-1, Se1E47254-5-1, Se1E08925-5-1, Se1E17007-5-1, Se1E10501-5-1, Se1E55966-5-1, Se1E55001-5-1, Se1E25461-5-1, Se1E28861-5-1, Se1E06725-5-1, Se1E18810-5-1, Se1E38617-5-1, Se1E27080-5-1, Se1E46804-5-1, Se1E57838-5-1, Se1E20264-5-1, Se1E25071…
Vesicle membrane	Se1E50141-5-1, Se1E10950-5-1, Se1E20152-5-1, Se1E17397-5-1, Se1E06123-5-1, Se1E46391-5-1, Se1E31953-5-1, Se1E07304-5-1, Se1E00587-5-1, gi|158526|gb|M55048.1|DROSYT, Se1E59579-5-1, Se1E22123-5-1, Se1E33286-5-1, Se1E04337-5-1, Se1E08008-5-1, Se1E17007-5-1, Se1E08925-5-1, Se1E46289-5-1, Se1E30430-5-1, Se1E20546-5-1, Se1E55001-5-1, Se1E13700-5-1, Se1E36031-5-1, Se1E40494-5-1, Se1E36672-5-1, Se1E01084…
ER to Golgi transport vesicle membrane	Se1E08008-5-1, Se1E36031-5-1, Se1E20152-5-1, Se1E46289-5-1, Se1E36672-5-1
Trans-Golgi network transport vesicle membrane	Se1E33286-5-1, Se1E31953-5-1, Se1E50141-5-1, Se1E20546-5-1
Actin cytoskeleton	Se1E28233-5-1, Se1E52878-5-1, Se1E23730-5-1, Se1E25226-5-1, Se1E34593-5-1, Se1E06504-5-1, Se1E10729-5-1, Se1E00785-5-1, Se1E52123-5-1, Se1E18372-5-1, Se1E02814-5-1, Se1E36194-5-1, Se1E38228-5-1, Se1E09373-5-1, Se1E09120-5-1, Se1E11806-5-1, Se1E21116-5-1, Se1E47221-5-1, Se1E50140-5-1, Se1E13702-5-1, Se1E18257-5-1, Se1E51447-5-1, Se1E25842-5-1, Se1E27018-5-1, Se1E26171-5-1, Se1E25216-5-1, Se1E55488…
Microtubule cytoskeleton	Se1E28038-5-1, Se1E12098-5-1, Se1E00233-5-1, Se1E20331-5-1, Se1E31350-5-1, Se1E08064-5-1, Se1E50384-5-1, Se1E05681-5-1, Se1E11672-5-1, Se1E42061-5-1, Se1E08258-5-1, Se1E23463-5-1, Se1E10147-5-1, Se1E14732-5-1, Se1E29356-5-1, Se1E15803-5-1, Se1E11264-5-1, Se1E33691-5-1, Se1E17357-5-1, Se1E38038-5-1, Se1E08067-5-1, Se1E10998-5-1, Se1E07941-5-1, Se1E03121-5-1, Se1E23948-5-1, Se1E09266-5-1, Se1E57838…
Large ribosomal subunit	Se1E19152-5-1, Se1E55360-5-1, Se1E21144-5-1, Se1E07352-5-1, Se1E50696-5-1, Se1E22081-5-1, Se1E18446-5-1, Se1E26731-5-1, Se1E46632-5-1, Se1E21225-5-1, Se1E13452-5-1, Se1E20198-5-1, Se1E12981-5-1, Se1E57843-5-1, Se1E35570-5-1, Se1E03121-5-1, Se1E13243-5-1, Se1E26918-5-1, Se1E12441-5-1, Se1E01987-5-1, Se1E04898-5-1, Se1E52302-5-1, Se1E54728-5-1, Se1E30324-5-1, Se1E20929-5-1, Se1E21940-5-1, Se1E35341…
Small ribosomal subunit	Se1E14279-5-1, Se1E04769-5-1, Se1E31357-5-1, Se1E11713-5-1, Se1E52985-5-1, Se1E21844-5-1, Se1E50696-5-1, Se1E22614-5-1, Se1E11785-5-1, Se1E14270-5-1, Se1E21764-5-1, Se1E00022-5-1, Se1E04752-5-1, Se1E09297-5-1, Se1E28893-5-1, Se1E20590-5-1, Se1E18408-5-1, Se1E18672-5-1, Se1E13307-5-1, Se1E19355-5-1, Se1E34507-5-1, Se1E14264-5-1, Se1E19382-5-1, Se1E13837-5-1, Se1E18927-5-1, Se1E10699-5-1, Se1E29776…
Membrane	Se1E00233-5-1, Se1E29766-5-1, Se1E12025-5-1, Se1E19438-5-1, Se1E26778-5-1, Se1E18505-5-1, Se1E11068-5-1, Se1E34992-5-1, Se1E17807-5-1, Se1E15803-5-1, Se1E33286-5-1, Se1E26134-5-1, Se1E15512-5-1, Se1E08672-5-1, Se1E01148-5-1, Se1E23399-5-1, Se1E17907-5-1, Se1E21328-5-1, Se1E51221-5-1, Se1E09356-5-1, Se1E41955-5-1, Se1E50854-5-1, Se1E55966-5-1, Se1E25461-5-1, Se1E14708-5-1, Se1E04290-5-1, Se1E19812…
Integral to membrane	gi|442631255|ref|NM_140042.3|, Se1E33987-5-1, Se1E20511-5-1, Se1E01861-5-1, Se1E01369-5-1, Se1E57878-5-1, Se1E42102-5-1, Se1E54031-5-1, Se1E22427-5-1, Se1E01148-5-1, Se1E23868-5-1, gi|665399600|ref|NM_136566.2|, Se1E25461-5-1, Se1E35870-5-1, Se1E15102-5-1, gi|665391610|ref|NM_132850.4|, Se1E07808-5-1, Se1E41111-5-1, Se1E22602-5-1, Se1E22308-5-1, Se1E43014-5-1, Se1E29126-5-1, gi|33355913|gb|AY3274…
Cytoplasmic membrane-bounded vesicle	Se1E13140-5-1, Se1E55352-5-1, Se1E10950-5-1, Se1E03531-5-1, Se1E06123-5-1, Se1E19825-5-1, Se1E31953-5-1, Se1E08258-5-1, Se1E07304-5-1, Se1E00587-5-1, Se1E59579-5-1, Se1E53645-5-1, Se1E22123-5-1, Se1E45247-5-1, Se1E33286-5-1, Se1E52312-5-1, Se1E38043-5-1, Se1E08925-5-1, Se1E17007-5-1, Se1E10186-5-1, Se1E46289-5-1, Se1E30430-5-1, Se1E55001-5-1, Se1E34959-5-1, Se1E40494-5-1, Se1E46804-5-1, Se1E57838…
Rhabdomere	Se1E08803-5-1, Se1E31366-5-1, Se1E30487-5-1, Se1E28802-5-1
Myosin complex	Se1E07806-5-1, Se1E09041-5-1, Se1E13702-5-1, Se1E13270-5-1, Se1E18257-5-1, Se1E21224-5-1, Se1E03715-5-1, Se1E12774-5-1, Se1E33512-5-1, Se1E20758-5-1, Se1E22675-5-1, Se1E09373-5-1, Se1E21786-5-1
Unconventional myosin complex	Se1E09041-5-1, Se1E13702-5-1, Se1E13270-5-1, Se1E18257-5-1, Se1E03715-5-1, Se1E12774-5-1, Se1E33512-5-1, Se1E20758-5-1, Se1E21786-5-1
Proton-transporting two-sector ATPase complex	Se1E01363-5-1, Se1E10870-5-1, Se1E00233-5-1, Se1E06959-5-1, Se1E06534-5-1, Se1E21894-5-1, Se1E03002-5-1, Se1E20280-5-1, Se1E26338-5-1, Se1E07191-5-1, Se1E37233-5-1, Se1E44361-5-1, Se1E34992-5-1, Se1E20874-5-1, Se1E33570-5-1, Se1E20831-5-1, Se1E18423-5-1, Se1E13591-5-1, Se1E00340-5-1, Se1E17866-5-1, Se1E20262-5-1, Se1E02069-5-1, Se1E27788-5-1, Se1E36706-5-1, Se1E57452-5-1, Se1E17857-5-1, Se1E11414…
Vacuolar proton-transporting V-type ATPase complex	Se1E14424-5-1, Se1E06534-5-1, Se1E12162-5-1, Se1E19151-5-1, Se1E07501-5-1, Se1E05057-5-1, Se1E59298-5-1, Se1E07191-5-1, Se1E26246-5-1, Se1E21954-5-1, Se1E12365-5-1, Se1E00653-5-1, Se1E44361-5-1, Se1E46628-5-1, Se1E20831-5-1, Se1E03855-5-1, Se1E00340-5-1, Se1E17866-5-1, Se1E20262-5-1, Se1E09797-5-1, Se1E02637-5-1, Se1E02069-5-1, Se1E34959-5-1, Se1E17957-5-1, Se1E12437-5-1, Se1E22617-5-1, Se1E11414…
DNA-directed RNA polymerase II, holoenzyme	Se1E51260-5-1, Se1E20621-5-1, Se1E28528-5-1, Se1E59565-5-1, Se1E20235-5-1, Se1E03824-5-1, Se1E12963-5-1, Se1E20857-5-1, Se1E51542-5-1, Se1E18401-5-1, Se1E53643-5-1, Se1E17697-5-1, Se1E18100-5-1, Se1E26180-5-1, Se1E47913-5-1, Se1E06201-5-1, Se1E09285-5-1, Se1E09758-5-1, Se1E03879-5-1, Se1E08699-5-1, Se1E07463-5-1, Se1E28519-5-1, Se1E55737-5-1, Se1E16066-5-1, Se1E09155-5-1
Nuclear body	Se1E15248-5-1, Se1E30197-5-1, Se1E54707-5-1, Se1E05937-5-1, Se1E11349-5-1, Se1E16717-5-1, Se1E29340-5-1, Se1E23148-5-1, Se1E47759-5-1, Se1E17232-5-1, Se1E20017-5-1, Se1E22159-5-1, Se1E17063-5-1, Se1E08672-5-1, Se1E01997-5-1, Se1E18682-5-1, Se1E11011-5-1, Se1E28542-5-1, Se1E29744-5-1, Se1E21422-5-1, Se1E00954-5-1, Se1E17678-5-1, Se1E08507-5-1, Se1E28303-5-1
Nuclear speck	Se1E22159-5-1, Se1E29744-5-1, Se1E29340-5-1, Se1E28303-5-1
Transcriptional repressor complex	Se1E17876-5-1, Se1E30009-5-1
Virion	Se1E54734-5-1, Se1E16893-5-1, Se1E18656-5-1, Se1E17642-5-1, Se1E01280-5-1
Organelle inner membrane	Se1E33894-5-1, Se1E00233-5-1, Se1E58032-5-1, Se1E16383-5-1, Se1E18699-5-1, Se1E08102-5-1, Se1E12795-5-1, Se1E17254-5-1, Se1E52811-5-1, Se1E18062-5-1, Se1E26778-5-1, Se1E13534-5-1, Se1E59482-5-1, Se1E36247-5-1, Se1E11068-5-1, Se1E20802-5-1, Se1E09291-5-1, Se1E11003-5-1, Se1E33570-5-1, Se1E15803-5-1, Se1E15512-5-1, Se1E21225-5-1, Se1E21128-5-1, Se1E10690-5-1, Se1E51464-5-1, Se1E29226-5-1, Se1E21863…
Outer membrane	Se1E39301-5-1, Se1E10308-5-1, Se1E30416-5-1, gi|442631255|ref|NM_140042.3|, Se1E00562-5-1, Se1E11330-5-1, Se1E07368-5-1
Extrinsic to plasma membrane	Se1E17846-5-1, Se1E06603-5-1, Se1E03533-5-1, Se1E41955-5-1, Se1E10181-5-1, Se1E00941-5-1
Extrinsic to membrane	Se1E17846-5-1, Se1E12825-5-1, Se1E06603-5-1, Se1E03533-5-1, Se1E41955-5-1, Se1E10181-5-1, Se1E00941-5-1, Se1E21531-5-1
Proteasome accessory complex	Se1E12822-5-1, Se1E05730-5-1, Se1E21752-5-1, Se1E28486-5-1, Se1E04208-5-1, Se1E33087-5-1, Se1E18537-5-1, Se1E21462-5-1, Se1E27462-5-1, Se1E21079-5-1, Se1E18638-5-1, Se1E15204-5-1, Se1E21584-5-1
Myofibril	Se1E28233-5-1, Se1E09041-5-1, Se1E33987-5-1, Se1E17868-5-1, Se1E06504-5-1, Se1E35418-5-1, Se1E49528-5-1, Se1E59492-5-1, Se1E52123-5-1, Se1E43943-5-1, Se1E02814-5-1, Se1E22427-5-1, Se1E21116-5-1, Se1E18257-5-1, Se1E31984-5-1, Se1E48581-5-1, Se1E26738-5-1, Se1E13051-5-1, Se1E25461-5-1, Se1E17795-5-1, Se1E55488-5-1, Se1E07808-5-1, Se1E30809-5-1, Se1E40495-5-1, Se1E43014-5-1, Se1E20308-5-1, Se1E21322…
Sarcomere	Se1E28233-5-1, Se1E09041-5-1, Se1E33987-5-1, Se1E17868-5-1, Se1E06504-5-1, Se1E35418-5-1, Se1E49528-5-1, Se1E59492-5-1, Se1E52123-5-1, Se1E43943-5-1, Se1E02814-5-1, Se1E22427-5-1, Se1E21116-5-1, Se1E18257-5-1, Se1E31984-5-1, Se1E48581-5-1, Se1E26738-5-1, Se1E13051-5-1, Se1E25461-5-1, Se1E17795-5-1, Se1E55488-5-1, Se1E30809-5-1, Se1E40495-5-1, Se1E43014-5-1, Se1E20308-5-1, Se1E21322-5-1, Se1E57899…
Cell junction	Se1E27276-5-1, Se1E17640-5-1, Se1E53906-5-1, Se1E20271-5-1, Se1E22535-5-1, Se1E10216-5-1, Se1E44265-5-1, Se1E14615-5-1, Se1E09373-5-1, Se1E00812-5-1, Se1E06944-5-1, Se1E35562-5-1, Se1E51225-5-1, Se1E33759-5-1, Se1E23619-5-1, Se1E02547-5-1, Se1E59589-5-1, Se1E05528-5-1, Se1E04873-5-1, Se1E42168-5-1, Se1E47276-5-1, Se1E44103-5-1, Se1E30809-5-1, Se1E34110-5-1, Se1E22602-5-1, Se1E34401-5-1, Se1E00112…
Cell-substrate junction	Se1E22535-5-1, Se1E10216-5-1, Se1E57899-5-1, Se1E44265-5-1, Se1E22598-5-1, Se1E10961-5-1, Se1E45789-5-1, Se1E51225-5-1, Se1E38112-5-1, Se1E02547-5-1, Se1E59589-5-1, Se1E42168-5-1, Se1E47276-5-1, Se1E44103-5-1, Se1E54569-5-1, Se1E30809-5-1, Se1E34401-5-1
Membrane coat	Se1E50141-5-1, Se1E10950-5-1, Se1E22206-5-1, Se1E06123-5-1, Se1E50197-5-1, Se1E02474-5-1, Se1E58564-5-1, Se1E20431-5-1, Se1E25183-5-1, Se1E07304-5-1, Se1E00587-5-1, Se1E59579-5-1, Se1E58517-5-1, Se1E00658-5-1, Se1E45878-5-1, Se1E17007-5-1, Se1E31292-5-1, Se1E08925-5-1, Se1E01183-5-1, Se1E30430-5-1, Se1E20546-5-1, Se1E10435-5-1, Se1E10278-5-1, Se1E55001-5-1, Se1E13700-5-1, Se1E40494-5-1, Se1E54403…
Clathrin coat	Se1E50141-5-1, Se1E20546-5-1
AP-type membrane coat adaptor complex	Se1E00658-5-1, Se1E45878-5-1, Se1E22206-5-1, Se1E10435-5-1, Se1E10278-5-1, Se1E50197-5-1, Se1E58564-5-1, Se1E02474-5-1, Se1E20431-5-1, Se1E25183-5-1, Se1E22951-5-1, Se1E22730-5-1, Se1E54403-5-1
Vesicle coat	Se1E08925-5-1, Se1E17007-5-1, Se1E50141-5-1, Se1E10950-5-1, Se1E20546-5-1, Se1E30430-5-1, Se1E06123-5-1, Se1E55001-5-1, Se1E13700-5-1, Se1E07304-5-1, Se1E40494-5-1, Se1E00587-5-1, Se1E59579-5-1
Clathrin vesicle coat	Se1E50141-5-1, Se1E20546-5-1
Clathrin coat of endocytic vesicle	Se1E50141-5-1, Se1E20546-5-1
Clathrin coat of trans-Golgi network vesicle	Se1E50141-5-1, Se1E20546-5-1
Transport vesicle	Se1E33286-5-1, Se1E08008-5-1, Se1E50141-5-1, Se1E20152-5-1, Se1E46289-5-1, Se1E20546-5-1, Se1E31953-5-1, Se1E36031-5-1, Se1E36672-5-1
ER to Golgi transport vesicle	Se1E08008-5-1, Se1E36031-5-1, Se1E20152-5-1, Se1E46289-5-1, Se1E36672-5-1
Coated vesicle	Se1E10950-5-1, Se1E03531-5-1, Se1E06123-5-1, Se1E31953-5-1, Se1E07304-5-1, Se1E00587-5-1, Se1E59579-5-1, Se1E53645-5-1, Se1E22123-5-1, Se1E45247-5-1, Se1E33286-5-1, Se1E08925-5-1, Se1E17007-5-1, Se1E10186-5-1, Se1E46289-5-1, Se1E30430-5-1, Se1E55001-5-1, Se1E34959-5-1, Se1E40494-5-1, Se1E50141-5-1, Se1E20152-5-1, Se1E19103-5-1, Se1E46391-5-1, Se1E20632-5-1, Se1E25183-5-1, Se1E39451-5-1, gi|158526…
Clathrin-coated vesicle	Se1E50141-5-1, Se1E03531-5-1, Se1E19103-5-1, Se1E46391-5-1, Se1E20632-5-1, Se1E31953-5-1, Se1E25183-5-1, gi|158526|gb|M55048.1|DROSYT, Se1E39451-5-1, Se1E53645-5-1, Se1E45247-5-1, Se1E33286-5-1, Se1E54057-5-1, Se1E00658-5-1, Se1E10186-5-1, Se1E20546-5-1, Se1E34959-5-1, Se1E18678-5-1, Se1E33285-5-1, Se1E22951-5-1, Se1E04295-5-1, Se1E15041-5-1
COPI-coated vesicle	Se1E08925-5-1, Se1E17007-5-1, Se1E30430-5-1, Se1E13700-5-1, Se1E55001-5-1, Se1E06123-5-1, Se1E07304-5-1, Se1E00587-5-1, Se1E22123-5-1
Endocytic vesicle	Se1E52312-5-1, Se1E04337-5-1, Se1E55352-5-1, Se1E50141-5-1, Se1E20546-5-1, Se1E17397-5-1, Se1E08258-5-1, Se1E22806-5-1
Trans-Golgi network transport vesicle	Se1E33286-5-1, Se1E31953-5-1, Se1E50141-5-1, Se1E20546-5-1
Secretory granule	Se1E19103-5-1, Se1E04337-5-1, Se1E22123-5-1, Se1E01084-5-1
Integral to endoplasmic reticulum membrane	Se1E42102-5-1, Se1E25103-5-1
Dynein complex	Se1E35272-5-1, Se1E10886-5-1, Se1E19989-5-1, Se1E03556-5-1, Se1E40636-5-1, Se1E09913-5-1, Se1E42988-5-1, Se1E37733-5-1, Se1E43240-5-1, Se1E01528-5-1
External encapsulating structure	gi|442631255|ref|NM_140042.3|, Se1E01239-5-1, Se1E25777-5-1
Cell envelope	Se1E51290-5-1, Se1E56010-5-1, gi|442631255|ref|NM_140042.3|, Se1E37475-5-1, Se1E54901-5-1
Axon	Se1E30830-5-1, Se1E17196-5-1, Se1E09828-5-1, Se1E38617-5-1, Se1E57040-5-1, Se1E57838-5-1, Se1E38043-5-1, Se1E21350-5-1, Se1E49531-5-1, Se1E15775-5-1, Se1E31071-5-1, Se1E02225-5-1, Se1E07367-5-1, Se1E25567-5-1
Dendrite	Se1E41842-5-1, Se1E23509-5-1
Ribonucleoprotein complex	Se1E05764-5-1, Se1E11124-5-1, Se1E11660-5-1, Se1E56551-5-1, Se1E08393-5-1, Se1E03410-5-1, Se1E22043-5-1, Se1E19853-5-1, Se1E50696-5-1, Se1E49404-5-1, Se1E58699-5-1, Se1E22050-5-1, Se1E55796-5-1, Se1E14935-5-1, Se1E18272-5-1, Se1E17010-5-1, Se1E36821-5-1, Se1E07910-5-1, Se1E17427-5-1, Se1E21764-5-1, Se1E21225-5-1, Se1E04951-5-1, Se1E31401-5-1, Se1E55215-5-1, Se1E20002-5-1, Se1E11175-5-1, Se1E00895…
Small nuclear ribonucleoprotein complex	Se1E00133-5-1, Se1E54707-5-1, Se1E20982-5-1, Se1E11349-5-1, Se1E49466-5-1, Se1E21843-5-1, Se1E28043-5-1, Se1E15170-5-1, Se1E01874-5-1, Se1E23403-5-1, Se1E17232-5-1, Se1E19727-5-1, Se1E32111-5-1, Se1E19176-5-1, Se1E30162-5-1, Se1E21519-5-1, Se1E27984-5-1, Se1E02438-5-1, Se1E00770-5-1, Se1E11950-5-1, Se1E32649-5-1, Se1E55002-5-1, Se1E25146-5-1, Se1E08660-5-1, Se1E20046-5-1, Se1E54612-5-1, Se1E14096…
Transport vesicle membrane	Se1E33286-5-1, Se1E08008-5-1, Se1E50141-5-1, Se1E20152-5-1, Se1E46289-5-1, Se1E20546-5-1, Se1E31953-5-1, Se1E36031-5-1, Se1E36672-5-1
Cytoplasmic vesicle membrane	Se1E50141-5-1, Se1E10950-5-1, Se1E20152-5-1, Se1E17397-5-1, Se1E06123-5-1, Se1E46391-5-1, Se1E31953-5-1, Se1E07304-5-1, Se1E00587-5-1, gi|158526|gb|M55048.1|DROSYT, Se1E59579-5-1, Se1E22123-5-1, Se1E33286-5-1, Se1E04337-5-1, Se1E08008-5-1, Se1E17007-5-1, Se1E08925-5-1, Se1E46289-5-1, Se1E30430-5-1, Se1E20546-5-1, Se1E55001-5-1, Se1E13700-5-1, Se1E36031-5-1, Se1E40494-5-1, Se1E36672-5-1, Se1E01084…
Golgi-associated vesicle membrane	Se1E33286-5-1, Se1E31953-5-1, Se1E50141-5-1, Se1E20546-5-1
Coated vesicle membrane	Se1E50141-5-1, Se1E10950-5-1, Se1E20152-5-1, Se1E06123-5-1, Se1E46391-5-1, Se1E31953-5-1, Se1E07304-5-1, Se1E00587-5-1, gi|158526|gb|M55048.1|DROSYT, Se1E59579-5-1, Se1E33286-5-1, Se1E08008-5-1, Se1E17007-5-1, Se1E08925-5-1, Se1E30430-5-1, Se1E20546-5-1, Se1E46289-5-1, Se1E13700-5-1, Se1E55001-5-1, Se1E36031-5-1, Se1E40494-5-1, Se1E36672-5-1
Clathrin-coated vesicle membrane	Se1E33286-5-1, Se1E46391-5-1, Se1E31953-5-1, Se1E50141-5-1, gi|158526|gb|M55048.1|DROSYT, Se1E20546-5-1
Endocytic vesicle membrane	Se1E04337-5-1, Se1E50141-5-1, Se1E20546-5-1, Se1E17397-5-1
Secretory granule membrane	Se1E22123-5-1, Se1E01084-5-1
Clathrin-coated endocytic vesicle membrane	Se1E50141-5-1, Se1E20546-5-1
Synaptic vesicle membrane	Se1E46391-5-1, gi|158526|gb|M55048.1|DROSYT
Preribosome	Se1E14660-5-1, Se1E16195-5-1, Se1E13408-5-1, Se1E15025-5-1, Se1E19828-5-1, Se1E12776-5-1, Se1E28505-5-1, Se1E12781-5-1, Se1E18254-5-1, Se1E10646-5-1, Se1E58699-5-1, Se1E40164-5-1, Se1E55294-5-1, Se1E12986-5-1, Se1E43785-5-1
Cortical cytoskeleton	Se1E30350-5-1, Se1E31153-5-1
Cortical actin cytoskeleton	Se1E30350-5-1, Se1E31153-5-1
Rough endoplasmic reticulum membrane	Se1E20264-5-1, Se1E04657-5-1, Se1E08107-5-1, Se1E01324-5-1, Se1E23717-5-1, Se1E11592-5-1, Se1E19404-5-1, Se1E28219-5-1, Se1E09089-5-1, Se1E31871-5-1, Se1E21494-5-1, Se1E47254-5-1, Se1E54046-5-1, Se1E10501-5-1, Se1E55966-5-1, Se1E05836-5-1, Se1E57860-5-1, Se1E20445-5-1, Se1E07446-5-1, Se1E22682-5-1, Se1E59656-5-1, Se1E18810-5-1
RNA polymerase complex	Se1E51260-5-1, Se1E20621-5-1, Se1E28528-5-1, Se1E59565-5-1, Se1E09556-5-1, Se1E20235-5-1, Se1E03824-5-1, Se1E12963-5-1, Se1E20857-5-1, Se1E51542-5-1, Se1E18401-5-1, Se1E53643-5-1, Se1E17697-5-1, Se1E18100-5-1, Se1E26180-5-1, Se1E47913-5-1, Se1E06201-5-1, Se1E09285-5-1, Se1E09758-5-1, Se1E03879-5-1, Se1E08699-5-1, Se1E07463-5-1, Se1E28519-5-1, Se1E55737-5-1, Se1E16066-5-1, Se1E09155-5-1
ISWI-type complex	Se1E22300-5-1, Se1E00222-5-1, Se1E16750-5-1
Extracellular matrix	Se1E23851-5-1, Se1E26703-5-1, Se1E27950-5-1, Se1E16636-5-1, Se1E44592-5-1, Se1E41963-5-1, Se1E14938-5-1, Se1E47079-5-1, Se1E42363-5-1, Se1E41008-5-1, Se1E38554-5-1, Se1E16956-5-1, Se1E28234-5-1, Se1E23964-5-1, Se1E56396-5-1
Organelle membrane	Se1E00233-5-1, Se1E16383-5-1, Se1E18699-5-1, Se1E08102-5-1, Se1E17254-5-1, Se1E18062-5-1, Se1E26778-5-1, Se1E07191-5-1, Se1E13534-5-1, Se1E08258-5-1, Se1E59482-5-1, Se1E11068-5-1, Se1E20802-5-1, Se1E15803-5-1, Se1E33286-5-1, Se1E15512-5-1, Se1E21494-5-1, Se1E10501-5-1, Se1E21225-5-1, Se1E21328-5-1, Se1E02069-5-1, Se1E55966-5-1, Se1E10690-5-1, Se1E29226-5-1, Se1E11414-5-1, Se1E21026-5-1, Se1E20264…
Intrinsic to membrane	Se1E50343-5-1, Se1E29766-5-1, Se1E37947-5-1, Se1E00154-5-1, Se1E46041-5-1, Se1E53403-5-1, Se1E17807-5-1, Se1E26134-5-1, Se1E08672-5-1, Se1E01148-5-1, Se1E23399-5-1, Se1E21328-5-1, Se1E51221-5-1, Se1E09356-5-1, Se1E50854-5-1, Se1E00121-5-1, Se1E25461-5-1, Se1E19812-5-1, Se1E43275-5-1, Se1E12120-5-1, Se1E27293-5-1, Se1E14968-5-1, Se1E09262-5-1, Se1E08107-5-1, Se1E06315-5-1, Se1E38625-5-1, gi|108345…
Intrinsic to plasma membrane	Se1E22427-5-1, Se1E33987-5-1, Se1E01861-5-1, Se1E57799-5-1, Se1E57878-5-1, Se1E56010-5-1, Se1E25461-5-1, Se1E22602-5-1, Se1E05540-5-1, Se1E40871-5-1, Se1E43014-5-1
Intrinsic to endoplasmic reticulum membrane	Se1E21494-5-1, Se1E26571-5-1, Se1E08502-5-1, Se1E20445-5-1, Se1E09089-5-1, Se1E25103-5-1, Se1E42102-5-1, Se1E18810-5-1
Intrinsic to peroxisomal membrane	Se1E41911-5-1, Se1E00843-5-1, Se1E35580-5-1, Se1E21528-5-1, Se1E16822-5-1, Se1E34724-5-1
Extrinsic to internal side of plasma membrane	Se1E17846-5-1, Se1E06603-5-1, Se1E41955-5-1, Se1E10181-5-1, Se1E00941-5-1
Cell leading edge	Se1E20306-5-1, Se1E47221-5-1, Se1E51447-5-1, Se1E31379-5-1, Se1E03703-5-1, Se1E20533-5-1, Se1E10072-5-1, Se1E27464-5-1, Se1E09179-5-1, Se1E10729-5-1, Se1E11221-5-1, Se1E00920-5-1, Se1E34401-5-1
DNA replication preinitiation complex	Se1E15356-5-1, Se1E16003-5-1
Intrinsic to organelle membrane	Se1E26571-5-1, Se1E14968-5-1, Se1E09568-5-1, Se1E39301-5-1, Se1E21528-5-1, Se1E09089-5-1, Se1E42102-5-1, Se1E25103-5-1, Se1E09524-5-1, Se1E00843-5-1, Se1E21494-5-1, Se1E08502-5-1, Se1E16822-5-1, Se1E49911-5-1, Se1E34724-5-1, Se1E41911-5-1, Se1E35580-5-1, Se1E20445-5-1, Se1E11330-5-1, Se1E18810-5-1
Integral to organelle membrane	Se1E42102-5-1, Se1E25103-5-1
Intrinsic to mitochondrial inner membrane	Se1E09524-5-1, Se1E14968-5-1, Se1E09568-5-1, Se1E49911-5-1
Intrinsic to mitochondrial outer membrane	Se1E39301-5-1, Se1E11330-5-1
RNAi effector complex	gi|665401662|ref|NM_001299611.1|, gi|665401661|ref|NM_079054.5|, gi|442632516|ref|NM_140518.3|, gi|386767922|ref|NM_166020.2|, Se1E14177-5-1, gi|442632518|ref|NM_001274953.1|, gi|386767920|ref|NM_166021.2|, gi|386767923|ref|NM_001259385.1|, gi|442620537|ref|NM_079729.3|, gi|442623638|ref|NM_079010.4|, gi|442632517|ref|NM_168626.3|
Cytoplasmic vesicle	Se1E13140-5-1, Se1E55352-5-1, Se1E53906-5-1, Se1E10950-5-1, Se1E03531-5-1, Se1E06123-5-1, Se1E19825-5-1, Se1E31953-5-1, Se1E08258-5-1, Se1E07304-5-1, Se1E00587-5-1, Se1E59579-5-1, Se1E53645-5-1, Se1E22123-5-1, Se1E45247-5-1, Se1E33286-5-1, Se1E52312-5-1, Se1E42039-5-1, Se1E38043-5-1, Se1E08925-5-1, Se1E17007-5-1, Se1E10186-5-1, Se1E46289-5-1, Se1E30430-5-1, Se1E55001-5-1, Se1E34959-5-1, Se1E40494…
Cullin-RING ubiquitin ligase complex	Se1E06175-5-1, Se1E10560-5-1, Se1E23938-5-1, Se1E37543-5-1, Se1E15850-5-1, Se1E03047-5-1, Se1E09516-5-1, Se1E11316-5-1, Se1E16971-5-1, Se1E26863-5-1, Se1E38522-5-1, Se1E01379-5-1, Se1E09124-5-1
Mannosyltransferase complex	Se1E09036-5-1, Se1E12327-5-1, Se1E46535-5-1, Se1E15411-5-1, Se1E07509-5-1, Se1E14931-5-1
Nonmotile primary cilium	Se1E05456-5-1, Se1E08464-5-1, Se1E23509-5-1
Motile cilium	Se1E23592-5-1, Se1E05456-5-1, Se1E09872-5-1
PcG protein complex	Se1E08011-5-1, Se1E16750-5-1, Se1E02511-5-1, Se1E09046-5-1
A band	Se1E13051-5-1, Se1E59492-5-1, Se1E17795-5-1, Se1E23235-5-1, Se1E17868-5-1, Se1E31984-5-1, Se1E06999-5-1, Se1E40495-5-1
I band	Se1E09041-5-1, Se1E33987-5-1, Se1E17868-5-1, Se1E57899-5-1, Se1E59492-5-1, Se1E19419-5-1, Se1E43943-5-1, Se1E06999-5-1, Se1E10677-5-1, Se1E22427-5-1, Se1E18257-5-1, Se1E31984-5-1, Se1E48998-5-1, Se1E13051-5-1, Se1E25461-5-1, Se1E23235-5-1, Se1E30809-5-1, Se1E43014-5-1, Se1E40495-5-1
Late endosome membrane	Se1E09045-5-1, Se1E03178-5-1, Se1E46910-5-1
Microbody membrane	Se1E41911-5-1, Se1E00843-5-1, Se1E35580-5-1, Se1E21528-5-1, Se1E16822-5-1, Se1E34724-5-1
Mitochondrial membrane	Se1E00233-5-1, Se1E58032-5-1, Se1E16383-5-1, Se1E18699-5-1, Se1E26778-5-1, Se1E36247-5-1, Se1E11068-5-1, Se1E33570-5-1, Se1E15803-5-1, Se1E21225-5-1, Se1E21128-5-1, Se1E10690-5-1, Se1E51464-5-1, Se1E38197-5-1, Se1E46422-5-1, Se1E07662-5-1, Se1E12535-5-1, Se1E28824-5-1, Se1E14968-5-1, Se1E21867-5-1, Se1E19357-5-1, Se1E14626-5-1, Se1E27522-5-1, Se1E43265-5-1, Se1E17798-5-1, Se1E44091-5-1, Se1E48849…
Organelle envelope	Se1E50343-5-1, Se1E00233-5-1, Se1E16383-5-1, Se1E18699-5-1, Se1E08102-5-1, Se1E08816-5-1, Se1E17254-5-1, Se1E18062-5-1, Se1E26778-5-1, Se1E45945-5-1, Se1E13534-5-1, Se1E59482-5-1, Se1E11068-5-1, Se1E20802-5-1, Se1E15803-5-1, Se1E15512-5-1, Se1E01148-5-1, Se1E21225-5-1, Se1E21317-5-1, Se1E10690-5-1, Se1E25461-5-1, Se1E16870-5-1, Se1E29226-5-1, Se1E57838-5-1, Se1E25071-5-1, Se1E14968-5-1, Se1E18522…
Organelle outer membrane	Se1E39301-5-1, Se1E10308-5-1, Se1E30416-5-1, Se1E00562-5-1, Se1E11330-5-1, Se1E07368-5-1
Organelle envelope lumen	Se1E17564-5-1, Se1E09146-5-1, Se1E16383-5-1, Se1E38807-5-1, Se1E37747-5-1
Membrane-enclosed lumen	Se1E11124-5-1, Se1E30197-5-1, Se1E16383-5-1, Se1E27518-5-1, Se1E49404-5-1, Se1E10303-5-1, Se1E08258-5-1, Se1E29356-5-1, Se1E07910-5-1, Se1E08672-5-1, Se1E17840-5-1, Se1E07264-5-1, Se1E36279-5-1, Se1E11011-5-1, Se1E21849-5-1, Se1E03767-5-1, Se1E13680-5-1, Se1E43609-5-1, Se1E10753-5-1, Se1E07660-5-1, Se1E12228-5-1, Se1E09046-5-1, Se1E13243-5-1, Se1E19956-5-1, Se1E26882-5-1, Se1E28528-5-1, Se1E01987…
Envelope	Se1E50343-5-1, Se1E00233-5-1, Se1E16383-5-1, Se1E18699-5-1, Se1E08102-5-1, Se1E08816-5-1, Se1E17254-5-1, Se1E18062-5-1, Se1E26778-5-1, Se1E45945-5-1, Se1E13534-5-1, Se1E59482-5-1, Se1E11068-5-1, Se1E20802-5-1, Se1E15803-5-1, Se1E15512-5-1, Se1E01148-5-1, Se1E21225-5-1, Se1E21317-5-1, Se1E10690-5-1, Se1E25461-5-1, Se1E16870-5-1, Se1E29226-5-1, Se1E57838-5-1, Se1E25071-5-1, Se1E14968-5-1, Se1E18522…
Nuclear lumen	Se1E11124-5-1, Se1E30197-5-1, Se1E27518-5-1, Se1E49404-5-1, Se1E08258-5-1, Se1E29356-5-1, Se1E07910-5-1, Se1E08672-5-1, Se1E17840-5-1, Se1E07264-5-1, Se1E36279-5-1, Se1E11011-5-1, Se1E21849-5-1, Se1E03767-5-1, Se1E13680-5-1, Se1E43609-5-1, Se1E10753-5-1, Se1E07660-5-1, Se1E12228-5-1, Se1E09046-5-1, Se1E13243-5-1, Se1E19956-5-1, Se1E28528-5-1, Se1E01987-5-1, Se1E17500-5-1, Se1E21932-5-1, Se1E26732…
Vesicle	Se1E55352-5-1, Se1E53906-5-1, Se1E08258-5-1, Se1E53645-5-1, Se1E33286-5-1, Se1E40835-5-1, Se1E52312-5-1, Se1E42039-5-1, Se1E08925-5-1, Se1E17007-5-1, Se1E10186-5-1, Se1E55001-5-1, Se1E46804-5-1, Se1E57838-5-1, Se1E20152-5-1, Se1E17397-5-1, Se1E13155-5-1, Se1E19103-5-1, Se1E20632-5-1, Se1E25183-5-1, Se1E03137-5-1, Se1E22806-5-1, gi|158526|gb|M55048.1|DROSYT, Se1E00658-5-1, Se1E04337-5-1, Se1E20546…
Organelle subcompartment	Se1E26143-5-1, Se1E59684-5-1, Se1E13561-5-1, Se1E18089-5-1, Se1E38482-5-1, Se1E47856-5-1, Se1E01225-5-1, Se1E16989-5-1, Se1E16322-5-1, Se1E56300-5-1, Se1E13339-5-1
Golgi cisterna	Se1E26143-5-1, Se1E59684-5-1, Se1E13561-5-1, Se1E18089-5-1, Se1E38482-5-1, Se1E47856-5-1, Se1E01225-5-1, Se1E16989-5-1, Se1E16322-5-1, Se1E56300-5-1, Se1E13339-5-1
Membrane-bounded vesicle	Se1E13140-5-1, Se1E55352-5-1, Se1E10950-5-1, Se1E03531-5-1, Se1E06123-5-1, Se1E19825-5-1, Se1E31953-5-1, Se1E08258-5-1, Se1E07304-5-1, Se1E00587-5-1, Se1E59579-5-1, Se1E53645-5-1, Se1E22123-5-1, Se1E45247-5-1, Se1E33286-5-1, Se1E52312-5-1, Se1E38043-5-1, Se1E08925-5-1, Se1E17007-5-1, Se1E10186-5-1, Se1E46289-5-1, Se1E30430-5-1, Se1E55001-5-1, Se1E34959-5-1, Se1E40494-5-1, Se1E55912-5-1, Se1E46804…
Cell division site	Se1E07806-5-1, Se1E57838-5-1, Se1E38043-5-1, Se1E21224-5-1, Se1E21098-5-1, Se1E00920-5-1, Se1E00676-5-1, Se1E22675-5-1, Se1E09373-5-1
Cell division site part	Se1E07806-5-1, Se1E57838-5-1, Se1E38043-5-1, Se1E21224-5-1, Se1E21098-5-1, Se1E00920-5-1, Se1E00676-5-1, Se1E22675-5-1, Se1E09373-5-1
Septin cytoskeleton	Se1E21424-5-1, Se1E58359-5-1, Se1E34695-5-1, Se1E19851-5-1
Macromolecular complex	Se1E05764-5-1, Se1E11124-5-1, Se1E00233-5-1, Se1E19438-5-1, Se1E08393-5-1, Se1E03410-5-1, Se1E22043-5-1, Se1E50696-5-1, Se1E49404-5-1, Se1E58699-5-1, Se1E22894-5-1, Se1E14935-5-1, Se1E29774-5-1, Se1E10147-5-1, Se1E34992-5-1, Se1E07910-5-1, Se1E17427-5-1, Se1E21764-5-1, Se1E01148-5-1, Se1E07264-5-1, Se1E07217-5-1, Se1E04951-5-1, Se1E21391-5-1, Se1E55215-5-1, Se1E20002-5-1, Se1E11175-5-1, Se1E27046…
Protein-DNA complex	Se1E39705-5-1, Se1E29557-5-1
Proton-transporting V-type ATPase complex	Se1E10870-5-1, Se1E29860-5-1, Se1E06534-5-1, Se1E12162-5-1, Se1E21894-5-1, Se1E09133-5-1, Se1E06891-5-1, Se1E07191-5-1, Se1E26246-5-1, Se1E44361-5-1, Se1E46628-5-1, Se1E20831-5-1, Se1E11656-5-1, Se1E00340-5-1, Se1E03855-5-1, Se1E17867-5-1, Se1E17866-5-1, Se1E20684-5-1, Se1E20262-5-1, Se1E02069-5-1, Se1E36706-5-1, Se1E10122-5-1, Se1E34959-5-1, Se1E12437-5-1, Se1E11414-5-1, Se1E14424-5-1, Se1E19151…
Proton-transporting two-sector ATPase complex, proton-transporting domain	Se1E44124-5-1, Se1E11989-5-1, Se1E03744-5-1
Proton-transporting two-sector ATPase complex, catalytic domain	Se1E14238-5-1, Se1E00233-5-1, Se1E06959-5-1, Se1E42592-5-1, Se1E27093-5-1, Se1E03002-5-1, Se1E23312-5-1, Se1E20280-5-1, Se1E26338-5-1, Se1E13101-5-1, Se1E02202-5-1, Se1E34992-5-1, Se1E18423-5-1, Se1E12193-5-1, Se1E27788-5-1, Se1E02687-5-1, Se1E30887-5-1, Se1E57452-5-1, Se1E05674-5-1, Se1E18463-5-1, Se1E17857-5-1, Se1E41655-5-1, Se1E35215-5-1, Se1E52757-5-1, Se1E19341-5-1, Se1E42462-5-1, Se1E40668…
Axon part	Se1E30830-5-1, Se1E17196-5-1, Se1E09828-5-1, Se1E38617-5-1, Se1E57040-5-1, Se1E57838-5-1, Se1E38043-5-1, Se1E21350-5-1, Se1E49531-5-1, Se1E15775-5-1, Se1E31071-5-1, Se1E02225-5-1, Se1E07367-5-1, Se1E25567-5-1
Nuclear periphery	Se1E28353-5-1, Se1E54707-5-1, Se1E11349-5-1, Se1E18918-5-1, Se1E04049-5-1, Se1E18649-5-1, Se1E33366-5-1, Se1E22999-5-1
RNA cap binding complex	Se1E00017-5-1, Se1E09420-5-1, Se1E57821-5-1, Se1E06299-5-1
Ion channel complex	Se1E39593-5-1, Se1E10618-5-1, Se1E07808-5-1, Se1E31071-5-1
Cation channel complex	Se1E39593-5-1, Se1E10618-5-1, Se1E07808-5-1, Se1E31071-5-1
Methyltransferase complex	Se1E48904-5-1, Se1E00770-5-1, Se1E09440-5-1, Se1E13376-5-1, Se1E08941-5-1, Se1E29643-5-1, Se1E14614-5-1, Se1E21202-5-1, Se1E16750-5-1, Se1E25939-5-1, Se1E08648-5-1
Histone methyltransferase complex	Se1E48904-5-1, Se1E00770-5-1, Se1E09440-5-1, Se1E13376-5-1, Se1E08941-5-1, Se1E29643-5-1, Se1E14614-5-1, Se1E21202-5-1, Se1E25939-5-1, Se1E08648-5-1
Ribonucleoprotein granule	Se1E47954-5-1, Se1E23035-5-1, Se1E32137-5-1, Se1E14889-5-1, Se1E07910-5-1, Se1E49404-5-1, Se1E16572-5-1
Nuclear outer membrane-endoplasmic reticulum membrane network	Se1E19187-5-1, Se1E45939-5-1, Se1E04657-5-1, Se1E21426-5-1, Se1E01324-5-1, Se1E11592-5-1, Se1E03564-5-1, Se1E19404-5-1, Se1E28219-5-1, Se1E21635-5-1, Se1E09089-5-1, Se1E42102-5-1, Se1E21494-5-1, Se1E47254-5-1, Se1E10501-5-1, Se1E54004-5-1, Se1E22098-5-1, Se1E55966-5-1, Se1E57860-5-1, Se1E07446-5-1, Se1E04377-5-1, Se1E22682-5-1, Se1E59656-5-1, Se1E18810-5-1, Se1E27080-5-1, Se1E31516-5-1, Se1E26571…
Microbody	Se1E20980-5-1, Se1E11521-5-1, Se1E02112-5-1, Se1E33307-5-1, Se1E26824-5-1, Se1E18085-5-1, Se1E27606-5-1, Se1E23550-5-1, Se1E14716-5-1, Se1E05054-5-1, Se1E39955-5-1, Se1E09839-5-1, Se1E16197-5-1, Se1E12718-5-1, Se1E16951-5-1, Se1E02889-5-1, Se1E29978-5-1, Se1E50640-5-1, Se1E37237-5-1, Se1E11646-5-1, Se1E05230-5-1, Se1E30025-5-1, Se1E21873-5-1, Se1E40343-5-1, Se1E08568-5-1, Se1E35580-5-1, Se1E20260…
Cell projection	Se1E17196-5-1, Se1E17028-5-1, Se1E48973-5-1, Se1E05456-5-1, Se1E10216-5-1, Se1E21531-5-1, Se1E08075-5-1, Se1E54377-5-1, Se1E44361-5-1, Se1E12536-5-1, Se1E08803-5-1, Se1E00340-5-1, Se1E13702-5-1, Se1E18257-5-1, Se1E10186-5-1, Se1E02069-5-1, Se1E11992-5-1, Se1E07808-5-1, Se1E44103-5-1, Se1E08464-5-1, Se1E20758-5-1, Se1E41111-5-1, Se1E34110-5-1, Se1E11414-5-1, Se1E23509-5-1, Se1E28686-5-1, Se1E30830…
Neuron projection	Se1E30830-5-1, Se1E17196-5-1, Se1E30350-5-1, Se1E09828-5-1, Se1E38617-5-1, Se1E57838-5-1, Se1E21350-5-1, Se1E41842-5-1, Se1E15775-5-1, Se1E21867-5-1, Se1E10216-5-1, Se1E02225-5-1, Se1E19103-5-1, Se1E25567-5-1, Se1E54377-5-1, Se1E40442-5-1, Se1E25270-5-1, Se1E57040-5-1, Se1E38043-5-1, Se1E49531-5-1, Se1E10186-5-1, Se1E31071-5-1, Se1E03533-5-1, Se1E07367-5-1, Se1E00920-5-1, Se1E44103-5-1, Se1E07808…
Neuronal cell body	Se1E21867-5-1, Se1E40442-5-1
Germ cell nucleus	Se1E48578-5-1, Se1E20017-5-1
H4/H2A histone acetyltransferase complex	Se1E16019-5-1, Se1E48904-5-1, Se1E05736-5-1, Se1E08941-5-1, Se1E52619-5-1, Se1E03149-5-1
Organelle	Se1E08750-5-1, Se1E16522-5-1, Se1E03410-5-1, Se1E38965-5-1, Se1E55548-5-1, Se1E10303-5-1, Se1E23328-5-1, Se1E11068-5-1, Se1E07790-5-1, Se1E10147-5-1, Se1E18531-5-1, Se1E07910-5-1, Se1E00304-5-1, Se1E15512-5-1, Se1E08672-5-1, Se1E21764-5-1, Se1E01148-5-1, Se1E07264-5-1, Se1E31984-5-1, Se1E25842-5-1, Se1E25461-5-1, Se1E16870-5-1, Se1E50859-5-1, Se1E08134-5-1, Se1E18420-5-1, Se1E13454-5-1, Se1E28528…
Membrane-bounded organelle	Se1E08750-5-1, Se1E16522-5-1, Se1E55548-5-1, Se1E10303-5-1, Se1E11068-5-1, Se1E07790-5-1, Se1E18531-5-1, Se1E07910-5-1, Se1E00304-5-1, Se1E15512-5-1, Se1E08672-5-1, Se1E01148-5-1, Se1E07264-5-1, Se1E25461-5-1, Se1E16870-5-1, Se1E50859-5-1, Se1E13454-5-1, Se1E28528-5-1, Se1E01987-5-1, Se1E20676-5-1, Se1E08107-5-1, Se1E43561-5-1, Se1E15891-5-1, Se1E33366-5-1, Se1E54920-5-1, Se1E48323-5-1, Se1E56770…
Non-membrane-bounded organelle	Se1E00233-5-1, Se1E20331-5-1, Se1E03410-5-1, Se1E38965-5-1, Se1E50696-5-1, Se1E49404-5-1, Se1E10303-5-1, Se1E23328-5-1, Se1E10147-5-1, Se1E23887-5-1, Se1E38228-5-1, Se1E36821-5-1, Se1E29356-5-1, Se1E07910-5-1, Se1E15803-5-1, Se1E21764-5-1, Se1E11264-5-1, Se1E10751-5-1, Se1E21225-5-1, Se1E31984-5-1, Se1E11011-5-1, Se1E25842-5-1, Se1E25461-5-1, Se1E25216-5-1, Se1E10998-5-1, Se1E03121-5-1, Se1E10705…
Intracellular organelle	Se1E08750-5-1, Se1E16522-5-1, Se1E03410-5-1, Se1E38965-5-1, Se1E55548-5-1, Se1E10303-5-1, Se1E23328-5-1, Se1E11068-5-1, Se1E07790-5-1, Se1E10147-5-1, Se1E18531-5-1, Se1E07910-5-1, Se1E00304-5-1, Se1E15512-5-1, Se1E08672-5-1, Se1E21764-5-1, Se1E01148-5-1, Se1E07264-5-1, Se1E31984-5-1, Se1E25842-5-1, Se1E25461-5-1, Se1E16870-5-1, Se1E50859-5-1, Se1E08134-5-1, Se1E18420-5-1, Se1E28528-5-1, Se1E01987…
Intracellular membrane-bounded organelle	Se1E11124-5-1, Se1E08750-5-1, Se1E00233-5-1, Se1E16522-5-1, Se1E22043-5-1, Se1E08816-5-1, Se1E50696-5-1, Se1E49404-5-1, Se1E28357-5-1, Se1E55548-5-1, Se1E10303-5-1, Se1E26778-5-1, Se1E11068-5-1, Se1E07790-5-1, Se1E18531-5-1, Se1E07910-5-1, Se1E00304-5-1, Se1E15803-5-1, Se1E33286-5-1, Se1E15512-5-1, Se1E08672-5-1, Se1E01148-5-1, Se1E07264-5-1, Se1E09356-5-1, Se1E21317-5-1, Se1E55966-5-1, Se1E08138…
Intracellular non-membrane-bounded organelle	Se1E00233-5-1, Se1E20331-5-1, Se1E03410-5-1, Se1E38965-5-1, Se1E50696-5-1, Se1E49404-5-1, Se1E10303-5-1, Se1E23328-5-1, Se1E10147-5-1, Se1E23887-5-1, Se1E38228-5-1, Se1E36821-5-1, Se1E29356-5-1, Se1E07910-5-1, Se1E15803-5-1, Se1E21764-5-1, Se1E11264-5-1, Se1E10751-5-1, Se1E21225-5-1, Se1E31984-5-1, Se1E11011-5-1, Se1E25842-5-1, Se1E25461-5-1, Se1E25216-5-1, Se1E10998-5-1, Se1E03121-5-1, Se1E10705…
Organelle lumen	Se1E11124-5-1, Se1E30197-5-1, Se1E27518-5-1, Se1E49404-5-1, Se1E10303-5-1, Se1E08258-5-1, Se1E29356-5-1, Se1E07910-5-1, Se1E08672-5-1, Se1E17840-5-1, Se1E07264-5-1, Se1E36279-5-1, Se1E11011-5-1, Se1E21849-5-1, Se1E03767-5-1, Se1E13680-5-1, Se1E43609-5-1, Se1E10753-5-1, Se1E07660-5-1, Se1E12228-5-1, Se1E09046-5-1, Se1E13243-5-1, Se1E19956-5-1, Se1E26882-5-1, Se1E28528-5-1, Se1E01987-5-1, Se1E17500…
Protein complex	Se1E00233-5-1, Se1E20331-5-1, Se1E16132-5-1, Se1E43791-5-1, Se1E49404-5-1, Se1E22894-5-1, Se1E29774-5-1, Se1E23887-5-1, Se1E34992-5-1, Se1E07910-5-1, Se1E19746-5-1, Se1E01148-5-1, Se1E10501-5-1, Se1E07264-5-1, Se1E10566-5-1, Se1E07217-5-1, Se1E21256-5-1, Se1E21391-5-1, Se1E17171-5-1, Se1E25717-5-1, Se1E27046-5-1, Se1E56666-5-1, Se1E12228-5-1, Se1E11414-5-1, Se1E09046-5-1, Se1E28528-5-1, Se1E08107…
Contractile fiber	Se1E28233-5-1, Se1E09041-5-1, Se1E33987-5-1, Se1E17868-5-1, Se1E06504-5-1, Se1E35418-5-1, Se1E49528-5-1, Se1E59492-5-1, Se1E52123-5-1, Se1E43943-5-1, Se1E02814-5-1, Se1E22427-5-1, Se1E21116-5-1, Se1E18257-5-1, Se1E31984-5-1, Se1E48581-5-1, Se1E26738-5-1, Se1E13051-5-1, Se1E25461-5-1, Se1E17795-5-1, Se1E55488-5-1, Se1E07808-5-1, Se1E30809-5-1, Se1E40495-5-1, Se1E43014-5-1, Se1E04516-5-1, Se1E20308…
Apical junction complex	Se1E30830-5-1, Se1E27276-5-1, Se1E17640-5-1, Se1E20271-5-1, Se1E11647-5-1, Se1E19787-5-1, Se1E22602-5-1, Se1E05540-5-1
Cell body	Se1E46804-5-1, Se1E33739-5-1, Se1E41842-5-1, Se1E15775-5-1, Se1E21867-5-1, Se1E10216-5-1, Se1E21278-5-1, Se1E40442-5-1, Se1E21571-5-1, Se1E25270-5-1, Se1E11072-5-1, Se1E59152-5-1, Se1E19010-5-1, Se1E10186-5-1, Se1E11825-5-1, Se1E19014-5-1, Se1E26733-5-1, Se1E08648-5-1, Se1E32156-5-1, Se1E16421-5-1, Se1E41111-5-1
Ribosomal subunit	Se1E14279-5-1, Se1E40187-5-1, Se1E53212-5-1, Se1E11713-5-1, Se1E03410-5-1, Se1E21844-5-1, Se1E18852-5-1, Se1E07352-5-1, Se1E50696-5-1, Se1E27164-5-1, Se1E14933-5-1, Se1E36821-5-1, Se1E14270-5-1, Se1E21764-5-1, Se1E26731-5-1, Se1E21096-5-1, Se1E04752-5-1, Se1E09297-5-1, Se1E21225-5-1, Se1E13452-5-1, Se1E20198-5-1, Se1E18408-5-1, Se1E18672-5-1, Se1E19355-5-1, Se1E12981-5-1, Se1E57843-5-1, Se1E17391…
Extracellular region part	Se1E26703-5-1, Se1E12319-5-1, Se1E27950-5-1, Se1E21424-5-1, Se1E20548-5-1, Se1E13245-5-1, Se1E12955-5-1, Se1E35272-5-1, Se1E10186-5-1, Se1E02482-5-1, Se1E01486-5-1, Se1E41008-5-1, Se1E05917-5-1, Se1E07436-5-1, Se1E47079-5-1, Se1E28234-5-1, Se1E10576-5-1, Se1E21278-5-1, Se1E51429-5-1, Se1E56175-5-1, Se1E21571-5-1, gi|442628437|ref|NM_136144.3|, Se1E16636-5-1, Se1E52761-5-1, Se1E05625-5-1, Se1E0424…
Organelle part	Se1E11124-5-1, Se1E00233-5-1, Se1E03410-5-1, Se1E22043-5-1, Se1E08816-5-1, Se1E50696-5-1, Se1E49404-5-1, Se1E10303-5-1, Se1E26778-5-1, Se1E11068-5-1, Se1E07910-5-1, Se1E15803-5-1, Se1E33286-5-1, Se1E15512-5-1, Se1E08672-5-1, Se1E21764-5-1, Se1E01148-5-1, Se1E07264-5-1, Se1E21328-5-1, Se1E21317-5-1, Se1E31984-5-1, Se1E55966-5-1, Se1E25461-5-1, Se1E16870-5-1, Se1E07660-5-1, Se1E03121-5-1, Se1E11414…
Virion part	Se1E54734-5-1, Se1E16893-5-1, Se1E18656-5-1, Se1E17642-5-1, Se1E01280-5-1
Intracellular part	Se1E08750-5-1, Se1E16522-5-1, Se1E29799-5-1, Se1E08393-5-1, Se1E03410-5-1, Se1E38965-5-1, Se1E46848-5-1, Se1E18801-5-1, Se1E55548-5-1, Se1E10303-5-1, Se1E58699-5-1, Se1E22894-5-1, Se1E23328-5-1, Se1E11068-5-1, Se1E07790-5-1, Se1E10147-5-1, Se1E18531-5-1, Se1E07910-5-1, Se1E00304-5-1, Se1E15512-5-1, Se1E17427-5-1, Se1E08672-5-1, Se1E21764-5-1, Se1E01148-5-1, Se1E07264-5-1, Se1E41955-5-1, Se1E31984…
Membrane part	Se1E50343-5-1, Se1E00233-5-1, Se1E29766-5-1, Se1E37947-5-1, Se1E03618-5-1, Se1E00154-5-1, Se1E18699-5-1, Se1E46041-5-1, Se1E53403-5-1, Se1E26778-5-1, Se1E11068-5-1, Se1E34992-5-1, Se1E17807-5-1, Se1E15803-5-1, Se1E33286-5-1, Se1E26134-5-1, Se1E08672-5-1, Se1E01148-5-1, Se1E10501-5-1, Se1E23399-5-1, Se1E21328-5-1, Se1E51221-5-1, Se1E09356-5-1, Se1E41955-5-1, Se1E50854-5-1, Se1E55966-5-1, Se1E58142…
Chromosomal part	Se1E05997-5-1, Se1E27518-5-1, Se1E09850-5-1, Se1E08011-5-1, Se1E23887-5-1, Se1E22159-5-1, Se1E35272-5-1, Se1E11011-5-1, Se1E03767-5-1, Se1E16509-5-1, Se1E00954-5-1, Se1E09046-5-1, Se1E54683-5-1, Se1E22878-5-1, Se1E11714-5-1, Se1E58359-5-1, Se1E15880-5-1, Se1E16749-5-1, Se1E21722-5-1, Se1E25098-5-1, Se1E01997-5-1, Se1E18682-5-1, Se1E06041-5-1, Se1E28126-5-1, Se1E29744-5-1, Se1E23318-5-1, Se1E23235…
Nuclear part	Se1E11124-5-1, Se1E30197-5-1, Se1E22043-5-1, Se1E27518-5-1, Se1E08816-5-1, Se1E49404-5-1, Se1E08258-5-1, Se1E55796-5-1, Se1E29356-5-1, Se1E07910-5-1, Se1E08672-5-1, Se1E01148-5-1, Se1E17840-5-1, Se1E07264-5-1, Se1E36279-5-1, Se1E11011-5-1, Se1E34350-5-1, Se1E21849-5-1, Se1E03767-5-1, Se1E25461-5-1, Se1E13680-5-1, Se1E43609-5-1, Se1E10753-5-1, Se1E45702-5-1, Se1E07660-5-1, Se1E12228-5-1, Se1E09046…
Mitochondrial part	Se1E00233-5-1, Se1E16383-5-1, Se1E18699-5-1, Se1E10303-5-1, Se1E26778-5-1, Se1E11068-5-1, Se1E15803-5-1, Se1E15512-5-1, Se1E20769-5-1, Se1E21225-5-1, Se1E21317-5-1, Se1E10690-5-1, Se1E16870-5-1, Se1E18307-5-1, Se1E29226-5-1, Se1E26882-5-1, Se1E12027-5-1, Se1E14968-5-1, Se1E05337-5-1, Se1E06482-5-1, Se1E10981-5-1, Se1E43265-5-1, Se1E21233-5-1, Se1E54920-5-1, Se1E13643-5-1, Se1E48849-5-1, Se1E29253…
Cytoskeletal part	Se1E28233-5-1, Se1E31350-5-1, Se1E14301-5-1, Se1E05456-5-1, Se1E30804-5-1, Se1E06504-5-1, Se1E35803-5-1, Se1E52123-5-1, Se1E51493-5-1, Se1E42988-5-1, Se1E23463-5-1, Se1E02814-5-1, Se1E01528-5-1, Se1E09373-5-1, Se1E17063-5-1, Se1E21116-5-1, Se1E22642-5-1, Se1E19652-5-1, Se1E35272-5-1, Se1E13702-5-1, Se1E18257-5-1, Se1E36306-5-1, Se1E01274-5-1, Se1E38038-5-1, Se1E21422-5-1, Se1E44804-5-1, Se1E55488…
Golgi apparatus part	Se1E13140-5-1, Se1E59684-5-1, Se1E30359-5-1, Se1E26995-5-1, Se1E06123-5-1, Se1E19825-5-1, Se1E31953-5-1, Se1E07304-5-1, Se1E00587-5-1, Se1E16989-5-1, Se1E13339-5-1, Se1E22123-5-1, Se1E33286-5-1, Se1E38043-5-1, Se1E08925-5-1, Se1E17007-5-1, Se1E46289-5-1, Se1E30430-5-1, Se1E55001-5-1, Se1E21679-5-1, Se1E56300-5-1, Se1E44915-5-1, Se1E26143-5-1, Se1E57838-5-1, Se1E50141-5-1, Se1E20152-5-1, Se1E13561…
Endoplasmic reticulum part	Se1E15023-5-1, Se1E19187-5-1, Se1E45939-5-1, Se1E04657-5-1, Se1E21426-5-1, Se1E20274-5-1, Se1E01324-5-1, Se1E11592-5-1, Se1E03564-5-1, Se1E19404-5-1, Se1E28219-5-1, Se1E21635-5-1, Se1E09089-5-1, Se1E42102-5-1, Se1E46593-5-1, Se1E21494-5-1, Se1E47254-5-1, Se1E10501-5-1, Se1E54004-5-1, Se1E22098-5-1, Se1E55966-5-1, Se1E57860-5-1, Se1E07446-5-1, Se1E04377-5-1, Se1E22682-5-1, Se1E38398-5-1, Se1E59656…
Cytoplasmic vesicle part	Se1E50141-5-1, Se1E10950-5-1, Se1E20152-5-1, Se1E17397-5-1, Se1E06123-5-1, Se1E46391-5-1, Se1E31953-5-1, Se1E07304-5-1, Se1E00587-5-1, gi|158526|gb|M55048.1|DROSYT, Se1E59579-5-1, Se1E22123-5-1, Se1E33286-5-1, Se1E04337-5-1, Se1E08008-5-1, Se1E17007-5-1, Se1E08925-5-1, Se1E46289-5-1, Se1E30430-5-1, Se1E20546-5-1, Se1E55001-5-1, Se1E13700-5-1, Se1E36031-5-1, Se1E40494-5-1, Se1E36672-5-1, Se1E01084…
Vacuolar part	Se1E14424-5-1, Se1E06534-5-1, Se1E12162-5-1, Se1E19151-5-1, Se1E07501-5-1, Se1E05057-5-1, Se1E59298-5-1, Se1E07191-5-1, Se1E26246-5-1, Se1E21954-5-1, Se1E12365-5-1, Se1E00653-5-1, Se1E44361-5-1, Se1E46628-5-1, Se1E20831-5-1, Se1E03855-5-1, Se1E00340-5-1, Se1E17866-5-1, Se1E20262-5-1, Se1E09797-5-1, Se1E02637-5-1, Se1E02069-5-1, Se1E57709-5-1, Se1E34959-5-1, Se1E17957-5-1, Se1E12437-5-1, Se1E22617…
Microbody part	Se1E00843-5-1, Se1E50640-5-1, Se1E05230-5-1, Se1E16822-5-1, Se1E34724-5-1, Se1E35580-5-1, Se1E41911-5-1, Se1E21528-5-1, Se1E47428-5-1
Peroxisomal part	Se1E00843-5-1, Se1E50640-5-1, Se1E05230-5-1, Se1E16822-5-1, Se1E34724-5-1, Se1E35580-5-1, Se1E41911-5-1, Se1E21528-5-1, Se1E47428-5-1
Endosomal part	Se1E46391-5-1, Se1E09045-5-1, Se1E03178-5-1, Se1E46910-5-1
Cilium part	Se1E23592-5-1, Se1E05456-5-1, Se1E09872-5-1
Cytoplasmic part	Se1E00233-5-1, Se1E09625-5-1, Se1E29799-5-1, Se1E03410-5-1, Se1E50696-5-1, Se1E49404-5-1, Se1E10303-5-1, Se1E26778-5-1, Se1E11084-5-1, Se1E11068-5-1, Se1E15803-5-1, Se1E33286-5-1, Se1E15512-5-1, Se1E21764-5-1, Se1E01148-5-1, Se1E09356-5-1, Se1E21317-5-1, Se1E31984-5-1, Se1E55966-5-1, Se1E25461-5-1, Se1E55215-5-1, Se1E16870-5-1, Se1E03121-5-1, Se1E11414-5-1, Se1E21864-5-1, Se1E01987-5-1, Se1E08107…
Cytosolic part	Se1E19193-5-1, gi|1707447|emb|Y09070.1|
Intracellular organelle part	Se1E11124-5-1, Se1E00233-5-1, Se1E03410-5-1, Se1E22043-5-1, Se1E08816-5-1, Se1E50696-5-1, Se1E49404-5-1, Se1E10303-5-1, Se1E26778-5-1, Se1E11068-5-1, Se1E07910-5-1, Se1E15803-5-1, Se1E33286-5-1, Se1E15512-5-1, Se1E08672-5-1, Se1E21764-5-1, Se1E01148-5-1, Se1E07264-5-1, Se1E21317-5-1, Se1E55966-5-1, Se1E25461-5-1, Se1E16870-5-1, Se1E07660-5-1, Se1E03121-5-1, Se1E11414-5-1, Se1E28528-5-1, Se1E01987…
Cell cortex part	Se1E30830-5-1, Se1E37052-5-1, Se1E30350-5-1, Se1E12774-5-1, Se1E13702-5-1, Se1E31153-5-1
Contractile fiber part	Se1E28233-5-1, Se1E09041-5-1, Se1E33987-5-1, Se1E17868-5-1, Se1E06504-5-1, Se1E35418-5-1, Se1E49528-5-1, Se1E59492-5-1, Se1E52123-5-1, Se1E43943-5-1, Se1E02814-5-1, Se1E22427-5-1, Se1E21116-5-1, Se1E18257-5-1, Se1E31984-5-1, Se1E48581-5-1, Se1E26738-5-1, Se1E13051-5-1, Se1E25461-5-1, Se1E17795-5-1, Se1E55488-5-1, Se1E30809-5-1, Se1E40495-5-1, Se1E43014-5-1, Se1E04516-5-1, Se1E20308-5-1, Se1E21322…
Nucleoplasm part	Se1E08431-5-1, Se1E20520-5-1, Se1E30197-5-1, Se1E16003-5-1, Se1E06137-5-1, Se1E30009-5-1, Se1E09165-5-1, Se1E20857-5-1, Se1E55440-5-1, Se1E22159-5-1, Se1E08672-5-1, Se1E17063-5-1, Se1E21905-5-1, Se1E07264-5-1, Se1E11011-5-1, Se1E08699-5-1, Se1E21505-5-1, Se1E09914-5-1, Se1E43609-5-1, Se1E21422-5-1, Se1E48879-5-1, Se1E00954-5-1, Se1E18985-5-1, Se1E12228-5-1, Se1E41231-5-1, Se1E38166-5-1, Se1E09046…
Nucleolar part	Se1E08431-5-1, Se1E45095-5-1, Se1E14143-5-1, Se1E19045-5-1, Se1E52571-5-1, Se1E08212-5-1, Se1E17678-5-1, Se1E19188-5-1, Se1E08507-5-1, Se1E29356-5-1, Se1E07757-5-1
Nuclear chromosome part	Se1E18981-5-1, Se1E15248-5-1, Se1E08782-5-1, Se1E08011-5-1, Se1E16717-5-1, Se1E05736-5-1, Se1E20017-5-1, Se1E16749-5-1, Se1E21722-5-1, Se1E48904-5-1, Se1E01997-5-1, Se1E18682-5-1, Se1E08941-5-1, Se1E11011-5-1, Se1E03767-5-1, Se1E00954-5-1, Se1E19293-5-1, Se1E05718-5-1, Se1E25939-5-1, Se1E52619-5-1, Se1E38345-5-1, Se1E09046-5-1
Mitochondrial membrane part	Se1E01363-5-1, Se1E00233-5-1, Se1E19802-5-1, Se1E03536-5-1, Se1E18699-5-1, Se1E41752-5-1, Se1E39301-5-1, Se1E15876-5-1, Se1E26778-5-1, Se1E36247-5-1, Se1E11068-5-1, Se1E37233-5-1, Se1E20874-5-1, Se1E33570-5-1, Se1E15803-5-1, Se1E13591-5-1, Se1E21128-5-1, Se1E10690-5-1, Se1E51464-5-1, Se1E10856-5-1, Se1E07662-5-1, Se1E06335-5-1, Se1E12535-5-1, Se1E28824-5-1, Se1E14968-5-1, Se1E12348-5-1, Se1E09503…
Synapse part	Se1E30830-5-1, Se1E17196-5-1, Se1E19438-5-1, Se1E54901-5-1, Se1E01861-5-1, Se1E50092-5-1, Se1E19103-5-1, Se1E46391-5-1, Se1E21029-5-1, gi|158526|gb|M55048.1|DROSYT, Se1E54377-5-1, Se1E12386-5-1, Se1E57040-5-1, Se1E17991-5-1, Se1E20395-5-1, Se1E42896-5-1, Se1E56010-5-1, Se1E29398-5-1, Se1E37475-5-1, Se1E15041-5-1
Plasma membrane part	Se1E30350-5-1, Se1E12319-5-1, gi|24935253|gb|AY147847.1|, Se1E33987-5-1, Se1E01861-5-1, Se1E57878-5-1, Se1E14615-5-1, Se1E09373-5-1, Se1E22427-5-1, Se1E00812-5-1, Se1E17846-5-1, Se1E41955-5-1, Se1E00941-5-1, Se1E04873-5-1, Se1E25461-5-1, Se1E50624-5-1, Se1E22602-5-1, Se1E43014-5-1, Se1E30830-5-1, Se1E44284-5-1, gi|33355913|gb|AY327466.1|, Se1E10181-5-1, Se1E57799-5-1, Se1E31153-5-1, Se1E40442-5-1…
Cell projection part	Se1E30830-5-1, Se1E17196-5-1, Se1E09828-5-1, Se1E17028-5-1, Se1E38617-5-1, Se1E57838-5-1, Se1E05456-5-1, Se1E21350-5-1, Se1E15775-5-1, Se1E02225-5-1, Se1E25567-5-1, Se1E09872-5-1, Se1E01817-5-1, Se1E57040-5-1, Se1E23592-5-1, Se1E38043-5-1, Se1E49531-5-1, Se1E47995-5-1, Se1E31071-5-1, Se1E07367-5-1, Se1E55535-5-1, Se1E43032-5-1
Cell part	Se1E08750-5-1, Se1E16522-5-1, Se1E29799-5-1, Se1E08393-5-1, Se1E33602-5-1, Se1E03410-5-1, Se1E38965-5-1, Se1E46848-5-1, Se1E18801-5-1, Se1E55548-5-1, Se1E10303-5-1, Se1E58699-5-1, Se1E22894-5-1, Se1E23328-5-1, Se1E11068-5-1, Se1E07790-5-1, Se1E10147-5-1, Se1E18531-5-1, Se1E07910-5-1, Se1E00304-5-1, Se1E15512-5-1, Se1E17427-5-1, Se1E08672-5-1, Se1E21764-5-1, Se1E01148-5-1, Se1E07264-5-1, Se1E41955…
MLL1/2 complex	Se1E48904-5-1, Se1E00770-5-1, Se1E25939-5-1, Se1E08648-5-1, Se1E08941-5-1
Intercellular bridge	Se1E50441-5-1, Se1E35272-5-1, Se1E27184-5-1, Se1E21424-5-1, Se1E40636-5-1, Se1E19851-5-1
Synapse	Se1E17196-5-1, Se1E30350-5-1, Se1E19438-5-1, Se1E54901-5-1, Se1E01861-5-1, Se1E50092-5-1, Se1E51772-5-1, Se1E21029-5-1, Se1E37152-5-1, Se1E54377-5-1, Se1E34000-5-1, Se1E42896-5-1, Se1E19134-5-1, Se1E41008-5-1, Se1E29398-5-1, Se1E37475-5-1, Se1E30830-5-1, gi|157040|gb|L04964.1|DROCACTUSX, Se1E19103-5-1, Se1E46391-5-1, Se1E25882-5-1, Se1E31153-5-1, Se1E42200-5-1, Se1E45753-5-1, Se1E56136-5-1, gi|15…
Proton-transporting ATP synthase complex	Se1E01363-5-1, Se1E14238-5-1, Se1E00233-5-1, Se1E40518-5-1, Se1E21777-5-1, Se1E59390-5-1, Se1E37233-5-1, Se1E20874-5-1, Se1E33570-5-1, Se1E13591-5-1, Se1E21555-5-1, Se1E49219-5-1, Se1E12811-5-1, Se1E17238-5-1, Se1E10856-5-1, Se1E07662-5-1, Se1E06030-5-1, Se1E50450-5-1, Se1E49828-5-1, Se1E12348-5-1, Se1E31921-5-1, Se1E27522-5-1, Se1E49193-5-1, Se1E55491-5-1, Se1E44091-5-1, Se1E26301-5-1, Se1E13231…
Clathrin-coated endocytic vesicle	Se1E50141-5-1, Se1E20546-5-1
Pore complex	Se1E01148-5-1, Se1E11877-5-1, Se1E15102-5-1
Coated membrane	Se1E50141-5-1, Se1E10950-5-1, Se1E22206-5-1, Se1E06123-5-1, Se1E50197-5-1, Se1E02474-5-1, Se1E58564-5-1, Se1E20431-5-1, Se1E25183-5-1, Se1E07304-5-1, Se1E00587-5-1, Se1E59579-5-1, Se1E58517-5-1, Se1E00658-5-1, Se1E45878-5-1, Se1E17007-5-1, Se1E31292-5-1, Se1E08925-5-1, Se1E01183-5-1, Se1E30430-5-1, Se1E20546-5-1, Se1E10435-5-1, Se1E10278-5-1, Se1E55001-5-1, Se1E13700-5-1, Se1E40494-5-1, Se1E54403…
Signal recognition particle	Se1E35397-5-1, Se1E38487-5-1, Se1E13883-5-1, Se1E15646-5-1, Se1E14250-5-1, Se1E19853-5-1, Se1E05649-5-1
Nuclear DNA-directed RNA polymerase complex	Se1E51260-5-1, Se1E20621-5-1, Se1E28528-5-1, Se1E59565-5-1, Se1E20235-5-1, Se1E03824-5-1, Se1E12963-5-1, Se1E20857-5-1, Se1E51542-5-1, Se1E18401-5-1, Se1E53643-5-1, Se1E17697-5-1, Se1E18100-5-1, Se1E26180-5-1, Se1E47913-5-1, Se1E06201-5-1, Se1E09285-5-1, Se1E09758-5-1, Se1E03879-5-1, Se1E08699-5-1, Se1E07463-5-1, Se1E28519-5-1, Se1E55737-5-1, Se1E16066-5-1, Se1E09155-5-1
Intracellular organelle lumen	Se1E11124-5-1, Se1E30197-5-1, Se1E27518-5-1, Se1E49404-5-1, Se1E10303-5-1, Se1E08258-5-1, Se1E29356-5-1, Se1E07910-5-1, Se1E08672-5-1, Se1E17840-5-1, Se1E07264-5-1, Se1E36279-5-1, Se1E11011-5-1, Se1E21849-5-1, Se1E03767-5-1, Se1E13680-5-1, Se1E43609-5-1, Se1E10753-5-1, Se1E07660-5-1, Se1E12228-5-1, Se1E09046-5-1, Se1E13243-5-1, Se1E19956-5-1, Se1E26882-5-1, Se1E28528-5-1, Se1E01987-5-1, Se1E17500…
Anchoring junction	Se1E22535-5-1, Se1E44265-5-1, Se1E09373-5-1, Se1E35562-5-1, Se1E51225-5-1, Se1E02547-5-1, Se1E59589-5-1, Se1E05528-5-1, Se1E42168-5-1, Se1E47276-5-1, Se1E44103-5-1, Se1E30809-5-1, Se1E34110-5-1, Se1E34401-5-1, Se1E00112-5-1, Se1E03250-5-1, Se1E07846-5-1, Se1E40823-5-1, Se1E02711-5-1, Se1E44851-5-1, Se1E57899-5-1, Se1E06802-5-1, Se1E22598-5-1, Se1E22749-5-1, Se1E10961-5-1, Se1E22675-5-1, Se1E07806…
Respiratory chain	Se1E19802-5-1, Se1E03536-5-1, Se1E18699-5-1, Se1E41752-5-1, Se1E15876-5-1, Se1E26778-5-1, Se1E36247-5-1, Se1E11068-5-1, Se1E15803-5-1, Se1E21128-5-1, Se1E10690-5-1, Se1E51464-5-1, Se1E06335-5-1, Se1E12535-5-1, Se1E28824-5-1, Se1E09503-5-1, Se1E11704-5-1, Se1E11274-5-1, Se1E43088-5-1, Se1E21421-5-1, Se1E14626-5-1, Se1E43265-5-1, Se1E22112-5-1, Se1E17798-5-1, Se1E48849-5-1, Se1E19387-5-1, Se1E38147…
SWI/SNF superfamily-type complex	Se1E36394-5-1, Se1E22300-5-1, Se1E00222-5-1, Se1E16750-5-1
Sin3-type complex	Se1E19293-5-1, Se1E16749-5-1, Se1E09046-5-1
Translation preinitiation complex	Se1E20849-5-1, Se1E02804-5-1, Se1E10684-5-1, Se1E03422-5-1
Translocon complex	Se1E21494-5-1, Se1E10501-5-1, Se1E54046-5-1, Se1E08107-5-1, Se1E05836-5-1, Se1E57860-5-1, Se1E20445-5-1, Se1E09089-5-1, Se1E28219-5-1, Se1E18810-5-1
Cell periphery	Se1E30350-5-1, Se1E37010-5-1, Se1E12319-5-1, gi|24935253|gb|AY147847.1|, gi|442631255|ref|NM_140042.3|, Se1E33987-5-1, Se1E01861-5-1, Se1E57878-5-1, Se1E14615-5-1, Se1E05036-5-1, Se1E09373-5-1, Se1E22427-5-1, Se1E00812-5-1, Se1E49566-5-1, Se1E17846-5-1, Se1E13702-5-1, Se1E41955-5-1, Se1E00941-5-1, Se1E04873-5-1, Se1E25461-5-1, Se1E50624-5-1, Se1E22602-5-1, Se1E43014-5-1, Se1E30830-5-1, Se1E44284-…
Primary cilium	Se1E05456-5-1, Se1E08464-5-1, Se1E23509-5-1
Cul4-RING ubiquitin ligase complex	Se1E06175-5-1, Se1E23938-5-1
BAF-type complex	Se1E36394-5-1, Se1E00222-5-1
Synaptic membrane	Se1E30830-5-1, Se1E17196-5-1, Se1E20395-5-1, Se1E19438-5-1, Se1E42896-5-1, Se1E54901-5-1, Se1E01861-5-1, Se1E50092-5-1, Se1E56010-5-1, Se1E46391-5-1, Se1E37475-5-1, Se1E29398-5-1, Se1E21029-5-1, Se1E54377-5-1
Neuron part	Se1E30830-5-1, Se1E17196-5-1, Se1E30350-5-1, Se1E09828-5-1, Se1E38617-5-1, Se1E57838-5-1, Se1E09250-5-1, Se1E21350-5-1, Se1E41842-5-1, Se1E15775-5-1, Se1E21867-5-1, Se1E10216-5-1, Se1E02225-5-1, Se1E19103-5-1, Se1E25567-5-1, Se1E54377-5-1, Se1E40442-5-1, Se1E25270-5-1, Se1E57040-5-1, Se1E38043-5-1, Se1E49531-5-1, Se1E10186-5-1, Se1E31071-5-1, Se1E03533-5-1, Se1E07367-5-1, Se1E00920-5-1, Se1E44103…

## Sheet: S6
The 113 miRNAs candidates which are highly related to different immune pathway genes respectively
Toll pathway									Imd pathway									JAK/STAT pathway
Toll (Upstream gene)									Imd (Upstream gene)									Domeless (Upstream gene)
	Log2Ratio(PSL-36/HSL-CN)	Score	MFE	miRNA_start	miRNA_end	Target_start	Target_end			Log2Ratio(PSL-36/HSL-CN)	Score	MFE	miRNA_start	miRNA_end	Target_start	Target_end			Log2Ratio(PSL-36/HSL-CN)	Score	MFE	miRNA_start	miRNA_end	Target_start	Target_end
miR-2989	9.01273	133	-17.32	3	19	432	453		miR-130c	12.7893	-	-	-	-	-	-		miR-2808a-3p	15.0877	145	-17.88	2	14	4119	4142
miR-293-5p	8.85152	120	-10.6	2	8	39	60		miR-153	11.7019	-	-	-	-	-	-		miR-199b-5p	14.8793	157	-13.5	2	20	972	993
miR-322-3p	8.09307	128	-11.95	2	15	294	313		miR-3592	11.008	-	-	-	-	-	-		miR-199-3p	14.0469	132	-12.7	3	13	620	640
miR-4072-3p	6.83004	-	-	-	-	-	-		miR-344f-5p	8.96754	-	-	-	-	-	-		miR-1193-5p	13.5919	129	-13.69	2	19	2584	2604
miR-1748	5.27365	145	-16.46	2	10	92	113		miR-322-3p	8.09307	-	-	-	-	-	-		miR-27a-5p	13.276	125	-14.47	2	10	1268	1289
miR-4054-5p	4.99354	-	-	-	-	-	-		miR-315a	7.5785	-	-	-	-	-	-		miR-3776	12.3308	127	-19.98	2	20	1435	1456
									miR-315-5p	7.50811	-	-	-	-	-	-		miR-2289	11.8417	135	-16.98	2	19	1314	1337
Drosomycin (Downstream gene (Antimicrobial peptide))									miR-141	7.081	-	-	-	-	-	-		miR-219-2-3p	11.735	140	-10.28	2	9	4391	4410
	Log2Ratio(PSL-36/HSL-CN)	Score	MFE	miRNA_start	miRNA_end	Target_start	Target_end		miR-254-3p	6.59656	-	-	-	-	-	-		miR-151	11.2828	148	-19.78	2	17	4561	4581
miR-2372	16.914	-	-	-	-	-	-		miR-3161	6.54373	-	-	-	-	-	-		miR-34a-3p	11.1663	147	-15.09	2	20	4149	4169
miR-3871-5p	14.1669	143	-11.46	2	14	14	31		miR-103-5p	6.14038	-	-	-	-	-	-		miR-27c-5p	11.1228	-	-	-	-	-	-
miR-1193-5p	13.5919	-	-	-	-	-	-		miR-269	5.94107	-	-	-	-	-	-		miR-2563-5p	11.0442	-	-	-	-	-	-
miR-8	11.1847	-	-	-	-	-	-		miR-1595-3p	5.83004	-	-	-	-	-	-		miR-25	10.8009	-	-	-	-	-	-
miR-3552	6.85861	163	-24.57	2	17	224	245		miR-16b-3p	5.50811	-	-	-	-	-	-		miR-219-3p	10.6114	150	-20.92	2	20	2105	2128
									miR-4204-5p	5.43411	-	-	-	-	-	-		miR-1621-5p	10.3834	145	-26.83	3	19	1099	1119
									miR-2797a	5.35611	-	-	-	-	-	-		miR-3899-5p	10.3686	120	-16.35	2	8	70	88
									miR-1434-3p	5.27365	-	-	-	-	-	-		miR-277-5p	10.0991	139	-26.32	3	17	2152	2174
									miR-3851c-5p	5.27365	-	-	-	-	-	-		miR-1421l-5p	9.47158	-	-	-	-	-	-
									miR-315	5.09307	-	-	-	-	-	-		miR-375	9.16918	-	-	-	-	-	-
									miR-4012-5p	4.99354	-	-	-	-	-	-		miR-293-5p	8.85152	-	-	-	-	-	-
																		miR-1298-3p	8.62081	-	-	-	-	-	-
									Diptericin (Downstream gene (Antimicrobial peptide))									miR-2192	8.14038	-	-	-	-	-	-
										Log2Ratio(PSL-36/HSL-CN)	Score	MFE	miRNA_start	miRNA_end	Target_start	Target_end		miR-240-5p	8.1287	-	-	-	-	-	-
									miR-2303	8.415	-	-	-	-	-	-		miR-4044-5p	7.37601	-	-	-	-	-	-
									miR-30d-2-3p	5.27365	137	-14.66	3	19	227	250		miR-4326	7.29471	-	-	-	-	-	-
									miR-1407	5.09307	-	-	-	-	-	-		miR-24b	7.09307	-	-	-	-	-	-
																		miR-326	6.99354	-	-	-	-	-	-
																		miR-2388-3p	6.67804	-	-	-	-	-	-
																		miR-3161	6.54373	-	-	-	-	-	-
																		miR-1382	6.50811	-	-	-	-	-	-
																		miR-2a-5p	6.50811	-	-	-	-	-	-
																		miR-4140-3p	6.47158	-	-	-	-	-	-
																		miR-2298	6.31547	-	-	-	-	-	-
																		miR-341-5p	6.28509	-	-	-	-	-	-
																		miR-326-5p	6.14038	-	-	-	-	-	-
																		miR-2461-3p	5.99354	-	-	-	-	-	-
																		miR-3333	5.99354	-	-	-	-	-	-
																		miR-2197	5.9806	-	-	-	-	-	-
																		miR-21a-3p	5.94107	-	-	-	-	-	-
																		miR-1788-3p	5.43411	-	-	-	-	-	-
																		miR-4011b-3p	5.43411	-	-	-	-	-	-
																		miR-4204-5p	5.43411	-	-	-	-	-	-
																		miR-1273f	5.27365	-	-	-	-	-	-
																		miR-2561-3p	5.27365	-	-	-	-	-	-
																		miR-4054-5p	4.99354	-	-	-	-	-	-
																		TEP (Downstream gene (Antimicrobial peptide))
																			Log2Ratio(PSL-36/HSL-CN)	Score	MFE	miRNA_start	miRNA_end	Target_start	Target_end
																		miR-3262	17.9878	140	-19.08	2	18	1475	1496
																		miR-105b-3p	15.7401	131	-20.63	2	21	22	44
																		miR-2997-3p	14.4595	135	-13.71	2	17	1967	1985
																		miR-1421an-5p	14.2497	123	-19.06	4	18	137	160
																		miR-4006c-5p	14.0755	138	-12.78	2	15	2136	2155
																		miR-199-3p	14.0469	136	-13.85	3	18	2410	2431
																		miR-2371	12.3511	133	-10.18	2	19	2036	2057
																		miR-2766-5p	11.7889	139	-18.89	2	17	592	616
																		miR-2563-5p	11.0442	132	-11.58	3	21	1317	1339
																		miR-4009a-5p	10.69	135	-16.31	2	16	3006	3025
																		miR-219-3p	10.6114	132	-13.35	3	13	1332	1353
																		miR-2989	9.01273	163	-17.84	2	18	4086	4104
																		miR-1890	8.70974	-	-	-	-	-	-
																		miR-322-3p	8.09307	130	-19.29	2	16	188	210
																		miR-3735	7.56948	140	-19.77	3	21	1418	1439
																		miR-4044-5p	7.37601	128	-11.14	2	14	1829	1848
																		miR-4047-5p	7.11692	126	-12.1	3	11	601	620
																		miR-291a-5p	7.09307	141	-15.59	2	10	3821	3842
																		miR-326	6.99354	134	-25.72	3	18	871	892
																		miR-3894-3p	6.70974	-	-	-	-	-	-
																		miR-1667-3p	6.5785	-	-	-	-	-	-
																		miR-4140-3p	6.47158	-	-	-	-	-	-
																		miR-24-5p	6.39564	-	-	-	-	-	-
																		miR-4265	6.18618	-	-	-	-	-	-
																		miR-2197	5.9806	-	-	-	-	-	-
																		miR-1757	5.64561	-	-	-	-	-	-
																		miR-16b-3p	5.50811	-	-	-	-	-	-
																		miR-1742	5.43411	-	-	-	-	-	-
																		miR-30d-2-3p	5.27365	-	-	-	-	-	-
																		miR-3851c-5p	5.27365	-	-	-	-	-	-
																		miR-2368-3p	5.18618	-	-	-	-	-	-
																		miR-130b	5.09307	-	-	-	-	-	-
																		miR-1407	5.09307	-	-	-	-	-	-
																		miR-3739	4.99354	-	-	-	-	-	-
