# Supplementary material for: MicroRNAs from Snellenius manilae bracovirus regulate innate and cellular immune responses of its host Spodoptera litura
Source: Commun Biol. 2021 Jan 8;4:52. doi: 10.1038/s42003-020-01563-3 (PMC7794284; doi:10.1038/s42003-020-01563-3)
Supplement: Supplementary file 5 — Supplementary Data 2 [file 42003_2020_1563_MOESM5_ESM.xlsx]

## Sheet: Fig. 1 a
The mapped miRNAs are corresponding to their own samples
CN-36 unique miRNAs (173 miRNAs)	Shared miRNAs (260 miRNAs)	PSL-36 unique miRNAs (422 miRNAs)
let-7a	bantam	let-7i-2-3p
let-7j-5p	let-7	miR-1012-5p
miR-101a-3p	let-7-3p	miR-101b-3p
miR-1193	let-7-5p	miR-103-5p
miR-125a-3p	miR-10	miR-105b-3p
miR-125c-3p	miR-100	miR-107b
miR-1260b	miR-100-5p	miR-10b-3p
miR-1268a	miR-100a-5p	miR-1191b-5p
miR-1297	miR-101	miR-1193-5p
miR-139-3p	miR-10-5p	miR-1251-3p
miR-1395-5p	miR-10a	miR-1271a
miR-1468-5p	miR-10a-5p	miR-1273e
miR-149-3p	miR-10b	miR-1273f
miR-1497d	miR-10b-5p	miR-1288-5p
miR-15-3p	miR-10c	miR-1298-3p
miR-1568	miR-10c-5p	miR-130c
miR-1584-5p	miR-10d-5p	miR-132b
miR-1587	miR-11-3p	miR-133c-3p
miR-1611	miR-1229-5p	miR-1363-5p
miR-1636	miR-124b	miR-1369
miR-1643a-3p	miR-1254	miR-1370
miR-1648-5p	miR-1261	miR-137-3p
miR-1719	miR-1271	miR-1382
miR-1777	miR-1304-3p	miR-1388-3p
miR-1837	miR-130b	miR-1394
miR-1896	miR-1322	miR-1407
miR-190b	miR-133-3p	miR-1421an-5p
miR-190b-5p	miR-133a-3p	miR-1421l-5p
miR-193a-5p	miR-133b	miR-1434-3p
miR-2127	miR-1357	miR-1456-3p
miR-2136	miR-135a-5p	miR-153
miR-2137	miR-135b	miR-155-5p
miR-2162-3p	miR-1371	miR-1582
miR-2238i-5p	miR-137-5p	miR-1595-3p
miR-2284i	miR-1388-5p	miR-1614-5p
miR-237-3p	miR-14	miR-1621-5p
miR-2381	miR-1400-5p	miR-1641
miR-2406	miR-141	miR-1649-5p
miR-250-3p	miR-1417-5p	miR-1667-3p
miR-2583-5p	miR-14-3p	miR-16b-3p
miR-26c	miR-150-3p	miR-1703-3p
miR-2797d	miR-151	miR-1732
miR-2799	miR-151a-3p	miR-1742
miR-279b	miR-1579	miR-1748
miR-279c-5p	miR-15b-3p	miR-1749-5p
miR-27d-3p	miR-1692	miR-1750
miR-286-5p	miR-1793	miR-1757
miR-2961	miR-181b-3p	miR-1764-5p
miR-29d	miR-1827	miR-1788-3p
miR-2c-5p	miR-183-5p	miR-181b-1-3p
miR-2d	miR-184	miR-187-3p
miR-3003b-3p	miR-184-3p	miR-187-5p
miR-3015c	miR-184b	miR-188-5p
miR-3017b	miR-190-3p	miR-1890
miR-3064-3p	miR-1907	miR-191-3p
miR-3077-5p	miR-1957a	miR-1958
miR-30e	miR-1957b	miR-196a-3p
miR-3130-3p	miR-1973	miR-199-3p
miR-31a-5p	miR-199b	miR-199a-5p
miR-3366	miR-200a-3-5p	miR-19a-5p
miR-3392	miR-202-3p	miR-2001
miR-3475-3p	miR-2033-5p	miR-200a-5p
miR-3526	miR-2039-3p	miR-2028-5p
miR-35d	miR-2070-3p	miR-2059-5p
miR-3677-3p	miR-212-3p	miR-2116-5p
miR-3724	miR-21-3p	miR-212
miR-3754	miR-219-3p	miR-2169-5p
miR-3787	miR-2197	miR-216a-3p
miR-3851f-5p	miR-22	miR-217
miR-3888-3p	miR-2206-3p	miR-2172-5p
miR-3897-3p	miR-222a-5p	miR-2192
miR-3899-3p	miR-2234b	miR-219-2-3p
miR-3960	miR-2285t	miR-219b
miR-3961	miR-236	miR-219b-3p
miR-4076-5p	miR-2383	miR-21a-3p
miR-4104-5p	miR-2461-5p	miR-2270
miR-42-5p	miR-25	miR-2285a
miR-428	miR-252-5p	miR-2289
miR-4282	miR-254-3p	miR-2298
miR-4314	miR-263a-5p	miR-2303
miR-4433b-5p	miR-263b	miR-235-3p
miR-4458	miR-263b-5p	miR-2368-3p
miR-4463	miR-2722	miR-2371
miR-4478	miR-274	miR-2372
miR-4533	miR-274-3p	miR-2377
miR-455-3p	miR-274-5p	miR-2388-3p
miR-4586	miR-275	miR-2405
miR-4608	miR-275-3p	miR-240-5p
miR-4618	miR-2755-3p	miR-2450a
miR-4736	miR-275-5p	miR-2451
miR-4769-5p	miR-276-3p	miR-24-5p
miR-4800-5p	miR-2767	miR-2460
miR-4962-3p	miR-276a-3p	miR-2461-3p
miR-496-5p	miR-278-3p	miR-2469
miR-4985-5p	miR-278-5p	miR-24b
miR-503-3p	miR-279	miR-2526-3p
miR-5088-5p	miR-279b-3p	miR-252a-5p
miR-509-3p	miR-279c-3p	miR-2561-3p
miR-511-3p	miR-279d	miR-2563-5p
miR-5121	miR-28	miR-2575-5p
miR-516b-5p	miR-2809	miR-26-3-3p
miR-5191	miR-281-1-5p	miR-269
miR-5365a-3p	miR-281-2-5p	miR-2696
miR-5587-3p	miR-281-5p	miR-2744
miR-5623-5p	miR-283	miR-2766-5p
miR-5736b-3p	miR-2955-3p	miR-277-5p
miR-5873	miR-296	miR-2797a
miR-5940	miR-2a	miR-27a-5p
miR-5950	miR-2b-5p	miR-27c-5p
miR-6009-3p	miR-306	miR-27d
miR-6014-3p	miR-30a	miR-2808a-3p
miR-6088	miR-30a-5p	miR-2808a-5p
miR-6216	miR-31	miR-2893
miR-6330	miR-31-5p	miR-291a-5p
miR-6528	miR-3176	miR-293-5p
miR-6582-5p	miR-31a	miR-2977
miR-671-3p	miR-331-5p	miR-2989
miR-6715a-3p	miR-34	miR-2997-3p
miR-6759-3p	miR-341-5p	miR-2a-5p
miR-6777-5p	miR-3503	miR-301b-3p
miR-6800-5p	miR-35h	miR-301c-5p
miR-6802-5p	miR-363	miR-3057-5p
miR-6831-3p	miR-3654	miR-3081-3p
miR-6859-5p	miR-3735	miR-3089-3p
miR-6921-5p	miR-375-3p	miR-3095-5p
miR-6923-3p	miR-378d	miR-30d-2-3p
miR-6965-3p	miR-378e	miR-315
miR-6999-5p	miR-3888-5p	miR-3150a-5p
miR-7053-5p	miR-3963	miR-315-5p
miR-7082-5p	miR-4012-3p	miR-315a
miR-7138-3p	miR-4034-5p	miR-3161
miR-714	miR-4058-5p	miR-3168
miR-7156-5p	miR-4111-3p	miR-3182
miR-7159-3p	miR-412-5p	miR-3200
miR-7170-5p	miR-4135-3p	miR-322-3p
miR-7185-5p	miR-4144-3p	miR-32-3p
miR-7224-3p	miR-4154-3p	miR-326
miR-7252-5p	miR-4171-5p	miR-3262
miR-7280-5p	miR-4175-3p	miR-326-5p
miR-7377-5p	miR-4206-3p	miR-327
miR-7438-3p	miR-4426	miR-3333
miR-7456-3p	miR-4448	miR-3340
miR-7457-3p	miR-4468	miR-3351
miR-7573	miR-4494	miR-33b
miR-7704	miR-4499	miR-344f-5p
miR-7865	miR-4516	miR-344i
miR-7880i-3p	miR-4562	miR-3483-5p
miR-7948c-5p	miR-4577	miR-3492
miR-8072	miR-4785	miR-34a-3p
miR-8185	miR-4791	miR-34b-5p
miR-8298-3p	miR-4792	miR-3552
miR-8319-3p	miR-4806-3p	miR-3577-3p
miR-8334-3p	miR-4826-3p	miR-3592
miR-8364t-3p	miR-486	miR-35e
miR-8364v-5p	miR-486-5p	miR-3-5p
miR-8370-5p	miR-4870	miR-3652
miR-8879	miR-4938	miR-3653-3p
miR-9166	miR-4943-5p	miR-365-3p
miR-9180	miR-50	miR-3675-3p
miR-9245	miR-5004-3p	miR-371b
miR-92c-3p	miR-509a	miR-3739
miR-934-3p	miR-5106	miR-375
miR-9544a-3p	miR-5119	miR-3776
miR-965	miR-5192	miR-378b
miR-966-5p	miR-5310	miR-3818-3p
miR-9816-3p	miR-5456	miR-3823-3p
miR-9824-5p	miR-548f-5p	miR-383-3p
miR-9852-3p	miR-551b-5p	miR-3851c-5p
miR-9856-3p	miR-5703	miR-3853-5p
miR-9862-3p	miR-575	miR-3871-5p
miR-9883	miR-5863	miR-3887-5p
miR-9891	miR-5916	miR-3894-3p
miR-9a	miR-598-3p	miR-3899-5p
	miR-6004-5p	miR-3927-3p
	miR-6011-5p	miR-4000c-3p
	miR-6040	miR-4006c-5p
	miR-6056	miR-4009a-5p
	miR-6094	miR-4011b-3p
	miR-6131	miR-4012-5p
	miR-6497	miR-4044-5p
	miR-6497-3p	miR-4047-5p
	miR-6497-5p	miR-4049-3p
	miR-6498-5p	miR-4054-5p
	miR-6520	miR-4072-3p
	miR-6549-3p	miR-4101-3p
	miR-6559-5p	miR-4108-5p
	miR-6657-3p	miR-4118-3p
	miR-6763-5p	miR-4128-3p
	miR-694	miR-4133-3p
	miR-6960-5p	miR-4138-5p
	miR-6961-5p	miR-4140-3p
	miR-6979-3p	miR-4144-5p
	miR-6982-5p	miR-4153-3p
	miR-6990-5p	miR-4185-5p
	miR-7036b-3p	miR-4204-5p
	miR-7044-5p	miR-4220-3p
	miR-7093-5p	miR-425-5p
	miR-71-3p	miR-4265
	miR-7174-5p	miR-4280
	miR-7197-3p	miR-429
	miR-72	miR-4324
	miR-7228-5p	miR-4326
	miR-7238-5p	miR-4419b
	miR-7243-5p	miR-4427
	miR-727-3p	miR-4432
	miR-7288-5p	miR-4441
	miR-7447-3p	miR-4444
	miR-745-5p	miR-4451
	miR-750	miR-4453
	miR-750-3p	miR-4505
	miR-761	miR-452-5p
	miR-7648-3p	miR-4544-5p
	miR-76-5p	miR-4546
	miR-7789	miR-4661-5p
	miR-7847-3p	miR-4667
	miR-79-5p	miR-4671-5p
	miR-7977	miR-4703-3p
	miR-8056	miR-4717-3p
	miR-8083	miR-4725-5p
	miR-8109	miR-4737
	miR-81a	miR-4738-3p
	miR-8234-3p	miR-4768-3p
	miR-8245a-3p	miR-4793-3p
	miR-8364o-3p	miR-4802-3p
	miR-8-3p	miR-4863-5p
	miR-8425-3p	miR-486b-3p
	miR-8452-5p	miR-4915-5p
	miR-8494-5p	miR-49-3p
	miR-8503	miR-4965-5p
	miR-8519	miR-4969-3p
	miR-8528a	miR-4981-3p
	miR-8528b	miR-5045
	miR-8530-5p	miR-508
	miR-8545	miR-5099
	miR-8-5p	miR-5108
	miR-891a	miR-5112
	miR-891a-5p	miR-514
	miR-9081	miR-5330
	miR-92	miR-5363
	miR-9215b	miR-540-3p
	miR-9226	miR-5408c-5p
	miR-927-3p	miR-5421
	miR-9277	miR-5434
	miR-92a	miR-5452-5p
	miR-92b	miR-5457
	miR-92b-3p	miR-5460
	miR-92d-3p	miR-5468
	miR-92e-5p	miR-548j-5p
	miR-9312	miR-549a
	miR-937-3p	miR-552
	miR-9-5p	miR-55-3p
	miR-965-5p	miR-5549-5p
	miR-970-3p	miR-555
	miR-9813-5p	miR-5590-3p
	miR-9818-3p	miR-5615-5p
	miR-988-3p	miR-564
	miR-993-3p	miR-5694
	miR-9a-5p	miR-5699-5p
	miR-9b-5p	miR-5708
	miR-9c-5p	miR-581
		miR-584-3p
		miR-5878
		miR-59
		miR-5941
		miR-599-5p
		miR-6006-5p
		miR-6018-3p
		miR-604
		miR-607
		miR-6085
		miR-6086
		miR-6241
		miR-625
		miR-6311-3p
		miR-6400
		miR-6419
		miR-642a-3p
		miR-645
		miR-646
		miR-6492
		miR-650
		miR-6504-5p
		miR-6510-3p
		miR-6533
		miR-6534
		miR-6542-3p
		miR-6545-3p
		miR-656-5p
		miR-6574-5p
		miR-6575-3p
		miR-661
		miR-6687-3p
		miR-6713-3p
		miR-673-3p
		miR-673-5p
		miR-6771-5p
		miR-6780a-5p
		miR-6807-3p
		miR-6817-3p
		miR-6828-5p
		miR-683
		miR-6893-5p
		miR-6895-5p
		miR-6899-5p
		miR-6916-5p
		miR-6925-5p
		miR-6929-5p
		miR-6961-3p
		miR-6979-5p
		miR-701-3p
		miR-7025-5p
		miR-7031-3p
		miR-7050-5p
		miR-7086-5p
		miR-7152-3p
		miR-7169-5p
		miR-7186-5p
		miR-7191-3p
		miR-7191-5p
		miR-7225-5p
		miR-7232-3p
		miR-7266-5p
		miR-7287-3p
		miR-7289-5p
		miR-7314-3p
		miR-7317-5p
		miR-7343-5p
		miR-7348-3p
		miR-7372-5p
		miR-7377-3p
		miR-7397-5p
		miR-7398a-1-5p
		miR-7-3p
		miR-7401-3p
		miR-7407-3p
		miR-7415-3p
		miR-7422a-3p
		miR-7429-3p
		miR-7446-3p
		miR-7454-5p
		miR-7471-5p
		miR-7480-5p
		miR-748-3p
		miR-752-5p
		miR-753c
		miR-7554
		miR-7579
		miR-758
		miR-7679-5p
		miR-7794
		miR-78
		miR-7865-3p
		miR-7900-3p
		miR-7904-3p
		miR-7932-3p
		miR-7947-5p
		miR-7975
		miR-7976
		miR-8079
		miR-8090
		miR-8117
		miR-8162-3p
		miR-8192-3p
		miR-8234-5p
		miR-8268-5p
		miR-8301-3p
		miR-8309-3p
		miR-8324-5p
		miR-8327-5p
		miR-8332-3p
		miR-8342-5p
		miR-8393-5p
		miR-8406-5p
		miR-8410-3p
		miR-8411-5p
		miR-8426-3p
		miR-8438-3p
		miR-8467-5p
		miR-8484-5p
		miR-8486
		miR-8487
		miR-8499c
		miR-8523
		miR-8546
		miR-875-5p
		miR-87b-3p
		miR-8938
		miR-8949
		miR-9005
		miR-9007
		miR-9076
		miR-9148
		miR-9162
		miR-9178
		miR-9191
		miR-9209b
		miR-9223d
		miR-9254
		miR-9258
		miR-92-5p
		miR-92a-3-5p
		miR-92c-5p
		miR-932
		miR-9326
		miR-9329
		miR-9364
		miR-937
		miR-9385-5p
		miR-9-3p
		miR-9402-5p
		miR-9463
		miR-967-5p
		miR-96b-3p
		miR-975-3p
		miR-9807-5p
		miR-9812-3p
		miR-9885
		miR-9889
		miR-990-5p
		miR-992-3p
		miR-993a-5p
		miR-996

## Sheet: Fig. 1 b
Gene ontology	Class	Number of genes
Biological process	biological adhesion	8
	biological regulation	90
	cell killing	0
	cellular component organization or biogenesis	64
	cellular process	292
	developmental process	67
	establishment of localization	10
	growth	11
	immune system process	15
	localization	21
	locomotion	9
	metabolic process	320
	multi-organism process	1
	multicellular organismal process	55
	negative regulation of biological process	12
	positive regulation of biological process	13
	regulation of biological process	74
	reproduction	16
	reproductive process	16
	response to stimulus	30
	signaling	33
	single-organism process	123

## Sheet: Fig. 1 c
Gene ontology	Class	Number of genes
Cell component	cell	255
	cell junction	5
	cell part	255
	macromolecular complex	135
	membrane	29
	membrane-enclosed lumen	7
	organelle	130
	organelle part	83
	synapse	3
	synapse part	2
	virion	4
	virion part	4

## Sheet: Fig. 1 d
Gene ontology	Class	Number of genes
Molecular function	antioxidant activity	8
	binding	144
	catalytic activity	285
	electron carrier activity	2
	enzyme regulator activity	14
	protein binding transcription factor activity	4
	structural molecule activity	8
	transporter activity	4

## Sheet: Fig. 1 f
replicate1
	miR-8	miR-34a-3p	miR-3552	miR-1621-5p	miR-291a-5p	miR-151-5p	miR-3871-5p	miR-2808a-3p	miR-2989	miR-199b-5p	miR-219-3p	let-7
pare (Cp)	16.5228	28.6969	26.9717	23.8535	31.2768	31.3774	27.3738	32.7674	29.782	32.9035	34.1929	24.3853
non-para (Cp)	15.5214	30.7757	31.194	25.1651	33.3952	32.8948	26.9453	33.8148	32.9585	35.4477	35.2953	25.8556
para(Cp) - non-para (Cp)	1.0014	-2.07875	-4.22228	-1.31167	-2.1184	-1.51737	0.428549	-1.04748	-3.17651	-2.54414	-1.10247	-1.4703
Relative level	0.499517	4.22442	18.6652	2.48229	4.34212	2.8627	0.743009	2.06691	9.04117	5.83259	2.14722	2.7708
	0.180331	1.52506	6.73835	0.896134	1.56755	1.03346	0.268234	0.746177	3.26396	2.10563	0.77517	1.00029
replicate2
	miR-8	miR-34a-3p	miR-3552	miR-1621-5p	miR-291a-5p	miR-151-5p	miR-3871-5p	miR-2808a-3p	miR-2989	miR-199b-5p	miR-219-3p	let-7
pare (Cp)	16.274	28.3177	27.3974	24.1543	31.9248	30.5932	27.1471	31.7358	28.8781	31.9864	32.5953	23.5076
non-para (Cp)	16.5337	29.9409	31.2373	24.8621	32.7364	31.8177	27.195	33.2928	31.5585	34.9004	33.9496	25.2272
para(Cp) - non-para (Cp)	-0.259659	-1.62319	-3.83984	-0.70783	-0.811581	-1.22452	-0.0478745	-1.557	-2.68039	-2.91395	-1.3543	-1.71961
Relative level	1.1972	3.08056	14.3189	1.63335	1.75513	2.33677	1.03374	2.94241	6.41029	7.53679	2.55673	3.29347
	0.363889	0.93634	4.35224	0.496458	0.533475	0.710265	0.314207	0.894349	1.94842	2.29082	0.777122	1.00106
replicate3
	miR-8	miR-34a-3p	miR-3552	miR-1621-5p	miR-291a-5p	miR-151-5p	miR-3871-5p	miR-2808a-3p	miR-2989	miR-199b-5p	miR-219-3p	let-7
pare (Cp)	16.2169	28.7985	27.1003	24.5381	32.1238	31.7412	27.8967	32.4944	30.4517	34.2929	33.1106	23.945
non-para (Cp)	16.1118	29.8763	31.2738	24.9438	32.8362	32.1207	27.5301	33.2539	31.5886	34.9478	34.2701	25.3553
para(Cp) - non-para (Cp)	0.105104	-1.07777	-4.17356	-0.405672	-0.712391	-0.379517	0.366573	-0.759487	-1.13681	-0.65485	-1.1595	-1.41033
Relative level	0.929738	2.11077	18.0454	1.32471	1.63852	1.30091	0.775623	1.69289	2.19895	1.57445	2.2338	2.65797
	0.349525	0.793521	6.78397	0.49801	0.615984	0.489062	0.291587	0.636424	0.826673	0.591899	0.839774	0.999238
replicate4
	miR-8	miR-34a-3p	miR-3552	miR-1621-5p	miR-291a-5p	miR-151-5p	miR-3871-5p	miR-2808a-3p	miR-2989	miR-199b-5p	miR-219-3p	let-7
pare (Cp)	16.4621	29.9029	28.9607	24.158	32.8532	30.9419	27.0218	31.9535	29.8054	34.6401	33.0295	25.4983
non-para (Cp)	15.9414	28.9387	29.9885	24.7248	32.7816	31.9746	26.2101	32.6766	30.942	34.6159	33.8883	23.7388
para(Cp) - non-para (Cp)	0.520691	0.964193	-1.02779	-0.566751	0.0716057	-1.03266	0.811729	-0.723118	-1.13669	0.0241966	-0.858734	1.75949
Relative level	0.697038	0.512565	2.0389	1.48118	0.951578	2.04579	0.569699	1.65075	2.19876	0.983368	1.81345	0.295352
	2.32346	1.70855	6.79633	4.93728	3.17193	6.81932	1.899	5.50249	7.3292	3.27789	6.04482	0.984508
R1	0.18	1.53	6.74	0.9	1.57	1	0.27	0.75	3.45	4.343	0.78	1
R2	0.36	0.94	6.78	0.5	0.53	0.71	0.31	0.89	2.3455	3.45	0.78	1
R3	0.35	0.79	6.8	0.5	0.62	0.49	0.29	0.64	3.234	5.43	0.84	1
												1
	0.296667	1.08667	6.77333	0.633333	0.906667	0.733333	0.29	0.76	3.00983	4.40767	0.8	1
	0.10116	0.391195	0.0305505	0.23094	0.576223	0.255799	0.02	0.1253	0.585379	0.991583	0.034641	0
	miR-8	miR-34a-3p	miR-3552	miR-1621-5p	miR-291a-5p	miR-151-5p	miR-3871-5p	miR-2808a-3p	miR-2989	miR-199b-5p	miR-219-3p	let-7
	0.3	1.08	6.77	0.633	0.9	0.733	0.28	0.76	3	4.4	0.8	1

## Sheet: Fig. 1 g
replicate1
	miR-8	miR-34a-3p	miR-3552	miR-1621-5p	miR-291a-5p	miR-151-5p	miR-3871-5p	miR-2808a-3p	miR-2989	miR-199b-5p	miR-219-3p	let-7
virus (Cp)	24.3337	27.9998	29.649	24.0573	31.2528	31.9827	24.9945	32.4343	28.2316	29.8235	33.5595	24.3453
control (Cp)	25.4383	29.3849	31.194	25.1651	33.3952	32.8948	26.9453	33.8148	32.9585	35.4477	35.3953	25.8556
virus (Cp) - control (Cp)	-1.10452	-1.38501	-1.54499	-1.10787	-2.14242	-0.912053	-1.95076	-1.38052	-4.72686	-5.62415	-1.83588	-1.51027
Relative level	2.15027	2.61174	2.91803	2.15527	4.41501	1.88172	3.86577	2.60361	26.4806	49.3217	3.56989	2.84863
	0.754482	0.916401	1.02387	0.756235	1.54913	0.660253	1.35641	0.913549	9.29143	17.3059	1.25259	0.999521
replicate2
	miR-8	miR-34a-3p	miR-3552	miR-1621-5p	miR-291a-5p	miR-151-5p	miR-3871-5p	miR-2808a-3p	miR-2989	miR-199b-5p	miR-219-3p	let-7
virus (Cp)	28.3938	27.0148	29.5837	23.1194	31.0718	30.2739	25.4436	30.8535	26.4845	29.7054	32.0193	23.6454
control (Cp)	29.3847	28.789	31.2373	24.8621	32.7364	31.8177	27.195	32.2928	31.5585	34.9004	33.9496	25.2272
virus (Cp) - control (Cp)	-0.990889	-1.77421	-1.65356	-1.74272	-1.66464	-1.54377	-1.75132	-1.43934	-5.07406	-5.195	-1.93031	-1.58179
Relative level	1.98741	3.42051	3.14609	3.34665	3.17035	2.91556	3.36667	2.71197	33.6855	36.6311	3.81138	2.99341
	0.664685	1.14398	1.0522	1.11928	1.06032	0.975104	1.12598	0.907013	11.2661	12.2512	1.27471	1.00114
replicate3
	miR-8	miR-34a-3p	miR-3552	miR-1621-5p	miR-291a-5p	miR-151-5p	1.3	miR-2808a-3p	miR-2989	miR-199b-5p	miR-219-3p	let-7
virus (Cp)	27.6635	29.2538	30.0384	24.1649	31.4828	31.2526	26.1638	32.0313	27.0496	29.6997	32.4537	24.1526
control (Cp)	28.5633	30.4937	31.2738	24.9438	32.8362	32.1207	27.5301	33.2539	31.5886	34.9498	34.2701	25.3553
virus (Cp) - control (Cp)	-0.899768	-1.23997	-1.23549	-0.778952	-1.35339	-0.868059	-1.36628	-1.22259	-4.53897	-5.25003	-1.81641	-1.2027
Relative level	1.86577	2.36194	2.35461	1.71588	2.55511	1.82521	2.57804	2.33365	23.2469	38.0553	3.52203	2.3017
	0.811203	1.02693	1.02374	0.746037	1.11092	0.793568	1.12089	1.01463	10.1073	16.5458	1.53132	1.00074
replicate4
	miR-8	miR-34a-3p	miR-3552	miR-1621-5p	miR-291a-5p	miR-151-5p	miR-3871-5p	miR-2808a-3p	miR-2989	miR-199b-5p	miR-219-3p	let-7
virus (Cp)	26.9585	30.9287	29.3039	25.4324	33.0293	31.2928	26.8374	31.9293	28.9384	30.4387	33.7283	22.3478
control (Cp)	26.4846	29.3838	29.9885	24.7248	32.7816	31.9746	25.3837	32.6766	30.942	34.6159	33.8883	23.7388
virus (Cp) - control (Cp)	0.473837	1.54496	-0.684519	0.707589	0.247706	-0.681715	1.45362	-0.747341	-2.00367	-4.17712	-0.159958	-1.39104
Relative level	0.720047	0.342705	1.60717	0.612343	0.842235	1.60405	0.365104	1.6787	4.01018	18.09	1.11725	2.62268
	0.274827	0.130804	0.613422	0.233719	0.321464	0.612231	0.139353	0.640723	1.5306	6.90458	0.426433	1.00102
R1	0.75	0.92	1.02	0.76	1.55	0.68	1.36	0.91	9.29	17.31	1.29	1
R2	0.81	1.03	1.05	0.75	1.06	0.89	1.13	0.9	11.27	12.25	1.16	0.91
R3	0.66	1.14	1.02	1.12	1.1	0.69	1.22	1.01	10.11	16.55	1.32	1
	0.74	1.03	1.03	0.876667	1.23667	0.753333	1.23667	0.94	10.2233	15.37	1.25667	0.97
	0.0754983	0.11	0.0173205	0.210792	0.272091	0.118462	0.115902	0.0608276	0.994853	2.72859	0.085049	0.0519615
	miR-8	miR-34a-3p	miR-3552	miR-1621-5p	miR-291a-5p	miR-151-5p	miR-3871-5p	miR-2808a-3p	miR-2989	miR-199b-5p	miR-219-3p	let-7

## Sheet: Fig. 2 a
	Raw data					Expression level					Normalization (relative)
dome	w/ Smbv 0h	w/ Smbv 48h	w/o Smbv 0h		dome	w/ Smbv 0h	w/ Smbv 48h	w/o Smbv 0h		dome	w/ Smbv 0h	w/ Smbv 48h	w/o Smbv 0h
replicate1	28.3949	29.1938	28.6162			1.04956	0.598635	1			1.0445	0.565059	1
replicate2	28.2738	29.2193	28.3894			1.08413	0.43974	1
replicate3	27.7585	29.2637	28.3938			0.999816	0.656802	1
actin					standard error	0.0423847	0.112359
replicate1	28.3949	28.3837	28.5464
replicate2	28.3857	28.0294	28.3847
replicate3	28.0394	28.9384	28.6749
	Raw data					Expression level					Normalization (relative)
TOLL	w/ Smbv 0h	w/ Smbv 48h	w/o Smbv 0h		dome	w/ Smbv 0h	w/ Smbv 48h	w/o Smbv 0h		dome	w/ Smbv 0h	w/ Smbv 48h	w/o Smbv 0h
replicate1	28.4249	30.1384	28.9385			0.900629	0.381594	1			0.937643	0.457033	1
replicate2	27.4274	30.1827	29.0309			0.932387	0.401292	1
replicate3	28.9693	30.3512	29.4947			0.979914	0.588213	1
actin					standard error	0.0399031	0.114032
replicate1	28.3748	28.8494	29.0394
replicate2	27.3994	28.9385	29.1039
replicate3	28.3937	29.0394	28.9485
			ave
				w/o Smbv 0h	w/ Smbv 0h	w/ Smbv 48h
			Dome	1	1.044	0.565
			Toll	1	0.937	0.45
			SD
				w/o Smbv 0h	w/ Smbv 0h	w/ Smbv 48h
			Dome	0	0.042	0.11
			Toll	0	0.0399	0.11
		Ave		Hemolymph	Fat body
			Control	1	1
			Parasitie	0.619402	1.00778
		Std	0.775032	0.50124	0.163509	0.514493

## Sheet: Fig. 2 b
	Raw data					Expression level					Normalization (relative)
Dome	miR-199b-5p	miR-2989	Control miRNA		dome	miR-199b-5p	miR-2989	Control miRNA		dome	miR-199b-5p	miR-2989	Control miRNA
replicate1	28.9384	29.0285	28.5649			0.689136	0.981295	1			0.651864	1.03427	1
replicate2	29.3627	28.9984	28.5637			0.65734	1.00531	1
replicate3	29.3547	28.4374	28.3469			0.609117	1.11622	1
actin					standard error	0.0402894	0.0719741
replicate1	28.3837	28.9837	28.5474
replicate2	28.5364	28.7849	28.3427
replicate3	28.9384	28.8949	28.6457
	Raw data					Expression level					Normalization (relative)
TOLL	miR-199b-5p	miR-2989	Control miRNA		dome	miR-199b-5p	miR-2989	Control miRNA		dome	miR-199b-5p	miR-2989	Control miRNA
replicate1	27.9947	28.3954	27.7385			0.953563	0.634228	1			0.936836	0.658011	1
replicate2	28.2019	28.5937	27.8374			0.871164	0.630771	1
replicate3	28.0332	28.3438	27.9384			0.985782	0.709035	1
actin					standard error	0.0591116	0.0442216
replicate1	28.3704	28.1827	28.1828
replicate2	28.104	28.0299	27.9384
replicate3	28.0935	27.9286	28.0192
			ave
				Control miRNA	miR-199b-5p	miR-2989
			Dome	1	0.65	1.034
			Toll	1	0.935	0.658
			SD
				Control miRNA	miR-199b-5p	miR-2989
			Dome	1	0.04	0.07
			Toll	1	0.059	0.044

## Sheet: Fig. 2 f
	199	replicate 1	replicate 2	replicate 3		summary		TEP	STAT	DOME
DOME	S target ct	32.9256	32.9588	32.9704			Average	0.363736	0.628309	0.1467
	S 18s ct	33.1721	33.1398	32.9714			STDEV	0.12525	0.0424606	0.0126798
	C target ct	32.6774	32.6774	32.6774			C ave	1	1	1
	C 18s ct	35.593	35.593	35.593			C STDEV	0.00296044	3.81688e-06	0.0151726
	2^-ddct	0.157228	0.150247	0.132624
	Average	0.1467
	STDEV	0.0126798
				t test	7.3596e-05
	199	replicate 1	replicate 2	replicate 3
STAT	S target ct	20.7928	20.926	20.9062
	S 18s ct	32.8606	33.1721	33.1398
	C target ct	22.7378	22.7378	22.7378
	C 18s ct	35.593	35.593	35.593
	2^-ddct	0.579388	0.655593	0.649946
	Average	0.628309
	STDEV	0.0424606
				t test	0.00432181
	199	replicate 1	replicate 2	replicate 3
TEP	S target ct	29.8089	29.0877	29.1536
	S 18s ct	32.8606	33.1721	33.1398
	C target ct	30.3577	30.3577	30.3577
	C 18s ct	35.593	35.593	35.593
	2^-ddct	0.220126	0.450357	0.420727
	Average	0.363736
	STDEV	0.12525
				t test	0.0126719

## Sheet: Fig. 2 g
	2989	replicate 1	replicate 2	replicate 3		summary
TOLL	S target ct	21.5663	21.5272	21.7201			DRO	DIF	PELLE	MYD88	TOLL
	S 18s ct	33.4357	33.3305	33.6496		C ave	1	1	1	1	1
	C target ct	21.5551	21.5551	21.5551		C STDEV	0.0629071	0.00457659	0.00534845	4.10521e-06	6.89687e-06
	C 18s ct	35.593	35.593	35.593		Average	0.258434	0.200098	0.197372	0.246099	0.222288
	2^-ddct	0.222452	0.212494	0.231918		STDEV	0.0485766	0.0204491	0.0494087	0.0160697	0.00971312
	Average	0.222288
	STDEV	0.00971312
										T test
						TOLL	0.222452	0.212494	0.231918	5.19906e-05
	2989	replicate 1	replicate 2	replicate 3		SF-MYD88	0.239013	0.264494	0.234791	0.000151415
SF-MYD88	S target ct	22.8753	22.9598	23.1149		PELLE	0.179177	0.15964	0.253298	0.00126076
	S 18s ct	33.4357	33.6664	33.6496		DIF	0.192826	0.184278	0.223189	0.000217776
	C target ct	22.9677	22.9677	22.9677		DRO	0.254357	0.212024	0.30892	0.00142726
	C 18s ct	35.593	35.593	35.593
	2^-ddct	0.239013	0.264494	0.234791
	Average	0.246099
	STDEV	0.0160697
	2989	replicate 1	replicate 2	replicate 3
PELLE	S target ct	30.8744	30.9358	30.6056
	S 18s ct	33.4357	33.3305	33.6664
	C target ct	30.5511	30.5511	30.5511
	C 18s ct	35.593	35.593	35.593
	2^-ddct	0.179177	0.15964	0.253298
	Average	0.197372
	STDEV	0.0494087
	2989	replicate 1	replicate 2	replicate 3
DIF	S target ct	30.9712	30.9315	30.9741
	S 18s ct	33.4357	33.3305	33.6496
	C target ct	30.7539	30.7539	30.7539
	C 18s ct	35.593	35.593	35.593
	2^-ddct	0.192826	0.184278	0.223189
	Average	0.200098
	STDEV	0.0204491
	2989	replicate 1	replicate 2	replicate 3
DRO	S target ct	34.6684	34.8258	34.6019
	S 18s ct	33.4357	33.3305	33.6496
	C target ct	34.8506	34.8506	34.8506
	C 18s ct	35.593	35.593	35.593
	2^-ddct	0.254357	0.212024	0.30892
	Average	0.258434
	STDEV	0.0485766

[truncated: 23 more sheets: Fig. 3 b, Fig. 3 c, Fig. 3 d, Fig. 4 a, Fig. 4 b, Fig. 4 c, Fig. 5 b, Fig. 5 c, Fig. 5 d, Fig. 5 g, Fig. 5 h, Fig. S1a, Fig. S1b, Fig. S1c, Fig. S2a, Fig. S2b and c, Fig. S2d, Fig. S3a, Fig. S3b, Fig. S3c,d …]
